# Supplementary material for: The minimal meningococcal ProQ protein has an intrinsic capacity for structure-based global RNA recognition
Source: Nat Commun. 2020 Jun 4;11:2823. doi: 10.1038/s41467-020-16650-6 (PMC7272453; doi:10.1038/s41467-020-16650-6)
Supplement: Supplementary file 5 — Supplementary Data 1 [file 41467_2020_16650_MOESM5_ESM.xlsx]

## Sheet: sheet1
Supplementary Data 1. Full dataset of N.meningitidis ProQ peaks obtained by UV CLIP-seq.
			na: not applicable
	CLIP peak					Gene annotation						Normalized read counts				Statistics
Genome	Peak ID	Start	End	Strand	Sequence	Class	Start	End	Locus tag	COG_ID	Name	+CL exp 1	+CL exp 2	-CL exp 1	-CL exp 2	log2FoldChange	FDR adjusted p-value
NC_017501.1	6	8957	8990	-	GTTTTCAAAACTCGGCTTTTTTTGTCTTCCGAC	utr	8959	9153	3utr_NMV_0013	alx	P	94	143.176	0	0	8.48465	0.000503494
NC_017501.1	13	16900	16931	-	TCGGATTAATCCGGGTGGCTTCCTTTTTAAA	utr	16897	16989	3utr_NMV_0019	pilE	U	484	405.666	62.4906	9.12906	4.13243	0.00708386
NC_017501.1	14	16934	16971	-	TTTTAAATAAATCAAGCGGTAAGTGATTTTCCACGGC	utr	16897	16989	3utr_NMV_0019	pilE	U	103	82.724	8.15094	0	5.10102	0.0136959
NC_017501.1	17	23702	23731	-	AAATGTCAAAACAATGCCGTCTGAACCCT	utr	23670	23735	3utr_NMV_0029	metG	R	29	20.681	0	0	6.25684	0.0398063
NC_017501.1	27	34070	34104	+	AACCTTGCCAAACGGGTTCGGACGGCGTTTCTTG	utr	34043	34111	3utr_NMV_0035	-	P	89	60.4522	1.35849	0	6.5308	0.00573514
NC_017501.1	34	63752	63784	+	TGAACATGCGTTCGGGCGGCGTTTTTATAACA	utr	63715	63786	3utr_NMV_0057	comE1	L	212	168.63	0	0	9.19509	0.000106995
NC_017501.1	36	65135	65170	+	CGGGGAATCTCCCTGATACGGCTGTTTTTGTTTGT	utr	65105	65174	3utr_NMV_0058	dnaJ	O	41	39.7712	0	0	6.96737	0.011678
NC_017501.1	57	99544	99581	-	AATAATCCGCCCTGAGTGGAAAATGCCGTCTGAAGCC	utr	99506	99576	3utr_NMV_0093	pykA	G	52	71.5881	1.35849	0	6.22829	0.011678
NC_017501.1	97	149402	149451	+	CTGGATTTGCCGGCCGGTGTTGATGTAGAAATCAAAGTCCAATAATTCG	utr	149446	149501	3utr_NMV_0153	rpsJ	J	173	149.54	13.5849	13.6936	3.56229	0.0245088
NC_017501.1	98	149469	149495	+	AGCAATCAATGCTTGGGGATTTTTTA	utr	149446	149501	3utr_NMV_0153	rpsJ	J	62	33.4078	1.35849	0	5.86558	0.0181598
NC_017501.1	114	164254	164300	+	GAATTGGTTGACAAACCGGCTGCTGAGTAATTTTAGTCATATAACG	utr	164283	164337	3utr_NMV_0183	rplQ	J	82	74.7698	1.35849	0	6.60377	0.00541281
NC_017501.1	118	167455	167484	-	TGAAAAATGTTTTTCAGACGGCCTCTTTT	utr	167447	167508	3utr_NMV_0190	valS	J	29	34.9986	0	0	6.62215	0.0212269
NC_017501.1	137	204713	204732	+	TTAAATCCGGACGGTTTGT	utr	204716	204777	3utr_NMV_0223	fur	P	37	34.9986	1.35849	0	5.49857	0.0375539
NC_017501.1	138	204743	204772	+	CATTCATGATTTTGGATGCCGTCTGTGTT	utr	204716	204777	3utr_NMV_0223	fur	P	104	111.359	1.35849	0	7.04697	0.00255976
NC_017501.1	158	231576	231601	+	GTTTGAAGGCTTTGGCGCGATGACG	utr	231598	231664	3utr_NMV_0244	pyrD	F	60	66.8156	0	0	7.61339	0.00329851
NC_017501.1	160	236377	236416	-	TGAAACCCAGATTGTCAGGCTTCAGACGGCATTTTTTGT	utr	236372	236864	3utr_NMV_0252	-	L	689	437.483	5.43396	9.12906	6.28908	5.74049e-05
NC_017501.1	161	236436	236466	-	CGCTTTAGCTCTGCCGCAACCTTAAAACGG	utr	236372	236864	3utr_NMV_0252	-	L	29	39.7712	0	2.28226	5.3978	0.0462673
NC_017501.1	171	266844	266878	+	GCCGTGTCAGAGGCTGCCGTTTTTGTTAAGATAT	utr	266828	266876	3utr_NMV_0284	nuoN	C	147	174.993	0	0	8.95311	0.000180079
NC_017501.1	178	277683	277716	+	AAACTTGGTAACGGGCTTCAGACGGCATTTCGT	utr	277557	277722	3utr_NMV_0299	-	na	58	47.7254	5.43396	0	4.75968	0.0390234
NC_017501.1	184	289409	289447	+	CGATCGGGCAAAAATCCGGGCGGTATGGCTTTTTTGAA	utr	289383	289452	3utr_NMV_0307	-	O	58	57.2705	2.71698	0	5.51375	0.0184462
NC_017501.1	194	311959	311987	+	CCGCAATAAGTTGAGGATTGAATGAGTA	utr	311967	312032	3utr_NMV_0328	dsbA2	C	204	133.631	5.43396	2.28226	5.49833	0.00208104
NC_017501.1	195	311996	312030	+	TGAAAATAGGATTTCAGACGGCCTTTTGTATTTA	utr	311967	312032	3utr_NMV_0328	dsbA2	C	423	332.487	4.07547	0	7.74292	8.06026e-05
NC_017501.1	205	341580	341615	+	AGCCTCCGACTGTTCGGAGGCTTTTTTATTTTTAT	utr	341562	341615	3utr_NMV_0356	rpmG	J	1537	1600.39	27.1698	27.3872	5.84507	2.86856e-05
NC_017501.1	206	343359	343384	-	ATCTTTTCACGATGCGGCTTTTTAT	utr	343351	343406	3utr_NMV_0359	rpmA	J	53	31.8169	2.71698	0	5.0915	0.036816
NC_017501.1	213	349634	349661	-	CGGATTCGCTCTGCGCCGGTTTGTTTT	utr	349625	349681	3utr_NMV_0368	pilG	N	69	31.8169	0	2.28226	5.83809	0.0244177
NC_017501.1	220	358550	358581	+	AAGCCTTTAGGGGGTTCAGACGGCATTTTGT	utr	358525	358587	3utr_NMV_0377	gloA	E	88	71.5881	0	0	7.94408	0.00191746
NC_017501.1	241	392871	392935	+	GTACCGGGTACTGTTGCAATATTCGTGAAACGTCGGTCGGCATCGATGATGTGAAACAAACCCC	utr	392828	392966	3utr_NMV_0420	rmpM	M	104	66.8156	4.07547	9.12906	3.76335	0.0376605
NC_017501.1	250	402771	402800	-	CTGAAACACTGTTCAGACGGCCTTTTACT	utr	402764	402923	3utr_NMV_0428	nicB	H	30	30.2261	0	0	6.54399	0.0244932
NC_017501.1	259	413729	413758	+	CAATTTCGTTTGATTGCGCGGCTTTTTTC	utr	413682	413765	3utr_NMV_0441	-	na	65	65.2247	1.35849	0	6.33575	0.00895788
NC_017501.1	262	425392	425425	+	ACCTGAAGACATTATTCGGGTCGGGTTTGTCTG	utr	425378	425430	3utr_NMV_0450	uppP	V	53	60.4522	1.35849	0	6.1306	0.0132936
NC_017501.1	285	460534	460561	-	GAACCCGCGTTCGGACGGCATTTTGTT	utr	460527	460579	3utr_NMV_0480	-	K	72	68.4064	0	0	7.764	0.00255976
NC_017501.1	306	495094	495121	+	CTGAAAGACTTCAGACGGCATTTTTTA	utr	495069	495127	3utr_NMV_0507	tbp1	P	58	38.1803	2.71698	0	5.27086	0.0264437
NC_017501.1	307	498752	498780	-	CGAACATCGTTCGGACGGCATTTTATAT	utr	498746	498803	3utr_NMV_0508	-	E	226	256.126	1.35849	0	8.19393	0.000223493
NC_017501.1	312	504542	504571	+	CCGTTTGACGGCTCTGTTTTTTTCAGACG	utr	504530	504570	3utr_NMV_0512	aspS	J	54	55.6796	2.71698	0	5.44233	0.0212269
NC_017501.1	322	527281	527305	-	TTGAGCCCAAAGGTCGTCTGAAAC	utr	527245	527434	3utr_NMV_0541	-	na	33	39.7712	1.35849	0	5.49864	0.0382313
NC_017501.1	370	619691	619718	-	GCAAACCTTACTGCCGTCCTCTGTCCT	utr	619682	619784	3utr_NMV_0640	-	S	21	30.2261	0	0	6.28193	0.0375539
NC_017501.1	374	625947	625978	+	ATTCTAACTTGACTGAGTTTCCGATATTATC	utr	625953	626027	3utr_NMV_0646	na	na	189	125.677	4.07547	18.2581	4.09941	0.014767
NC_017501.1	375	625994	626022	+	ATTCAGTATTGAATCTGGATTTTTTGTT	utr	625953	626027	3utr_NMV_0646	na	na	116	109.768	0	0	8.44852	0.000564999
NC_017501.1	386	650161	650184	-	GACGTATGTTTGGGCTTTTTTGC	utr	650155	650326	3utr_NMV_0669	fabF2	I	128	130.449	5.43396	0	5.89893	0.00330672
NC_017501.1	399	675967	676013	+	TGAAAAATATTTATCTTTCAGACGGTCTCTTTATAATTGGCGCACC	utr	675939	676006	3utr_NMV_0692	tyrB	E	613	701.563	6.79245	6.84679	6.58356	1.61826e-05
NC_017501.1	402	677200	677261	+	CTAAATTTAGATTAAAATTTCGGATTAAATAAAAACGGGGCAGGTATCTGCTCCGTTTTTT	utr	677203	677270	3utr_NMV_0694	-	C	103	77.9515	5.43396	0	5.46754	0.00959494
NC_017501.1	413	689479	689515	+	AATTGTGTTCAAGAACTCATTCGGACGGTTTTTTAC	utr	689431	689520	3utr_NMV_0704	hpuB	P	125	117.723	16.3019	0	4.78558	0.0137123
NC_017501.1	416	695346	695371	-	CGTCTGAAACCGGCAGGGTTGTTAT	utr	695338	695384	3utr_NMV_0712	apt	F	27	20.681	0	0	6.20289	0.0425393
NC_017501.1	427	720269	720305	-	CGTAATCTGAATGCCGTCTGAAAAACAAAACCTCCC	utr	720235	720295	3utr_NMV_0738	-	R	53	66.8156	1.35849	0	6.19678	0.0120866
NC_017501.1	431	723950	724014	+	AGTCAGATTCAAATCGGGATAAGGCAAGAGGGCTGTCTGAAGCCGATTTGCGACAAAAAACGGG	utr	723872	724037	3utr_NMV_0740	-	R	88	30.2261	1.35849	2.28226	4.9249	0.0264437
NC_017501.1	433	724016	724041	+	CTGTATGATACAGAACCCGTTTCGT	utr	723872	724037	3utr_NMV_0740	-	R	26	25.4535	0	0	6.31784	0.0366174
NC_017501.1	444	744524	744572	+	CCGTTAATTGCGAAATAAGGAGTGTATGGTAAAAATGCCGTCTGAAGC	utr	744541	744607	3utr_NMV_0758	-	na	81	60.4522	9.50943	0	4.6024	0.0323967
NC_017501.1	456	768374	768412	-	CTGAAAGGGATTCAGGCTGCCTTTTGTGTTAAAGAGGC	utr	768381	768427	3utr_NMV_0785	alaS	J	46	52.4979	0	0	7.24771	0.00671285
NC_017501.1	459	772401	772428	+	TCTGAAGGATGTTCGGACGGCATTTTT	utr	772386	772436	3utr_NMV_0786	-	E	65	65.2247	0	0	7.65513	0.00310619
NC_017501.1	460	775420	775445	+	TGAAAATATTTCAGACGGCATTTTG	utr	775395	775453	3utr_NMV_0791	-	S	49	41.362	0	0	7.12693	0.00845141
NC_017501.1	483	806158	806216	+	AAAAACTGATTGTTTTCAAACGGGACTGCCTACACATCGTGTAGGCAGTTTTTTTATA	utr	806166	806220	3utr_NMV_0826	ilvC	H	531	501.117	13.5849	41.0808	4.43703	0.00272524
NC_017501.1	492	825096	825131	+	TCTGAAAAAGCCCGGGCTTTCAGACGGCATTTTTA	utr	825070	825137	3utr_NMV_0843	-	S	336	262.49	8.15094	6.84679	5.31576	0.000701883
NC_017501.1	503	847076	847115	+	TCAAAAGACGGACAGCCTGCTTTGTGCAGGCTGTTTTAT	utr	847062	847123	3utr_NMV_0855	-	C	83	92.2691	6.79245	0	5.14228	0.0132936
NC_017501.1	505	852588	852622	+	CGAACTTGAATGTTCGGGCTTTTTCATATTTGCA	utr	852308	852620	3utr_NMV_0861	-	L	496	607.704	6.79245	9.12906	6.12463	6.03706e-05
NC_017501.1	510	862988	863029	+	ATGTTTCAAATGCCGTCTGAAGTTCTCAGACGGCATTTTTG	utr	862982	863036	3utr_NMV_0873	dsbD	C	58	47.7254	0	0	7.35186	0.00555995
NC_017501.1	512	863595	863636	-	TTGAGCAAATGCCGTCTGAAACCGCCGAACAGCATTTCGTTTGAGCGGCTTGTAAGGTTT	utr	863562	863618	3utr_NMV_0875	ackA1	C	51	27.0444	0	0	6.86578	0.0133337
NC_017501.1	523	882857	882891	+	TGATGTTTCACGGTTTGAAACGGACAACGGCACT	utr	882859	882924	3utr_NMV_0893	lysC	E	26	33.4078	0	0	6.50913	0.0256038
NC_017501.1	530	891896	891944	+	GGGGCAGCCTGTTTGAACCGCCGTCCGGATTTTTCGGGCGGTTTTTTG	utr	891893	891950	3utr_NMV_0898	-	R	394	367.486	16.3019	2.28226	5.71326	0.000445305
NC_017501.1	545	921609	921677	+	GCCGGACATCCTCGCGGAGGGAAATCATAAAGGACGGAGAAACCTTAAACCTTACGGGGCAGGGTTTC	utr	921600	921691	3utr_NMV_0926	ssb	L	174	160.676	8.15094	2.28226	5.13227	0.00310619
NC_017501.1	548	929192	929222	-	CTGAAAATTTTCAGACGGCATCTCTTTATT	utr	929188	929256	3utr_NMV_0932	-	R	675	930.645	5.43396	29.6694	5.91383	8.14885e-05
NC_017501.1	549	929238	929280	-	CCTGTTGCAACAGTAGGACGCTGATGTCAAAACAGCCGATAC	utr	929188	929256	3utr_NMV_0932	-	R	1432	1584.48	42.1132	43.363	5.13909	0.000199217
NC_017501.1	558	949651	949692	-	AAACCCGAAACAGGGCTTCAGACGGCATTTGTATAGTGGAT	utr	949652	949718	3utr_NMV_0949	-	C	685	629.975	8.15094	0	7.77559	1.61826e-05
NC_017501.1	571	967868	967907	+	TGAACCTGATTGGATTCAGACGGCATTTTGTATGGCAGG	utr	967836	967906	3utr_NMV_0961	lysS	J	136	125.677	1.35849	2.28226	6.22388	0.0021687
NC_017501.1	579	996103	996142	-	TAAATAATTCGATTGTTCGAAACGAAAAGTGCGGTGAAT	utr	996077	996135	3utr_NMV_0995	sodC	P	64	33.4078	1.35849	0	5.89065	0.0172279
NC_017501.1	582	1008774	1008836	+	ACCAACCGCAAATAAAACCTGCGGAAAAATGCCGTCTGAACGCCGACCGTTTCAAACGGCAT	utr	1008788	1008848	3utr_NMV_1006	pgi1	G	161	68.4064	9.50943	0	5.22484	0.00895788
NC_017501.1	596	1040683	1040719	+	TGAAAACCGGAATCGGGCTTCAGACGGCATTTTTTA	utr	1040660	1040724	3utr_NMV_1038	pdxH	H	196	200.447	4.07547	0	6.79318	0.000701973
NC_017501.1	608	1053732	1053774	+	CCGGGAATGCGGGAAAACGGGCGGGTATGCCGTCTGAAGTAT	utr	1053717	1053808	3utr_NMV_1050	suhB	G	54	55.6796	1.35849	0	6.09057	0.0137123
NC_017501.1	611	1057357	1057378	-	TGAAATGTTCAGACGGCATTT	utr	1057346	1057426	3utr_NMV_1054	lpdA1	C	18	28.6352	0	0	6.13129	0.0462673
NC_017501.1	622	1072114	1072140	+	CTGAAAGGATTTCAGACGGCATATTA	utr	1072097	1072147	3utr_NMV_1064	prc	M	36	50.9071	0	0	7.04677	0.00973425
NC_017501.1	627	1084832	1084896	+	AATTATCAGATGCCGTCTGAAACCCTGCCGATTGTCGGAATGTGGTTTCAGACGGTATTTGTTT	utr	1084827	1084901	3utr_NMV_1076	rplI	J	342	279.989	2.71698	0	7.88548	0.000106995
NC_017501.1	631	1094380	1094416	+	TTTTAATAAGAAATCTGAGAGAAACAAATGCCGTCT	utr	1094385	1094449	3utr_NMV_1085	clpP	U	21	23.8627	0	0	6.1144	0.0488984
NC_017501.1	636	1102560	1102581	-	CTGTTACGCGGCGTTTTTTCT	utr	1102554	1102601	3utr_NMV_1094	ihfB	L	34	38.1803	0	0	6.80053	0.0152251
NC_017501.1	646	1118585	1118626	+	GTCTGAAGCCGGATGTTTCAGACGGCATTTGTATGTTGTAT	utr	1118564	1118625	3utr_NMV_1108	nrdB	F	173	122.495	0	0	8.82037	0.000234342
NC_017501.1	648	1119061	1119088	+	CGAACATTGGTTCGGACGGCTTTTTGA	utr	1119052	1119094	3utr_NMV_1109	-	C	30	17.4993	0	0	6.17005	0.0443603
NC_017501.1	647	1119040	1119076	-	CCGAACCAATGTTCGGACGGCTTTTATTTCAACAAA	utr	1119041	1119093	3utr_NMV_1110	-	D	1302	1630.62	16.3019	9.12906	6.86873	6.12353e-06
NC_017501.1	683	1195379	1195409	+	TCTCAAACATGGGTTTGGACGGCATTTTTA	utr	1195356	1195416	3utr_NMV_1177	purM	F	67	73.179	0	0	7.75875	0.00255976
NC_017501.1	705	1218025	1218083	+	GTGCAGGTAAAGCATTGAAAGACGCACTGTAAGCCGTTTTTTATGAAAAAAGCCGATT	utr	1218056	1218112	3utr_NMV_1200	hup	L	251	217.946	13.5849	0	5.8782	0.00208104
NC_017501.1	710	1228654	1228694	+	ATAAGCCGTGATGAAAATGCCGTCTGAAGCTCTGTTTTCG	utr	1228657	1228720	3utr_NMV_1214	-	O	195	162.266	2.71698	6.84679	5.34323	0.00208104
NC_017501.1	717	1238901	1238926	+	AAGCACCGAACTACCATCGCTGATT	utr	1238923	1239000	3utr_NMV_1225	guaB	F	49	27.0444	0	0	6.83547	0.0139916
NC_017501.1	718	1238959	1238993	+	AACCTGATTTCCGGGTTTCAGACGGCATTTTTTG	utr	1238923	1239000	3utr_NMV_1225	guaB	F	96	92.2691	1.35849	0	6.86258	0.00330404
NC_017501.1	743	1264756	1264785	-	AGTTTGTCTGAAACTGCTTGCTTTTTCTT	utr	1264749	1264808	3utr_NMV_1250	accA	I	196	249.763	1.35849	0	8.0665	0.000290046
NC_017501.1	749	1276738	1276768	+	TCTGTATTTTGCAGAACCCGAACCTTTTAT	utr	1276622	1276776	3utr_NMV_1266	-	S	150	176.584	0	0	8.97429	0.000174867
NC_017501.1	760	1295654	1295690	-	TTCTAAGGCCGTCTGAACAACAGGCGGCTTTTTTGT	utr	1295647	1295699	3utr_NMV_1295	-	na	35	44.5437	0	0	6.93099	0.0121332
NC_017501.1	770	1318403	1318437	-	GCCGTCTGAAGACTGTTTCAGACGGCATTTTTAT	utr	1318396	1318455	3utr_NMV_1326	ftsK2	D	90	63.6339	2.71698	2.28226	4.93822	0.0134552
NC_017501.1	772	1323724	1323751	-	GCCGGAGTAGATCGGCGGGCATTTTGT	utr	1323716	1323770	3utr_NMV_1331	nudF	R	130	104.996	2.71698	2.28226	5.55504	0.00356745
NC_017501.1	775	1327624	1327661	-	GCGGGAAAATAATTCGGGTTTGAGTTTTTGAAATGCC	utr	1327588	1327649	3utr_NMV_1336	-	S	42	30.2261	1.35849	0	5.49794	0.0366174
NC_017501.1	803	1382046	1382084	+	CTGTCCGAACTGAAAAAATAATGCCGTCTGAACAATTC	utr	1382066	1382167	3utr_NMV_1407	pntB	C	37	63.6339	0	0	7.22702	0.00671285
NC_017501.1	812	1399131	1399197	-	TGACAACTGATTGAACATCAAATGCCGTCTGAAACTGGAAATCGGGTTTCAGACGGCATT	utr	1399124	1399204	3utr_NMV_1434	sucD	C	267	319.76	2.71698	4.56453	6.37603	0.000167124
NC_017501.1	824	1414638	1414700	-	AGAGTTATTCGGGCGGTTCTACACTACCGCTCCGAATAACTCTATATTTATAAGAGGATT	utr	1414645	1414748	3utr_NMV_1449	-	O	1404	2573.99	97.8113	102.702	4.24412	0.00240849
NC_017501.1	838	1437193	1437238	-	AATGATGCGGAATGCCGTCTGAAGACAGTTTCAGACGGCATTTTT	utr	1437184	1437233	3utr_NMV_1472	-	R	111	62.043	0	9.12906	5.11341	0.0152251
NC_017501.1	863	1474259	1474288	-	GAAAATCAATGTTCAGACGGTATTTTTAT	utr	1474253	1474310	3utr_NMV_1509	pilX	N	131	147.949	0	0	8.74938	0.000271253
NC_017501.1	875	1489588	1489648	-	GTATGCAATACGTACTGCCCTGTTGTTTTATGCCGTCTGAACCGTGTTTCAGACGGCATT	utr	1489576	1489672	3utr_NMV_1524	rplY	J	371	345.214	4.07547	0	7.63508	8.28251e-05
NC_017501.1	876	1491507	1491550	-	CCAGTGTCTTAACCGCTTGACGACTCCCCAAAAAGGGCTGGCT	utr	1491417	1491716	3utr_NMV_1526	ispE	I	68	15.9085	2.71698	0	4.88472	0.0425393
NC_017501.1	879	1495244	1495275	-	AAGCGGATTTGCGTTTCAGACGGCATTTATT	utr	1495235	1495301	3utr_NMV_1530	panC	H	127	74.7698	0	0	8.24683	0.00088871
NC_017501.1	891	1513279	1513314	-	AACCCGACGATAAGGGTTCAGACGGCATTTATATT	utr	1513274	1513342	3utr_NMV_1560	-	S	94	49.3163	2.71698	2.28226	4.80966	0.0178386
NC_017501.1	896	1516552	1516589	+	CCGATGCATGGAAATCGGGCAGAGAAAAACGGATACG	utr	1516530	1516623	3utr_NMV_1564	-	T	47	23.8627	0	0	6.71967	0.0172305
NC_017501.1	899	1518657	1518686	-	CTGCCACAAAAGCAGGGTCTGATTTTTTT	utr	1518652	1518923	3utr_NMV_1567	recJ	L	21	25.4535	0	0	6.15985	0.0456374
NC_017501.1	903	1523693	1523730	-	AATGTATATTTGAAAACGGCGGGACAGGCAATGTCCC	utr	1523675	1523747	3utr_NMV_1572	-	K	45	33.4078	0	0	6.9155	0.0126479
NC_017501.1	911	1543844	1543879	-	CTGAAAACGTAAGGACGTTCAGACGGCATTTTTTA	utr	1543837	1543890	3utr_NMV_1592	-	C	335	246.581	0	0	9.79996	2.86856e-05
NC_017501.1	931	1582893	1582932	-	GTATCGGTGTAACGCCGTGCTGGGAAATGCGTTTTTGCA	utr	1582887	1582973	3utr_NMV_1631	cysK	E	97	74.7698	2.71698	0	6.07539	0.00589695
NC_017501.1	940	1591510	1591534	-	GAAGCAGGACTTCAGACGGCATTT	utr	1591499	1591547	3utr_NMV_1640	-	C	54	38.1803	0	0	7.14393	0.00814961
NC_017501.1	945	1595508	1595540	+	TACCGGACAACGGTAAGGTATTTTTATTTTCA	utr	1595469	1595540	3utr_NMV_1646	hfq	R	294	260.899	5.43396	0	6.97734	0.000234342
NC_017501.1	960	1613887	1613911	-	TGCAGGTATGCAGCCGGTTTTGTT	utr	1613879	1613923	3utr_NMV_1671	-	na	26	19.0902	0	0	6.11988	0.0488504
NC_017501.1	976	1630876	1630902	+	ACAAATTGTTTTGTCGGGTATTTTAT	utr	1630853	1630908	3utr_NMV_1688	rpoH	K	61	50.9071	1.35849	2.28226	4.99428	0.0233378
NC_017501.1	985	1647549	1647594	+	CAAAATAAAATGCCGTCTGAACTCAGGCTTCAGACGGCATTTTTA	utr	1647532	1647601	3utr_NMV_1699	iga	D	337	337.26	0	0	10.0261	1.61826e-05
NC_017501.1	986	1647566	1647596	-	TATAAAAATGCCGTCTGAAGCCTGAGTTCA	utr	1647545	1647710	3utr_NMV_1700	trpB	E	87	122.495	4.07547	0	5.83687	0.00555995
NC_017501.1	993	1665758	1665810	-	TTTCCGCCGCTTGATGGCTGATGAATCGAATACCGTCTGAAACCGATGTTTC	utr	1665737	1665796	3utr_NMV_1720	accD	I	136	101.814	4.07547	0	6.13356	0.00330672
NC_017501.1	995	1667873	1667901	-	TGTGTTTTACAGCGTCTATTTTTTTTAT	utr	1667870	1668166	3utr_NMV_1722	-	na	40	31.8169	0	0	6.79376	0.0153539
NC_017501.1	1014	1702108	1702147	+	ATAACGCCCGCCATGCCGTCTGAACGCCCCTTCAGACGG	utr	1702111	1702162	3utr_NMV_1768	ppa	C	30	19.0902	0	0	6.22839	0.041288
NC_017501.1	1021	1711470	1711503	+	TTTCCGGGTTTAAACCCTATGCCGTCTGAAGAC	utr	1711461	1711537	3utr_NMV_1777	-	C	55	46.1346	0	0	7.2888	0.00626655
NC_017501.1	1035	1726065	1726092	+	CGAGCCTGAAAAGCGCGGGGGTATTTT	utr	1726048	1726099	3utr_NMV_1792	ppsA	G	45	38.1803	1.35849	0	5.70397	0.0261239
NC_017501.1	1037	1731243	1731299	+	AGGATGTCGAACGCGAAGGTTTGGATCTGAATATCCACGGCGAACGCGTGGAATAA	utr	1731298	1731357	3utr_NMV_1798	-	P	82	58.8613	0	0	7.75512	0.00255976
NC_017501.1	1040	1732912	1732950	-	TGACCGCATGACTGGGTCAGCCTGTTTTCTTCAACCGA	utr	1732913	1732960	3utr_NMV_1800	-	E	166	149.54	12.2264	11.4113	3.73827	0.019199
NC_017501.1	1043	1736284	1736320	-	CCAGAAAAATGGGCGGTGTTTTCTTTTCTGTTGCTT	utr	1736289	1736339	3utr_NMV_1803	rpsO	J	370	470.891	2.71698	9.12906	6.34768	8.14885e-05
NC_017501.1	1046	1736792	1736841	-	CGTGGTTTGAAGCGCATATGCCGTCTGAACATTGCCGTCTCAAGCAGAC	utr	1736762	1736831	3utr_NMV_1804	secF	U	89	111.359	1.35849	0	6.92713	0.00321096
NC_017501.1	1065	1768180	1768222	-	ATCCAAACAAAAATGCCGTCTGAACGTTGAAGCCAAGGTTCA	utr	1768158	1768222	3utr_NMV_1841	-	C	21	27.0444	0	0	6.20275	0.0425393
NC_017501.1	1073	1772859	1772894	-	GACGGCAAGGATGCGTTTGGAAGTGCAGTTTTTGT	utr	1772852	1772942	3utr_NMV_1846	gcvH	E	247	159.085	5.43396	22.8226	4.10789	0.0120866
NC_017501.1	1074	1772899	1772940	-	CTCTATCCTGATAATGGGATGACTGATTTGAGAAACTGCAC	utr	1772852	1772942	3utr_NMV_1846	gcvH	E	237	112.95	13.5849	0	5.45346	0.00378267
NC_017501.1	1080	1786999	1787033	-	AACCCGCCTGTCGGGCTTCAGACGGCATTTTGTT	utr	1786993	1787116	3utr_NMV_1863	grpE	O	202	155.903	2.71698	0	7.10538	0.000650452
NC_017501.1	1097	1806641	1806707	+	CACCGGTCGTATGGTGATCGATATGAAAAAAGAATGCGGCTGCAGTCATCACCACTGATTTGACGT	utr	1806698	1806764	3utr_NMV_1879	-	R	698	590.204	19.0189	13.6936	5.30973	0.000234342
NC_017501.1	1098	1806708	1806744	+	GCAGTACACATCGAAATGCCGTCTGAACGCTGTTCA	utr	1806698	1806764	3utr_NMV_1879	-	R	157	146.358	9.50943	0	5.59969	0.00422791
NC_017501.1	1101	1813211	1813242	+	AAACCGGAAAAGGCTTCAGACGGCATTTTTC	utr	1813085	1813249	3utr_NMV_1883	-	C	45	19.0902	0	0	6.5383	0.0233877
NC_017501.1	1105	1827707	1827758	+	CCTTACTTAATTCGGAATGTAGCGCAGCCCGGTAGCGCACTTCGTTCGGGA	utr	1827491	1827844	3utr_NMV_1897	nagZ	G	551	439.074	112.755	34.234	2.97129	0.0425393
NC_017501.1	1107	1827805	1827840	+	CGCCTCGGCATGGATTGCTGGGGCGGTTTTTCCCT	utr	1827491	1827844	3utr_NMV_1897	nagZ	G	323	216.355	1.35849	0	8.37021	0.000106995
NC_017501.1	1122	1859282	1859327	-	GCCGGAGCTTGATTCCTGCCTGCCGATGCCGTCTGAATCCGTTTC	utr	1859260	1859315	3utr_NMV_1934	secB	U	40	50.9071	0	0	7.12356	0.00845141
NC_017501.1	1125	1865247	1865276	-	AACCGGTTCGGGTTTTGCGGCTTTTTTAT	utr	1865241	1865299	3utr_NMV_1941	-	R	92	54.0888	2.71698	6.84679	4.01071	0.0362079
NC_017501.1	1132	1878364	1878391	-	AATCAAAAATGCCGTCTGAACAGTTCA	utr	1878343	1878403	3utr_NMV_1960	metK	H	17	28.6352	0	0	6.09	0.0488984
NC_017501.1	1154	1920338	1920357	+	TTCAGACTGCCTGAAGCAG	utr	1920321	1920372	3utr_NMV_1993	-	S	36	34.9986	0	0	6.78161	0.0157431
NC_017501.1	1168	1936111	1936148	-	CTGTTACGCGGCGTTTTTTCT	utr	1936088	1936154	3utr_NMV_2022	ileS	J	56	22.2719	0	0	6.80753	0.0140101
NC_017501.1	1191	1965403	1965445	+	GCAGCTGATACCTGAATCGGGTTGGAAATGCCGTCTGAAACC	utr	1965410	1965482	3utr_NMV_2044	carB	E	147	125.677	0	2.28226	7.34382	0.00246865
NC_017501.1	1194	1967658	1967687	-	CTGAACGGACGTTCGGACGGCATTCTTTT	utr	1967650	1967725	3utr_NMV_2048	queA	J	95	92.2691	0	0	8.17905	0.00106101
NC_017501.1	1195	1972812	1972843	-	AATCTGCTGTAAAAATGCCGTCTGAAATGCA	utr	1972778	1973185	3utr_NMV_2054	hemL	H	97	66.8156	0	0	7.96815	0.0018075
NC_017501.1	1196	1972844	1972876	-	GCGGGAATGACGGGCGTGTATATTTTTGATTT	utr	1972778	1973185	3utr_NMV_2054	hemL	H	69	77.9515	0	0	7.82511	0.00240849
NC_017501.1	1198	1973159	1973188	-	TGATGTTTTGACGGACAGAGTTTCTCTGT	utr	1972778	1973185	3utr_NMV_2054	hemL	H	64	44.5437	2.71698	0	5.43967	0.019741
NC_017501.1	1204	1980914	1980943	+	CTGAACCGTTGTTCGGACGGCATTTGATT	utr	1980887	1980949	3utr_NMV_2059	fba	G	38	25.4535	0	0	6.60219	0.0220718
NC_017501.1	1222	2008809	2008837	-	CCGTGCAGACGGATTCGGGGTTTTGTTC	utr	2008804	2008881	3utr_NMV_2089	dnaN	L	215	194.083	1.35849	0	7.97545	0.000291294
NC_017501.1	1223	2008865	2008917	-	AATTTCAAATATATTGTGATGCCGATGCGGATTTGACGGTTTTCCGGAACAC	utr	2008804	2008881	3utr_NMV_2089	dnaN	L	101	69.9973	0	2.28226	6.65976	0.0069204
NC_017501.1	1232	2016806	2016857	+	AGGCGAATAATCCCTATTCGACTGACTGAAAAAGCCAGAACATTGCCATGC	utr	2016815	2016881	3utr_NMV_2098	rpmF	J	414	524.979	17.6604	38.7985	4.15229	0.00422791
NC_017501.1	1235	2030159	2030184	-	TACCCTTGGTATGAATGGTTTTTTT	utr	2030152	2030336	3utr_NMV_2115	-	G	30	22.2719	0	0	6.33291	0.0359545
NC_017501.1	1236	2030186	2030229	-	GCAGCAAGTAAGACGTTTTCCCGCAATGTATTGACCATTCATA	utr	2030152	2030336	3utr_NMV_2115	-	G	59	39.7712	0	0	7.23831	0.00677271
NC_017501.1	1241	2041005	2041029	-	GGTTCTTTGACCGTGCTTTTTATT	utr	2040999	2041052	3utr_NMV_2123	atpC	C	49	65.2247	0	0	7.44826	0.00439498
NC_017501.1	1246	2050416	2050441	-	TATAAAATGATGCCGTCTGAACCGT	utr	2050383	2050449	3utr_NMV_2137	-	P	21	36.5895	0	0	6.41929	0.0291173
NC_017501.1	1249	2055822	2055852	+	CGCAAGACCTGCTCTGCGGTGTGTTTTGCT	utr	2055774	2055857	3utr_NMV_2141	rpsU	J	30	47.7254	0	0	6.86825	0.0132936
NC_017501.1	1250	2056368	2056416	-	TGAAAATGCCGTCTGAACCTGCGATACGGGCTTCAGACGGCATTTTGT	utr	2056360	2056551	3utr_NMV_2143	-	R	67	74.7698	0	0	7.774	0.00255976
NC_017501.1	1252	2060584	2060612	-	CATCATTTCGATGGCAGGGCTTTTTAAT	utr	2060578	2060640	3utr_NMV_2148	rpmE	J	113	98.6325	0	2.28226	6.98732	0.00422791
NC_017501.1	1253	2060625	2060658	-	AACCTGTTCAAACGCTGATTGCCGCTTTGCAAG	utr	2060578	2060640	3utr_NMV_2148	rpmE	J	36	14.3176	0	0	6.17848	0.0423251
NC_017501.1	1274	2089782	2089835	+	AGAGCTGACGCTGGATGAAGGGCTGCTGAACGCCTAATCCGCCAAAAATGCCG	utr	2089818	2089872	3utr_NMV_2181	luxS	T	402	294.307	5.43396	0	7.32547	0.000106995
NC_017501.1	1283	2112765	2112796	-	GCCTTGCAGGGCTGCGGTTTCTTTATCGGGA	utr	2112764	2112822	3utr_NMV_2195	glnB	E	101	98.6325	1.35849	0	6.94531	0.00290129
NC_017501.1	1294	2133441	2133465	-	TGTTTATACACGGCTGTTTTTGGT	utr	2133435	2133649	3utr_NMV_2211	-	O	20	42.9529	0	0	6.50098	0.0244177
NC_017501.1	1297	2137768	2137799	-	CAATCGTTGGGTCGTTTGGGTTTATTTCATT	utr	2137763	2137938	3utr_NMV_2216	comP	U	38	46.1346	0	0	7.01609	0.0104741
NC_017501.1	1378	2164442	2164515	+	CAAAGGCGTAAACAAAACTGAAAAAACTGCCAGCATGGTTGGCTTGAGTCACAAATTCTAATCTGAAAAGATT	utr	2164502	2164561	3utr_NMV_2242	porB	M	100	90.6783	12.2264	2.28226	3.99219	0.0303443
NC_017501.1	1379	2164531	2164554	+	CTGTCGAAAGACAGGCTTTTTTC	utr	2164502	2164561	3utr_NMV_2242	porB	M	55	58.8613	1.35849	0	6.14106	0.0129415
NC_017501.1	1394	2183890	2183951	-	CCGCCTTGTCAGCAAGGTTCAAGCGGATTCGGCCGAAACGGCTCTCGCGGGGATTCCCAT	utr	2183851	2184079	3utr_NMV_2261	-	S	123	74.7698	6.79245	0	5.37145	0.00899947
NC_017501.1	1395	2183974	2184034	-	CCAATAAGTTCGCTTAAGGTTGCCGGGAGCAGTAGTGGGCGCGAGCGTCCTTTTGCGGAC	utr	2183851	2184079	3utr_NMV_2261	-	S	198	159.085	16.3019	6.84679	4.03682	0.0119415
NC_017501.1	1445	2257655	2257723	-	AGCCAGCCTGAAACAGGGCGTGTAGTTTAGGCTGTATGCCGTCTGAAACCTGTACCGTTT	utr	2257641	2257698	3utr_NMV_2352	prfB	J	138	128.859	5.43396	2.28226	5.15609	0.00408468
NC_017501.1	1453	2266244	2266301	-	AGAGGATGATGCCGTCTGAAGCCAAGTATGACTGATGTGCTTCAGACGGTATTTTAT	utr	2266237	2266307	3utr_NMV_2365	purD	F	150	81.1332	1.35849	0	7.13402	0.0018075
NC_017501.1	1459	2273342	2273396	-	TAAGGCTTGAACAAACCTGTGGATAAGTAAATGCCGTCTGAACACATTGCGTTC	utr	2273319	2273393	3utr_NMV_2373	gapB	G	446	338.85	9.50943	6.84679	5.58795	0.000263675
NC_017501.1	259	413729	413758	+	CAATTTCGTTTGATTGCGCGGCTTTTTTC	utr	413654	413860	5utr_NMV_0442	na	na	65	65.2247	1.35849	0	6.33575	0.00895788
NC_017501.1	473	797566	797588	+	CGCACGGCTTGCGGAATTTTTT	utr	797540	797758	5utr_NMV_0819	-	na	37	28.6352	0	0	6.66277	0.019741
NC_017501.1	544	919657	919687	+	CATTGCAACTGTTGATGCCGTCTGAAAAAA	utr	919632	919688	5utr_NMV_0925	-	E	19	38.1803	0	0	6.37846	0.0303443
NC_017501.1	566	958339	958364	+	CCGATTTTCCGGGCGGCTTGTATTT	utr	958319	958455	5utr_NMV_0957	greA	K	36	30.2261	0	0	6.6796	0.0192328
NC_017501.1	818	1407686	1407733	-	GGCGGCATCAGTTTAGCCGTCAGGACGCGGACTTCTACCCTTTGTTT	utr	1407659	1407741	5utr_NMV_1440	sucA	C	126	73.179	1.35849	0	6.92875	0.00255976
NC_017501.1	936	1588897	1588923	-	ACATTCGGATTTTAGTGTGCATTATT	utr	1588859	1588997	5utr_NMV_1636	pnp	J	164	187.72	1.35849	2.28226	6.64297	0.000701973
NC_017501.1	1184	1957885	1957907	+	GCTTTCAGGGTATAGGCACTTG	utr	1957887	1958040	5utr_NMV_2040	carA	F	21	23.8627	0	0	6.1144	0.0488984
NC_017501.1	1185	1957924	1957955	+	GCGTCTATCTTGCGCGGCGTGTTTTTTTTTG	utr	1957887	1958040	5utr_NMV_2040	carA	F	386	623.612	1.35849	4.56453	7.5721	1.61826e-05
NC_017501.1	1394	2183890	2183951	-	CCGCCTTGTCAGCAAGGTTCAAGCGGATTCGGCCGAAACGGCTCTCGCGGGGATTCCCAT	sRNA	2183894	2184126	6S RNA	na	na	123	74.7698	6.79245	0	5.37145	0.00899947
NC_017501.1	1395	2183974	2184034	-	CCAATAAGTTCGCTTAAGGTTGCCGGGAGCAGTAGTGGGCGCGAGCGTCCTTTTGCGGAC	sRNA	2183894	2184126	6S RNA	na	na	198	159.085	16.3019	6.84679	4.03682	0.0119415
NC_017501.1	715	1233529	1233575	+	CTTTCCTCTTGATGTGTGTGTGTTTGGGTGTGGCTGCCGCCACCCC	sRNA	1233477	1233582	AniS	na	na	285	354.759	104.604	13.6936	3.00535	0.0612263
NC_017501.1	489	817673	817717	-	CGGGAGGTGCAGTCCGAATATATCTGCTTTTTTATGCGCCTCCG	sRNA	817684	817771	Bns1	na	na	72	77.9515	1.35849	0	6.53077	0.00636137
NC_017501.1	1398	2189720	2189749	+	TGTCCCCTTTGGGTTCGGACGGCTTTTTT	sRNA	2189653	2189750	Bns2	na	na	48	41.362	0	2.28226	5.78067	0.029685
NC_017501.1	101	155462	155506	+	AGAATTAAAGCAACGTGCTTGGAATGGGAAACGAAGTATTGCAG	intergenic	NA	NA	NA	na	na	65	25.4535	2.71698	0	5.12248	0.0323967
NC_017501.1	102	155519	155544	+	CGTGTAAACTTCGTTTCCTGTCTTT	intergenic	NA	NA	NA	na	na	26	20.681	0	0	6.17446	0.0448439
NC_017501.1	141	210226	210254	+	CTGACTCTGTCGGTATTTTTTATACACG	tRNA	210253	210328	NA	na	na	84	97.0417	5.43396	0	5.3981	0.0100279
NC_017501.1	211	345808	345832	+	TTTCAGTGTTGGAGGGCTTTTTTG	intergenic	NA	NA	NA	na	na	27	23.8627	0	0	6.3012	0.0375539
NC_017501.1	277	447535	447566	+	AATCGGTTTGTCCGGTTTGGGAGGTATGTTT	intergenic	NA	NA	NA	na	na	151	103.405	8.15094	2.28226	4.74649	0.00738882
NC_017501.1	398	675951	675984	-	AAGTCAAAAGACCGTCTGAAAAATATTTATCTT	intergenic	NA	NA	NA	na	na	58	44.5437	1.35849	0	5.9994	0.0152251
NC_017501.1	404	677563	677607	+	TTTAAAGTTATAGTCGAGATACGTGTATTGGTGCAACCAGTCTG	intergenic	NA	NA	NA	na	na	156	135.222	2.71698	2.28226	5.86362	0.00197825
NC_017501.1	420	707469	707492	+	GCTACACTGCAAAAGGGCTTTAC	intergenic	NA	NA	NA	na	na	36	27.0444	0	0	6.60294	0.0220916
NC_017501.1	450	756822	756848	+	CAACTGATTAAGGTGCGGATTTTTAT	intergenic	NA	NA	NA	na	na	50	34.9986	0	0	7.02641	0.0102918
NC_017501.1	453	765620	765648	-	AGAGAGAAGCCGTCTGAAAATTATTCTT	intergenic	NA	NA	NA	na	na	68	125.677	0	0	8.15706	0.00106101
NC_017501.1	462	777034	777070	+	TCAAACATATCAACGCGGGAATAGCTCAGTTGGTAG	tRNA	777048	777123	NA	na	na	32	23.8627	0	0	6.42866	0.0298793
NC_017501.1	488	815664	815687	+	CGAAACAGGTTTTCGGGCATTTT	intergenic	NA	NA	NA	na	na	194	144.767	4.07547	0	6.62461	0.0012115
NC_017501.1	553	931126	931169	-	CAGATACTCTATCCAACTGAGCTACGGGTGCGCTGCAAGAAAG	tRNA	931080	931156	NA	na	na	29	19.0902	0	0	6.20263	0.0425393
NC_017501.1	682	1193870	1193897	+	TGCTTTTCAGCGGGCGGCTTTTTTATC	intergenic	NA	NA	NA	na	na	84	55.6796	0	0	7.73451	0.00261216
NC_017501.1	727	1242090	1242117	+	AAACTTTTACGGTTTGGGATTTTTTAT	intergenic	NA	NA	NA	na	na	135	168.63	5.43396	0	6.0783	0.00246694
NC_017501.1	754	1287739	1287796	+	AGAGTGTGTCGGGATTGCAGTCCGACTTAGTAGCCTTTTTTCATTTCATAGCGTTTC	intergenic	NA	NA	NA	na	na	2207	2499.22	19.0189	0	8.79949	1.18373e-06
NC_017501.1	814	1403276	1403326	-	TAAGAAAAAGCCGTCTGAAAGTCCATATCTGCCGATTCATTCGAATCAAA	intergenic	NA	NA	NA	na	na	615	485.208	1.35849	2.28226	8.29563	1.58158e-05
NC_017501.1	850	1460568	1460620	+	TATGCCCATCATGGGATGAACGGGTCTCAACGGCAAGGGCCGTTTCTCTTTG	intergenic	NA	NA	NA	na	na	676	645.884	17.6604	2.28226	6.43424	6.34712e-05
NC_017501.1	851	1461828	1461887	+	GCCCAACAAGGTCGGCATCTGACGTAATATCCCAATGCAATTGAAGCGGACGGGTAGTC	intergenic	NA	NA	NA	na	na	1273	1072.23	54.3396	20.5404	5.11004	0.000290046
NC_017501.1	852	1462492	1462537	+	GCTGATTTCAGCCGTCTCGGTATCACTGGCATTCAGGATACTTTC	intergenic	NA	NA	NA	na	na	46	30.2261	1.35849	0	5.56788	0.0318224
NC_017501.1	876	1491507	1491550	-	CCAGTGTCTTAACCGCTTGACGACTCCCCAAAAAGGGCTGGCT	tRNA	1491461	1491536	NA	na	na	68	15.9085	2.71698	0	4.88472	0.0425393
NC_017501.1	876	1491507	1491550	-	CCAGTGTCTTAACCGCTTGACGACTCCCCAAAAAGGGCTGGCT	tRNA	1491545	1491620	NA	na	na	68	15.9085	2.71698	0	4.88472	0.0425393
NC_017501.1	880	1497150	1497180	-	TGCAAAACAGCCCGACTGTTTTACACAATC	intergenic	NA	NA	NA	na	na	127	95.4508	0	2.28226	7.04114	0.00363603
NC_017501.1	939	1591501	1591534	+	ATTTGAAAAAAATGCCGTCTGAAGTCCTGCTTC	intergenic	NA	NA	NA	na	na	41	41.362	0	0	6.99488	0.0109944
NC_017501.1	1007	1688823	1688854	-	ATAGAAAGTCCGTCTGAAAAGTAAAAGCGTT	intergenic	NA	NA	NA	na	na	25	36.5895	0	0	6.54539	0.0240501
NC_017501.1	1105	1827707	1827758	+	CCTTACTTAATTCGGAATGTAGCGCAGCCCGGTAGCGCACTTCGTTCGGGA	tRNA	1827719	1827795	NA	na	na	551	439.074	112.755	34.234	2.97129	0.0425393
NC_017501.1	1149	1916797	1916842	-	CAAAATATAAATGCCGTCTGAAGCCCAAAAACCGGTTTCAGACGG	intergenic	NA	NA	NA	na	na	1090	989.507	10.8679	0	8.15197	6.12353e-06
NC_017501.1	1156	1921692	1921733	-	CACTGCGAAATGAGAAAGGGAGCTACAACGTAAAGGTAATG	intergenic	NA	NA	NA	na	na	123	97.0417	2.71698	2.28226	5.46006	0.00436864
NC_017501.1	1178	1949099	1949168	-	AATGCTGCACACAAGGCACCCCCCATGTGCAGCAGTTCTGATTCAAAAAGCCGTCGGTCGGACATTTCC	intergenic	NA	NA	NA	na	na	462	443.846	5.43396	9.12906	6.00815	0.000105955
NC_017501.1	1179	1950510	1950540	-	AGGCAAACAAAAAGCCAAGTCTCAAAACTT	intergenic	NA	NA	NA	na	na	955	1271.09	20.3774	2.28226	7.02509	1.58158e-05
NC_017501.1	1213	1994854	1994891	-	CAAGCAAAATGCCGTCTGAAGCCCCAAACCCGCTTTC	intergenic	NA	NA	NA	na	na	44	20.681	0	0	6.57396	0.0221905
NC_017501.1	1275	2094464	2094498	-	AGAAAAAGGGTTTGACAGCGCACGGCGGCATCGT	intergenic	NA	NA	NA	na	na	472	505.889	0	0	10.5609	7.81553e-06
NC_017501.1	1360	2146754	2146783	-	CGGACAGCCTGTGTTCAAAACGGAAAACC	intergenic	NA	NA	NA	na	na	37	14.3176	0	0	6.19972	0.0409441
NC_017501.1	1381	2167538	2167574	+	CCTCGGTTCAATGCCGAGGGGTTTTGTTTTGCCTGT	intergenic	NA	NA	NA	na	na	56	47.7254	0	0	7.32581	0.00578065
NC_017501.1	1403	2203614	2203639	-	CGGGAAAAGACCCGTACCGAAAAGT	intergenic	NA	NA	NA	na	na	47	49.3163	0	0	7.21934	0.00706309
NC_017501.1	1463	2277512	2277538	-	AAAAAATGCCGTCCGAACAGCTCAGA	intergenic	NA	NA	NA	na	na	57	54.0888	0	0	7.42655	0.00470119
NC_017501.1	13	16900	16931	-	TCGGATTAATCCGGGTGGCTTCCTTTTTAAA	sRNA	16903	16979	NMnc0001	na	na	484	405.666	62.4906	9.12906	4.13243	0.00708386
NC_017501.1	14	16934	16971	-	TTTTAAATAAATCAAGCGGTAAGTGATTTTCCACGGC	sRNA	16903	16979	NMnc0001	na	na	103	82.724	8.15094	0	5.10102	0.0136959
NC_017501.1	59	102554	102580	-	CTGAAATTATTGGGTGCTTTTGTCTT	sRNA	102550	102732	NMnc0006	na	na	140	217.946	0	0	9.07503	0.000134819
NC_017501.1	60	102608	102671	-	GTTGTCGCTAACCAATTTCAGTAGCTCAATCGTCAGATTGGTATCCGACCCTATCAAGCT	sRNA	102550	102732	NMnc0006	na	na	678	664.974	23.0943	31.9517	4.6288	0.00128516
NC_017501.1	61	102691	102732	-	ATGCAAGAGCTTTTTCAGGACGTACAAACCAGCGAACGGGC	sRNA	102550	102732	NMnc0006	na	na	66	36.5895	0	0	7.2654	0.00636137
NC_017501.1	173	268569	268597	+	GGTGCTTTAAGTGTCGTCCTGCGTGTTG	sRNA	268518	268643	NMnc0007	na	na	67	50.9071	0	0	7.50396	0.00408468
NC_017501.1	240	392705	392766	+	CTCTAAAGCCAAAAAACGTGAGGCTCTGATTGCATGTATCGAACCTGACCGCCGCGTGGAT	sRNA	392668	392958	NMnc0012	na	na	99	60.4522	2.71698	6.84679	4.14336	0.0271126
NC_017501.1	241	392871	392935	+	GTACCGGGTACTGTTGCAATATTCGTGAAACGTCGGTCGGCATCGATGATGTGAAACAAACCCC	sRNA	392668	392958	NMnc0012	na	na	104	66.8156	4.07547	9.12906	3.76335	0.0376605
NC_017501.1	383	643129	643162	+	TGAACAGCATTTGCGGTTCGGACGGCATTTTGT	sRNA	643044	643163	NMnc0015	na	na	49	44.5437	0	0	7.17864	0.00761722
NC_017501.1	644	1117210	1117272	-	TCCCCCAACTTTGCCAACCTACGCGGTTGGAGCAACAAGGTTGGGGGCTTTCTTTTATCC	sRNA	1117212	1117276	NMnc0024	na	na	692	544.07	5.43396	2.28226	7.36635	1.48318e-05
NC_017501.1	840	1443027	1443075	-	GGTTTTATCAAGCTAGTGCGTTTTGATGTGAGAATGCCGTCTGAAATC	sRNA	1442983	1443262	NMnc0030	na	na	116	58.8613	1.35849	2.28226	5.58667	0.00772251
NC_017501.1	843	1446437	1446479	+	GTTCCCTTAAAGGGGCTTGCAAGACTGTTCTGAAATATGGGC	sRNA	1446437	1446632	NMnc0031	na	na	130	68.4064	16.3019	2.28226	3.78096	0.0366174
NC_017501.1	1035	1726065	1726092	+	CGAGCCTGAAAAGCGCGGGGGTATTTT	sRNA	1725963	1726094	NMnc0034	na	na	45	38.1803	1.35849	0	5.70397	0.0261239
NC_017501.1	1194	1967658	1967687	-	CTGAACGGACGTTCGGACGGCATTCTTTT	sRNA	1967652	1967827	NMnc0041	na	na	95	92.2691	0	0	8.17905	0.00106101
NC_017501.1	1235	2030159	2030184	-	TACCCTTGGTATGAATGGTTTTTTT	sRNA	2030155	2030264	NMnc0044	na	na	30	22.2719	0	0	6.33291	0.0359545
NC_017501.1	1236	2030186	2030229	-	GCAGCAAGTAAGACGTTTTCCCGCAATGTATTGACCATTCATA	sRNA	2030155	2030264	NMnc0044	na	na	59	39.7712	0	0	7.23831	0.00677271
NC_017501.1	1	56	102	-	TATTTTATGAATCATTCGGCTGGGCGGTTGTCGGGCGACATTTCCA	gene	7	498	NMV_0001	-	R	111	74.7698	1.35849	0	6.84135	0.00317011
NC_017501.1	22	28532	28575	+	ACATTGTTGTTTTAGCGTAGGACAACCGGGAGGATGCCGCCGT	gene	28028	28546	NMV_0031	-	na	78	34.9986	0	0	7.36141	0.00519486
NC_017501.1	29	45244	45288	+	CTTTTAACGAGGATGTGACGCAGAACAATGGTGCGCAAAGCCCA	gene	44571	47705	NMV_0045	pilC2	U	48	44.5437	4.07547	0	4.85414	0.0425393
NC_017501.1	57	99544	99581	-	AATAATCCGCCCTGAGTGGAAAATGCCGTCTGAAGCC	gene	99576	101048	NMV_0093	pykA	G	52	71.5881	1.35849	0	6.22829	0.011678
NC_017501.1	97	149402	149451	+	CTGGATTTGCCGGCCGGTGTTGATGTAGAAATCAAAGTCCAATAATTCG	gene	149135	149446	NMV_0153	rpsJ	J	173	149.54	13.5849	13.6936	3.56229	0.0245088
NC_017501.1	114	164254	164300	+	GAATTGGTTGACAAACCGGCTGCTGAGTAATTTTAGTCATATAACG	gene	163915	164283	NMV_0183	rplQ	J	82	74.7698	1.35849	0	6.60377	0.00541281
NC_017501.1	137	204713	204732	+	TTAAATCCGGACGGTTTGT	gene	204282	204716	NMV_0223	fur	P	37	34.9986	1.35849	0	5.49857	0.0375539
NC_017501.1	155	228734	228778	-	CTCCTTCGGCTTCGGCGGCACCAACGGCACGCTGGTCTTCAAAC	gene	228720	229967	NMV_0242	fabF1	I	53	23.8627	0	0	6.81119	0.0141574
NC_017501.1	158	231576	231601	+	GTTTGAAGGCTTTGGCGCGATGACG	gene	230591	231598	NMV_0244	pyrD	F	60	66.8156	0	0	7.61339	0.00329851
NC_017501.1	170	266785	266823	+	CCGTTATCGACTGGTGCGCCAAGGCGTTGGAAAACACG	gene	265383	266828	NMV_0284	nuoN	C	46	50.9071	0	6.84679	4.7651	0.0425393
NC_017501.1	172	267152	267203	+	TTACGCCACCGTAGTCTGCCTGTACCTGATTTTTGCGTTTCCCTGTTTCGT	gene	266940	267239	NMV_0285	-	na	27	46.1346	0	2.28226	5.45214	0.041288
NC_017501.1	181	284631	284655	+	GACCTTTTGGCGGACAAAGTACGC	gene	283980	284678	NMV_0304	dsbA1	C	74	54.0888	0	0	7.62001	0.00327616
NC_017501.1	194	311959	311987	+	CCGCAATAAGTTGAGGATTGAATGAGTA	gene	311272	311967	NMV_0328	dsbA2	C	204	133.631	5.43396	2.28226	5.49833	0.00208104
NC_017501.1	212	347618	347649	+	GGCAGGGTTATAAGGGGCGTGCGGGCGTGTA	gene	346150	347826	NMV_0364	pilF	U	35	12.7268	0	0	6.08082	0.0479693
NC_017501.1	240	392705	392766	+	CTCTAAAGCCAAAAAACGTGAGGCTCTGATTGCATGTATCGAACCTGACCGCCGCGTGGAT	gene	392106	392828	NMV_0420	rmpM	M	99	60.4522	2.71698	6.84679	4.14336	0.0271126
NC_017501.1	274	429377	429419	+	AACTTTTTGAAAGAACAGGGCGACAACCGGATTGTGCGGACT	gene	429215	430960	NMV_0455	penA	M	41	19.0902	0	0	6.46689	0.0264437
NC_017501.1	374	625947	625978	+	ATTCTAACTTGACTGAGTTTCCGATATTATC	gene	625828	625953	NMV_0646	na	na	189	125.677	4.07547	18.2581	4.09941	0.014767
NC_017501.1	379	640229	640276	+	TTGTACAAGGCGCTCGGCGGCGGATTGAAACGGGATACCCAAACCGA	gene	638879	640282	NMV_0655	mtrE	M	71	34.9986	5.43396	0	4.74298	0.0375539
NC_017501.1	402	677200	677261	+	CTAAATTTAGATTAAAATTTCGGATTAAATAAAAACGGGGCAGGTATCTGCTCCGTTTTTT	gene	676364	677203	NMV_0694	-	C	103	77.9515	5.43396	0	5.46754	0.00959494
NC_017501.1	401	677134	677188	+	AGGTTTGAGCGATGACGAAGTCAAAGCGGCTGTTGACTATATGGCAAACCAATC	gene	676364	677203	NMV_0694	-	C	52	39.7712	1.35849	0	5.84137	0.0203724
NC_017501.1	427	720269	720305	-	CGTAATCTGAATGCCGTCTGAAAAACAAAACCTCCC	gene	720295	720921	NMV_0738	-	R	53	66.8156	1.35849	0	6.19678	0.0120866
NC_017501.1	444	744524	744572	+	CCGTTAATTGCGAAATAAGGAGTGTATGGTAAAAATGCCGTCTGAAGC	gene	744128	744541	NMV_0758	-	na	81	60.4522	9.50943	0	4.6024	0.0323967
NC_017501.1	448	753020	753047	-	TATTTTGCAAAAGAAGACGGACAGGCC	gene	753011	753817	NMV_0767	-	E	36	12.7268	0	0	6.10278	0.0461053
NC_017501.1	483	806158	806216	+	AAAAACTGATTGTTTTCAAACGGGACTGCCTACACATCGTGTAGGCAGTTTTTTTATA	gene	805153	806166	NMV_0826	ilvC	H	531	501.117	13.5849	41.0808	4.43703	0.00272524
NC_017501.1	499	838896	838930	-	GAGAAGTTTCTTGGACAGCGAAGACAGCAAGCTG	gene	838893	840821	NMV_0851	rpoD	K	96	46.1346	0	0	7.7054	0.00268828
NC_017501.1	512	863595	863636	-	TTGAGCAAATGCCGTCTGAAACCGCCGAACAGCATTTCGTTTGAGCGGCTTGTAAGGTTT	gene	863618	864814	NMV_0875	ackA1	C	51	27.0444	0	0	6.86578	0.0133337
NC_017501.1	517	871368	871418	+	CGCCCTGATTTATCTGTTGATGACGACTTTCTTAGGCTGGATATTCCTGC	gene	870706	871452	NMV_0884	-	E	152	76.3606	0	0	8.39555	0.000627598
NC_017501.1	523	882857	882891	+	TGATGTTTCACGGTTTGAAACGGACAACGGCACT	gene	881642	882859	NMV_0893	lysC	E	26	33.4078	0	0	6.50913	0.0256038
NC_017501.1	549	929238	929280	-	CCTGTTGCAACAGTAGGACGCTGATGTCAAAACAGCCGATAC	gene	929256	930431	NMV_0932	-	R	1432	1584.48	42.1132	43.363	5.13909	0.000199217
NC_017501.1	579	996103	996142	-	TAAATAATTCGATTGTTCGAAACGAAAAGTGCGGTGAAT	gene	996135	996695	NMV_0995	sodC	P	64	33.4078	1.35849	0	5.89065	0.0172279
NC_017501.1	582	1008774	1008836	+	ACCAACCGCAAATAAAACCTGCGGAAAAATGCCGTCTGAACGCCGACCGTTTCAAACGGCAT	gene	1007142	1008788	NMV_1006	pgi1	G	161	68.4064	9.50943	0	5.22484	0.00895788
NC_017501.1	582	1008774	1008836	+	ACCAACCGCAAATAAAACCTGCGGAAAAATGCCGTCTGAACGCCGACCGTTTCAAACGGCAT	gene	1008802	1009353	NMV_1007	-	L	161	68.4064	9.50943	0	5.22484	0.00895788
NC_017501.1	588	1026485	1026522	+	CGGTCTGAGGTCCATCGTCGAACGCTGCCTGCTCGAT	gene	1025379	1026623	NMV_1026	clpX	O	62	42.9529	0	0	7.32845	0.00573904
NC_017501.1	631	1094380	1094416	+	TTTTAATAAGAAATCTGAGAGAAACAAATGCCGTCT	gene	1093771	1094385	NMV_1085	clpP	U	21	23.8627	0	0	6.1144	0.0488984
NC_017501.1	649	1119120	1119173	-	TTTCGGAAATCGCCCGGGTAGAACTGGGTTATATCCAAGACGGTGAAACCTTT	gene	1119093	1119371	NMV_1110	-	D	58	38.1803	0	0	7.19744	0.00727432
NC_017501.1	705	1218025	1218083	+	GTGCAGGTAAAGCATTGAAAGACGCACTGTAAGCCGTTTTTTATGAAAAAAGCCGATT	gene	1217787	1218056	NMV_1200	hup	L	251	217.946	13.5849	0	5.8782	0.00208104
NC_017501.1	710	1228654	1228694	+	ATAAGCCGTGATGAAAATGCCGTCTGAAGCTCTGTTTTCG	gene	1227710	1228657	NMV_1214	-	O	195	162.266	2.71698	6.84679	5.34323	0.00208104
NC_017501.1	717	1238901	1238926	+	AAGCACCGAACTACCATCGCTGATT	gene	1237460	1238923	NMV_1225	guaB	F	49	27.0444	0	0	6.83547	0.0139916
NC_017501.1	776	1327658	1327717	-	TGAAAAAAGCCAAATTGAAACTGAAAGACGAGTTGTACGCCATCCTGCAAAAAGCAGCG	gene	1327649	1327867	NMV_1336	-	S	84	55.6796	0	0	7.73451	0.00261216
NC_017501.1	775	1327624	1327661	-	GCGGGAAAATAATTCGGGTTTGAGTTTTTGAAATGCC	gene	1327649	1327867	NMV_1336	-	S	42	30.2261	1.35849	0	5.49794	0.0366174
NC_017501.1	803	1382046	1382084	+	CTGTCCGAACTGAAAAAATAATGCCGTCTGAACAATTC	gene	1380681	1382066	NMV_1407	pntB	C	37	63.6339	0	0	7.22702	0.00671285
NC_017501.1	838	1437193	1437238	-	AATGATGCGGAATGCCGTCTGAAGACAGTTTCAGACGGCATTTTT	gene	1437233	1438054	NMV_1472	-	R	111	62.043	0	9.12906	5.11341	0.0152251
NC_017501.1	993	1665758	1665810	-	TTTCCGCCGCTTGATGGCTGATGAATCGAATACCGTCTGAAACCGATGTTTC	gene	1665796	1666668	NMV_1720	accD	I	136	101.814	4.07547	0	6.13356	0.00330672
NC_017501.1	1014	1702108	1702147	+	ATAACGCCCGCCATGCCGTCTGAACGCCCCTTCAGACGG	gene	1701578	1702111	NMV_1768	ppa	C	30	19.0902	0	0	6.22839	0.041288
NC_017501.1	1029	1719590	1719646	-	AACTGATGCCGTCCGCCCCGATGCCGTCTGAACGCCGCCGAGGCTTCAGACGGCAT	gene	1719640	1720263	NMV_1788	lolA	M	791	1002.23	35.3208	22.8226	4.96015	0.000492398
NC_017501.1	1037	1731243	1731299	+	AGGATGTCGAACGCGAAGGTTTGGATCTGAATATCCACGGCGAACGCGTGGAATAA	gene	1729994	1731298	NMV_1798	-	P	82	58.8613	0	0	7.75512	0.00255976
NC_017501.1	1046	1736792	1736841	-	CGTGGTTTGAAGCGCATATGCCGTCTGAACATTGCCGTCTCAAGCAGAC	gene	1736831	1737766	NMV_1804	secF	U	89	111.359	1.35849	0	6.92713	0.00321096
NC_017501.1	1057	1749089	1749124	+	TGCGCGGTTATCGTCTGTGCAATCTTTGTGGCGAG	gene	1749056	1750462	NMV_1819	-	T	156	114.541	0	2.28226	7.31414	0.00244906
NC_017501.1	1071	1771550	1771585	-	TCATGCCGTCGCGCAGATTTATCATTTGGACAAAT	gene	1771548	1772795	NMV_1845	hemA	H	40	20.681	0	0	6.50116	0.0254583
NC_017501.1	1097	1806641	1806707	+	CACCGGTCGTATGGTGATCGATATGAAAAAAGAATGCGGCTGCAGTCATCACCACTGATTTGACGT	gene	1805658	1806698	NMV_1879	-	R	698	590.204	19.0189	13.6936	5.30973	0.000234342
NC_017501.1	1122	1859282	1859327	-	GCCGGAGCTTGATTCCTGCCTGCCGATGCCGTCTGAATCCGTTTC	gene	1859315	1859758	NMV_1934	secB	U	40	50.9071	0	0	7.12356	0.00845141
NC_017501.1	1176	1945359	1945393	-	CAAAGTTCCGGCTGCCGAGAAAATCGATGTGGAC	gene	1945329	1947005	NMV_2029	fhs	F	73	49.3163	1.35849	2.28226	5.10852	0.0190637
NC_017501.1	1191	1965403	1965445	+	GCAGCTGATACCTGAATCGGGTTGGAAATGCCGTCTGAAACC	gene	1962195	1965410	NMV_2044	carB	E	147	125.677	0	2.28226	7.34382	0.00246865
NC_017501.1	1198	1973159	1973188	-	TGATGTTTTGACGGACAGAGTTTCTCTGT	gene	1973185	1974468	NMV_2054	hemL	H	64	44.5437	2.71698	0	5.43967	0.019741
NC_017501.1	1202	1976721	1976780	-	TTGAGTGCCGAAGCGGTGGAACGGCGTGTGCGCGCGTGGCTGTCGGATCGGGATGCGGC	gene	1976714	1978627	NMV_2057	dxs	I	145	73.179	2.71698	6.84679	4.55447	0.0121332
NC_017501.1	1223	2008865	2008917	-	AATTTCAAATATATTGTGATGCCGATGCGGATTTGACGGTTTTCCGGAACAC	gene	2008881	2009984	NMV_2089	dnaN	L	101	69.9973	0	2.28226	6.65976	0.0069204
NC_017501.1	1232	2016806	2016857	+	AGGCGAATAATCCCTATTCGACTGACTGAAAAAGCCAGAACATTGCCATGC	gene	2016636	2016815	NMV_2098	rpmF	J	414	524.979	17.6604	38.7985	4.15229	0.00422791
NC_017501.1	1253	2060625	2060658	-	AACCTGTTCAAACGCTGATTGCCGCTTTGCAAG	gene	2060640	2060855	NMV_2148	rpmE	J	36	14.3176	0	0	6.17848	0.0423251
NC_017501.1	1274	2089782	2089835	+	AGAGCTGACGCTGGATGAAGGGCTGCTGAACGCCTAATCCGCCAAAAATGCCG	gene	2089312	2089818	NMV_2181	luxS	T	402	294.307	5.43396	0	7.32547	0.000106995
NC_017501.1	1294	2133441	2133465	-	TGTTTATACACGGCTGTTTTTGGT	gene	2133223	2133645	NMV_2210	-	L	20	42.9529	0	0	6.50098	0.0244177
NC_017501.1	1369	2153529	2153569	-	TTTATCAAAGACCCGAACGCGTTCCGCAACCTGCTGTTGA	gene	2153518	2154435	NMV_2232	thrB	R	174	98.6325	2.71698	11.4113	4.47948	0.0107053
NC_017501.1	1376	2164360	2164422	+	ACGACCAAGTTATCGTTGGTGCCGACTACGACTTCTCCAAACGCACTTCCGCTCTGGTTTCT	gene	2163420	2164502	NMV_2242	porB	M	62	36.5895	2.71698	0	5.29864	0.0251826
NC_017501.1	1378	2164442	2164515	+	CAAAGGCGTAAACAAAACTGAAAAAACTGCCAGCATGGTTGGCTTGAGTCACAAATTCTAATCTGAAAAGATT	gene	2163420	2164502	NMV_2242	porB	M	100	90.6783	12.2264	2.28226	3.99219	0.0303443
NC_017501.1	1445	2257655	2257723	-	AGCCAGCCTGAAACAGGGCGTGTAGTTTAGGCTGTATGCCGTCTGAAACCTGTACCGTTT	gene	2257698	2258801	NMV_2352	prfB	J	138	128.859	5.43396	2.28226	5.15609	0.00408468
NC_017501.1	1459	2273342	2273396	-	TAAGGCTTGAACAAACCTGTGGATAAGTAAATGCCGTCTGAACACATTGCGTTC	gene	2273393	2274397	NMV_2373	gapB	G	446	338.85	9.50943	6.84679	5.58795	0.000263675
NC_017501.1	1461	2273404	2273459	-	GACAACGAAATGTCCTACACCTGCCAACTCGTCCGCACTTTGGAATACTTCGCAG	gene	2273393	2274397	NMV_2373	gapB	G	135	100.223	5.43396	0	5.82009	0.00436032
NC_017501.1	1394	2183890	2183951	-	CCGCCTTGTCAGCAAGGTTCAAGCGGATTCGGCCGAAACGGCTCTCGCGGGGATTCCCAT	gene	2183894	2184073	NMV_misc_RNA_1	na	na	123	74.7698	6.79245	0	5.37145	0.00899947
NC_017501.1	1395	2183974	2184034	-	CCAATAAGTTCGCTTAAGGTTGCCGGGAGCAGTAGTGGGCGCGAGCGTCCTTTTGCGGAC	gene	2183894	2184073	NMV_misc_RNA_1	na	na	198	159.085	16.3019	6.84679	4.03682	0.0119415
NC_017501.1	462	777034	777070	+	TCAAACATATCAACGCGGGAATAGCTCAGTTGGTAG	gene	777048	777123	NMV_tRNA_20	na	na	32	23.8627	0	0	6.42866	0.0298793
NC_017501.1	1105	1827707	1827758	+	CCTTACTTAATTCGGAATGTAGCGCAGCCCGGTAGCGCACTTCGTTCGGGA	gene	1827719	1827795	NMV_tRNA_30	na	na	551	439.074	112.755	34.234	2.97129	0.0425393
NC_017501.1	876	1491507	1491550	-	CCAGTGTCTTAACCGCTTGACGACTCCCCAAAAAGGGCTGGCT	gene	1491545	1491620	NMV_tRNA_47	na	na	68	15.9085	2.71698	0	4.88472	0.0425393
NC_017501.1	876	1491507	1491550	-	CCAGTGTCTTAACCGCTTGACGACTCCCCAAAAAGGGCTGGCT	gene	1491461	1491536	NMV_tRNA_48	na	na	68	15.9085	2.71698	0	4.88472	0.0425393
NC_017501.1	553	931126	931169	-	CAGATACTCTATCCAACTGAGCTACGGGTGCGCTGCAAGAAAG	gene	931080	931156	NMV_tRNA_51	na	na	29	19.0902	0	0	6.20263	0.0425393
NC_017501.1	141	210226	210254	+	CTGACTCTGTCGGTATTTTTTATACACG	gene	210253	210328	NMV_tRNA_9	na	na	84	97.0417	5.43396	0	5.3981	0.0100279
NC_017501.1	1443	2257203	2257250	-	GCAAATGCCGTCTGAAACCTGAAATATGGTTCAGACGGCATTTTTAT	sRNA	2257201	2257624	RNaseP RNA	na	na	14	38.1803	0	0	6.16276	0.0410236
