# Supplementary material for: The minimal meningococcal ProQ protein has an intrinsic capacity for structure-based global RNA recognition
Source: Nat Commun. 2020 Jun 4;11:2823. doi: 10.1038/s41467-020-16650-6 (PMC7272453; doi:10.1038/s41467-020-16650-6)
Supplement: Supplementary file 6 — Supplementary Data 2 [file 41467_2020_16650_MOESM6_ESM.xlsx]

## Sheet: sheet1
Supplementary Data 2. Crosslink-specific mutations in N.meninigitidis ProQ peaks obtained by UV CLIP-seq.
					na = no annotation
	Mutation			Peak		Annotation
Genome	Genomic position	Strand	Type	Start position	End position	Type	Start position	End position	Name
NC_017501.1	98	-	T->C	56	102	gene	7.0	498.0	NMV_0001
NC_017501.1	16910	-	Insertion->C	16900	16931	utr	16897.0	16989.0	na
NC_017501.1	16910	-	Insertion->C	16900	16931	sRna	16903.0	16979.0	NMnc0001
NC_017501.1	102621	-	C->T	102608	102671	sRna	102550.0	102732.0	NMnc0006
NC_017501.1	102655	-	Deletion->T	102608	102671	sRna	102550.0	102732.0	NMnc0006
NC_017501.1	231577	+	T->C	231576	231601	gene	230591.0	231598.0	pyrD
NC_017501.1	231577	+	T->C	231576	231601	utr	231598.0	231664.0	na
NC_017501.1	231578	+	T->C	231576	231601	gene	230591.0	231598.0	pyrD
NC_017501.1	231578	+	T->C	231576	231601	utr	231598.0	231664.0	na
NC_017501.1	266869	+	T->C	266844	266878	utr	266828.0	266876.0	na
NC_017501.1	284636	+	T->C	284631	284655	gene	283980.0	284678.0	dsbA1
NC_017501.1	311970	+	Deletion->T	311959	311987	gene	311272.0	311967.0	dsbA2
NC_017501.1	311970	+	Deletion->T	311959	311987	utr	311967.0	312032.0	na
NC_017501.1	311976	+	T->C	311959	311987	gene	311272.0	311967.0	dsbA2
NC_017501.1	311976	+	T->C	311959	311987	utr	311967.0	312032.0	na
NC_017501.1	498754	-	T->C	498752	498780	utr	498746.0	498803.0	na
NC_017501.1	625997	+	C->T	625994	626022	utr	625953.0	626027.0	na
NC_017501.1	626020	+	T->C	625994	626022	utr	625953.0	626027.0	na
NC_017501.1	677218	+	T->C	677200	677261	gene	676364.0	677203.0	NMV_0694
NC_017501.1	677218	+	T->C	677200	677261	utr	677203.0	677270.0	na
NC_017501.1	677570	+	T->C	677563	677607	intergenic	na	na	na
NC_017501.1	765624	-	Insertion->C	765620	765648	intergenic	na	na	na
NC_017501.1	806170	+	T->C	806158	806216	gene	805153.0	806166.0	ilvC
NC_017501.1	806170	+	T->C	806158	806216	utr	806166.0	806220.0	na
NC_017501.1	806171	+	T->C	806158	806216	gene	805153.0	806166.0	ilvC
NC_017501.1	806171	+	T->C	806158	806216	utr	806166.0	806220.0	na
NC_017501.1	806172	+	T->C	806158	806216	gene	805153.0	806166.0	ilvC
NC_017501.1	806172	+	T->C	806158	806216	utr	806166.0	806220.0	na
NC_017501.1	806173	+	Deletion->T	806158	806216	gene	805153.0	806166.0	ilvC
NC_017501.1	806173	+	Deletion->T	806158	806216	utr	806166.0	806220.0	na
NC_017501.1	806186	+	C->T	806158	806216	gene	805153.0	806166.0	ilvC
NC_017501.1	806186	+	C->T	806158	806216	utr	806166.0	806220.0	na
NC_017501.1	815664	+	C->A	815664	815687	intergenic	na	na	na
NC_017501.1	871377	+	T->C	871368	871418	gene	870706.0	871452.0	NMV_0884
NC_017501.1	891908	+	T->C	891896	891944	utr	891893.0	891950.0	na
NC_017501.1	891943	+	Deletion->G	891896	891944	utr	891893.0	891950.0	na
NC_017501.1	921610	+	C->T	921609	921677	utr	921600.0	921691.0	na
NC_017501.1	921619	+	C->G	921609	921677	utr	921600.0	921691.0	na
NC_017501.1	929275	-	T->C	929238	929280	utr	929188.0	929256.0	na
NC_017501.1	929275	-	T->C	929238	929280	gene	929256.0	930431.0	NMV_0932
NC_017501.1	1084893	+	T->C	1084832	1084896	utr	1084827.0	1084901.0	na
NC_017501.1	1218059	+	C->T	1218025	1218083	gene	1217787.0	1218056.0	hup
NC_017501.1	1218059	+	C->T	1218025	1218083	utr	1218056.0	1218112.0	na
NC_017501.1	1218065	+	Deletion->T	1218025	1218083	gene	1217787.0	1218056.0	hup
NC_017501.1	1218065	+	Deletion->T	1218025	1218083	utr	1218056.0	1218112.0	na
NC_017501.1	1218066	+	Deletion->T	1218025	1218083	gene	1217787.0	1218056.0	hup
NC_017501.1	1218066	+	Deletion->T	1218025	1218083	utr	1218056.0	1218112.0	na
NC_017501.1	1414649	-	T->C	1414638	1414700	utr	1414645.0	1414748.0	na
NC_017501.1	1414651	-	T->C	1414638	1414700	utr	1414645.0	1414748.0	na
NC_017501.1	1443052	-	T->C	1443027	1443075	sRna	1442983.0	1443262.0	NMnc0030
NC_017501.1	1443053	-	Deletion->T	1443027	1443075	sRna	1442983.0	1443262.0	NMnc0030
NC_017501.1	1443054	-	Deletion->T	1443027	1443075	sRna	1442983.0	1443262.0	NMnc0030
NC_017501.1	1461856	+	Deletion->A	1461828	1461887	intergenic	na	na	na
NC_017501.1	1461857	+	Deletion->T	1461828	1461887	intergenic	na	na	na
NC_017501.1	1497151	-	C->T	1497150	1497180	intergenic	na	na	na
NC_017501.1	1497154	-	T->C	1497150	1497180	intergenic	na	na	na
NC_017501.1	1497155	-	T->C	1497150	1497180	intergenic	na	na	na
NC_017501.1	1582899	-	T->C	1582893	1582932	utr	1582887.0	1582973.0	na
NC_017501.1	1588898	-	T->C	1588897	1588923	utr	1588859.0	1588997.0	na
NC_017501.1	1595510	+	C->T	1595508	1595540	utr	1595469.0	1595540.0	na
NC_017501.1	1736835	-	Deletion->T	1736792	1736841	utr	1736762.0	1736831.0	na
NC_017501.1	1736835	-	Deletion->T	1736792	1736841	gene	1736831.0	1737766.0	secF
NC_017501.1	1772916	-	T->C	1772899	1772940	utr	1772852.0	1772942.0	na
NC_017501.1	1806662	+	T->C	1806641	1806707	gene	1805658.0	1806698.0	NMV_1879
NC_017501.1	1806662	+	T->C	1806641	1806707	utr	1806698.0	1806764.0	na
NC_017501.1	1806663	+	Deletion->A	1806641	1806707	gene	1805658.0	1806698.0	NMV_1879
NC_017501.1	1806663	+	Deletion->A	1806641	1806707	utr	1806698.0	1806764.0	na
NC_017501.1	1806664	+	Deletion->T	1806641	1806707	gene	1805658.0	1806698.0	NMV_1879
NC_017501.1	1806664	+	Deletion->T	1806641	1806707	utr	1806698.0	1806764.0	na
NC_017501.1	1806664	+	T->C	1806641	1806707	gene	1805658.0	1806698.0	NMV_1879
NC_017501.1	1806664	+	T->C	1806641	1806707	utr	1806698.0	1806764.0	na
NC_017501.1	1806665	+	Deletion->G	1806641	1806707	gene	1805658.0	1806698.0	NMV_1879
NC_017501.1	1806665	+	Deletion->G	1806641	1806707	utr	1806698.0	1806764.0	na
NC_017501.1	1806665	+	G->A	1806641	1806707	gene	1805658.0	1806698.0	NMV_1879
NC_017501.1	1806665	+	G->A	1806641	1806707	utr	1806698.0	1806764.0	na
NC_017501.1	1827835	+	Deletion->T	1827805	1827840	utr	1827491.0	1827844.0	na
NC_017501.1	1921724	-	T->C	1921692	1921733	intergenic	na	na	na
NC_017501.1	1921725	-	Deletion->T	1921692	1921733	intergenic	na	na	na
NC_017501.1	1949144	-	T->C	1949099	1949168	intergenic	na	na	na
NC_017501.1	1949145	-	T->C	1949099	1949168	intergenic	na	na	na
NC_017501.1	1949146	-	Deletion->T	1949099	1949168	intergenic	na	na	na
NC_017501.1	1949147	-	Deletion->T	1949099	1949168	intergenic	na	na	na
NC_017501.1	2016822	+	T->C	2016806	2016857	gene	2016636.0	2016815.0	rpmF
NC_017501.1	2016822	+	T->C	2016806	2016857	utr	2016815.0	2016881.0	na
NC_017501.1	2016828	+	T->C	2016806	2016857	gene	2016636.0	2016815.0	rpmF
NC_017501.1	2016828	+	T->C	2016806	2016857	utr	2016815.0	2016881.0	na
NC_017501.1	2016840	+	C->T	2016806	2016857	gene	2016636.0	2016815.0	rpmF
NC_017501.1	2016840	+	C->T	2016806	2016857	utr	2016815.0	2016881.0	na
NC_017501.1	2089787	+	T->C	2089782	2089835	gene	2089312.0	2089818.0	luxS
NC_017501.1	2089787	+	T->C	2089782	2089835	utr	2089818.0	2089872.0	na
NC_017501.1	2089793	+	T->C	2089782	2089835	gene	2089312.0	2089818.0	luxS
NC_017501.1	2089793	+	T->C	2089782	2089835	utr	2089818.0	2089872.0	na
NC_017501.1	2089820	+	C->T	2089782	2089835	gene	2089312.0	2089818.0	luxS
NC_017501.1	2089820	+	C->T	2089782	2089835	utr	2089818.0	2089872.0	na
NC_017501.1	2183893	-	C->T	2183890	2183951	utr	2183851.0	2184079.0	na
NC_017501.1	2183893	-	C->T	2183890	2183951	transcript	2183894.0	2184073.0	NMV_misc_Rna_1
NC_017501.1	2183893	-	C->T	2183890	2183951	sRna	2183894.0	2184126.0	6S Rna
NC_017501.1	2183897	-	T->C	2183890	2183951	utr	2183851.0	2184079.0	na
NC_017501.1	2183897	-	T->C	2183890	2183951	transcript	2183894.0	2184073.0	NMV_misc_Rna_1
NC_017501.1	2183897	-	T->C	2183890	2183951	sRna	2183894.0	2184126.0	6S Rna
NC_017501.1	2203616	-	C->T	2203614	2203639	intergenic	na	na	na
