# Supplementary material for: The minimal meningococcal ProQ protein has an intrinsic capacity for structure-based global RNA recognition
Source: Nat Commun. 2020 Jun 4;11:2823. doi: 10.1038/s41467-020-16650-6 (PMC7272453; doi:10.1038/s41467-020-16650-6)
Supplement: Supplementary file 7 — Supplementary Data 3 [file 41467_2020_16650_MOESM7_ESM.xlsx]

## Sheet: Tabelle1
Supplementary Data 3. Comparison of mRNAs directly bound by N.meninigitidis ProQ according to UV-CLIP and N.meninigitidis Hfq as denoted in Heidrich et al 2017.
	Gene	ProQ	Hfq
	NMV_0442	ProQ	Hfq
	NMV_0646	ProQ	Hfq
	NMV_1509	ProQ	Hfq
	NMV_0328	ProQ	Hfq
	NMV_0019	ProQ	Hfq
	NMV_0045	ProQ	Hfq
	NMV_0364	ProQ	Hfq
	NMV_2040	ProQ	Hfq
	NMV_1109	ProQ	Hfq
	NMV_1440	ProQ	Hfq
	NMV_0508	ProQ	Hfq
	NMV_2195	ProQ	Hfq
	NMV_0692	ProQ	Hfq
	NMV_1050	ProQ	Hfq
	NMV_2115	ProQ	Hfq
	NMV_1792	ProQ	Hfq
	NMV_0356	ProQ	Hfq
	NMV_0359	ProQ	Hfq
	NMV_1803	ProQ	Hfq
	NMV_2048	ProQ	Hfq
	NMV_0480	ProQ	Hfq
	NMV_0957	ProQ	Hfq
	NMV_1688	ProQ	Hfq
	NMV_0057	ProQ	Hfq
	NMV_1064	ProQ	Hfq
	NMV_2211	ProQ	Hfq
	NMV_0013	ProQ	Hfq
	NMV_0223	ProQ	Hfq
	NMV_0932	ProQ	Hfq
	NMV_1646	ProQ	Hfq
	NMV_1941	ProQ	Hfq
	NMV_1336	ProQ	Hfq
	NMV_0640	ProQ	Hfq
	NMV_2181	ProQ	Hfq
	NMV_1804	ProQ	Hfq
	NMV_0541	ProQ	Hfq
	NMV_0031	ProQ	Hfq
	NMV_0299	ProQ	Hfq
	NMV_0441	ProQ	Hfq
	NMV_0758	ProQ	Hfq
	NMV_1295	ProQ	Hfq
	NMV_0284	ProQ
	NMV_0304	ProQ
	NMV_0694	ProQ
	NMV_0855	ProQ
	NMV_0873	ProQ
	NMV_0875	ProQ
	NMV_0949	ProQ
	NMV_1054	ProQ
	NMV_1407	ProQ
	NMV_1434	ProQ
	NMV_1592	ProQ
	NMV_1640	ProQ
	NMV_1768	ProQ
	NMV_1777	ProQ
	NMV_1841	ProQ
	NMV_1883	ProQ
	NMV_2123	ProQ
	NMV_1110	ProQ
	NMV_1326	ProQ
	NMV_1699	ProQ
	NMV_0377	ProQ
	NMV_0767	ProQ
	NMV_0786	ProQ
	NMV_0884	ProQ
	NMV_0893	ProQ
	NMV_0925	ProQ
	NMV_1631	ProQ
	NMV_1700	ProQ
	NMV_1800	ProQ
	NMV_1846	ProQ
	NMV_2044	ProQ
	NMV_0244	ProQ
	NMV_0712	ProQ
	NMV_1108	ProQ
	NMV_1177	ProQ
	NMV_1225	ProQ
	NMV_2029	ProQ
	NMV_2365	ProQ
	NMV_0093	ProQ
	NMV_1006	ProQ
	NMV_1897	ProQ
	NMV_2059	ProQ
	NMV_2373	ProQ
	NMV_0428	ProQ
	NMV_0826	ProQ
	NMV_1038	ProQ
	NMV_1530	ProQ
	NMV_1845	ProQ
	NMV_1960	ProQ
	NMV_2054	ProQ
	NMV_0242	ProQ
	NMV_0669	ProQ
	NMV_1250	ProQ
	NMV_1526	ProQ
	NMV_1720	ProQ
	NMV_2057	ProQ
	NMV_0153	ProQ
	NMV_0183	ProQ
	NMV_0190	ProQ
	NMV_0512	ProQ
	NMV_0785	ProQ
	NMV_0961	ProQ
	NMV_1076	ProQ
	NMV_1524	ProQ
	NMV_1636	ProQ
	NMV_2022	ProQ
	NMV_2098	ProQ
	NMV_2141	ProQ
	NMV_2148	ProQ
	NMV_2352	ProQ
	NMV_0851	ProQ
	NMV_1572	ProQ
	NMV_0252	ProQ
	NMV_0861	ProQ
	NMV_0926	ProQ
	NMV_1007	ProQ
	NMV_1094	ProQ
	NMV_1200	ProQ
	NMV_1567	ProQ
	NMV_2089	ProQ
	NMV_2210	ProQ
	NMV_0420	ProQ
	NMV_0455	ProQ
	NMV_0655	ProQ
	NMV_1788	ProQ
	NMV_2242	ProQ
	NMV_0368	ProQ
	NMV_0285	ProQ
	NMV_0819	ProQ
	NMV_1671	ProQ
	NMV_1722	ProQ
	NMV_0058	ProQ
	NMV_0307	ProQ
	NMV_1026	ProQ
	NMV_1214	ProQ
	NMV_1449	ProQ
	NMV_1863	ProQ
	NMV_0035	ProQ
	NMV_0507	ProQ
	NMV_0704	ProQ
	NMV_0995	ProQ
	NMV_1798	ProQ
	NMV_2137	ProQ
	NMV_0001	ProQ
	NMV_0029	ProQ
	NMV_0738	ProQ
	NMV_0740	ProQ
	NMV_0898	ProQ
	NMV_1331	ProQ
	NMV_1472	ProQ
	NMV_1879	ProQ
	NMV_2143	ProQ
	NMV_2232	ProQ
	NMV_0791	ProQ
	NMV_0843	ProQ
	NMV_1266	ProQ
	NMV_1560	ProQ
	NMV_1993	ProQ
	NMV_2261	ProQ
	NMV_1564	ProQ
	NMV_1819	ProQ
	NMV_1085	ProQ
	NMV_1934	ProQ
	NMV_2216	ProQ
	NMV_0450	ProQ
	NMV_0024		Hfq
	NMV_0025		Hfq
	NMV_0078		Hfq
	NMV_0081		Hfq
	NMV_0094		Hfq
	NMV_0106		Hfq
	NMV_0404		Hfq
	NMV_0537		Hfq
	NMV_0542		Hfq
	NMV_0553		Hfq
	NMV_0562		Hfq
	NMV_0565		Hfq
	NMV_0567		Hfq
	NMV_0585		Hfq
	NMV_0590		Hfq
	NMV_0595		Hfq
	NMV_0747		Hfq
	NMV_0783		Hfq
	NMV_0784		Hfq
	NMV_0865		Hfq
	NMV_0866		Hfq
	NMV_0987		Hfq
	NMV_1052		Hfq
	NMV_1129		Hfq
	NMV_1257		Hfq
	NMV_1258		Hfq
	NMV_1785		Hfq
	NMV_1905		Hfq
	NMV_1917		Hfq
	NMV_1924		Hfq
	NMV_1955		Hfq
	NMV_1956		Hfq
	NMV_2003		Hfq
	NMV_2080		Hfq
	NMV_2165		Hfq
	NMV_2206		Hfq
	NMV_2314		Hfq
	NMV_2317		Hfq
	NMV_2322		Hfq
	NMV_2325		Hfq
	NMV_2329		Hfq
	NMV_2331		Hfq
	NMV_2334		Hfq
	NMV_2339		Hfq
	NMV_1384		Hfq
	NMV_1675		Hfq
	NMV_2184		Hfq
	NMV_1513		Hfq
	NMV_0048		Hfq
	NMV_1510		Hfq
	NMV_1511		Hfq
	NMV_1968		Hfq
	NMV_0795		Hfq
	NMV_2342		Hfq
	NMV_2194		Hfq
	NMV_1946		Hfq
	NMV_2151		Hfq
	NMV_1512		Hfq
	NMV_1878		Hfq
	NMV_1969		Hfq
	NMV_1970		Hfq
	NMV_1971		Hfq
	NMV_1820		Hfq
	NMV_1039		Hfq
	NMV_1347		Hfq
	NMV_0424		Hfq
	NMV_1163		Hfq
	NMV_1630		Hfq
	NMV_1234		Hfq
	NMV_1235		Hfq
	NMV_2014		Hfq
	NMV_0134		Hfq
	NMV_0271		Hfq
	NMV_0766		Hfq
	NMV_0828		Hfq
	NMV_0930		Hfq
	NMV_1092		Hfq
	NMV_1926		Hfq
	NMV_1940		Hfq
	NMV_0706		Hfq
	NMV_1063		Hfq
	NMV_1139		Hfq
	NMV_2036		Hfq
	NMV_0208		Hfq
	NMV_0051		Hfq
	NMV_0089		Hfq
	NMV_0194		Hfq
	NMV_0258		Hfq
	NMV_0912		Hfq
	NMV_1317		Hfq
	NMV_1343		Hfq
	NMV_1607		Hfq
	NMV_1778		Hfq
	NMV_1809		Hfq
	NMV_1848		Hfq
	NMV_2344		Hfq
	NMV_2351		Hfq
	NMV_1089		Hfq
	NMV_1106		Hfq
	NMV_1637		Hfq
	NMV_2064		Hfq
	NMV_2309		Hfq
	NMV_0472		Hfq
	NMV_0776		Hfq
	NMV_0417		Hfq
	NMV_0519		Hfq
	NMV_0649		Hfq
	NMV_1034		Hfq
	NMV_1114		Hfq
	NMV_1171		Hfq
	NMV_1218		Hfq
	NMV_1666		Hfq
	NMV_1667		Hfq
	NMV_1715		Hfq
	NMV_1977		Hfq
	NMV_2023		Hfq
	NMV_2233		Hfq
	NMV_2305		Hfq
	NMV_0676		Hfq
	NMV_0342		Hfq
	NMV_0890		Hfq
	NMV_1652		Hfq
	NMV_2027		Hfq
	NMV_0724		Hfq
	NMV_0178		Hfq
	NMV_0179		Hfq
	NMV_0215		Hfq
	NMV_0217		Hfq
	NMV_0360		Hfq
	NMV_0385		Hfq
	NMV_1049		Hfq
	NMV_1100		Hfq
	NMV_1677		Hfq
	NMV_1678		Hfq
	NMV_1707		Hfq
	NMV_1823		Hfq
	NMV_1824		Hfq
	NMV_0142		Hfq
	NMV_1793		Hfq
	NMV_0132		Hfq
	NMV_0137		Hfq
	NMV_0433		Hfq
	NMV_0757		Hfq
	NMV_1019		Hfq
	NMV_1222		Hfq
	NMV_1364		Hfq
	NMV_1713		Hfq
	NMV_2078		Hfq
	NMV_2300		Hfq
	NMV_2359		Hfq
	NMV_1716		Hfq
	NMV_1658		Hfq
	NMV_0044		Hfq
	NMV_0232		Hfq
	NMV_0318		Hfq
	NMV_0769		Hfq
	NMV_0782		Hfq
	NMV_0809		Hfq
	NMV_0997		Hfq
	NMV_1153		Hfq
	NMV_1193		Hfq
	NMV_1557		Hfq
	NMV_1577		Hfq
	NMV_2212		Hfq
	NMV_2289		Hfq
	NMV_2295		Hfq
	NMV_0648		Hfq
	NMV_1503		Hfq
	NMV_0195		Hfq
	NMV_0012		Hfq
	NMV_0040		Hfq
	NMV_0069		Hfq
	NMV_0071		Hfq
	NMV_0460		Hfq
	NMV_1240		Hfq
	NMV_1264		Hfq
	NMV_1523		Hfq
	NMV_1645		Hfq
	NMV_1687		Hfq
	NMV_1877		Hfq
	NMV_1948		Hfq
	NMV_2117		Hfq
	NMV_2118		Hfq
	NMV_2370		Hfq
	NMV_0465		Hfq
	NMV_0833		Hfq
	NMV_1260		Hfq
	NMV_1622		Hfq
	NMV_2144		Hfq
	NMV_0632		Hfq
	NMV_0877		Hfq
	NMV_0894		Hfq
	NMV_1220		Hfq
	NMV_1642		Hfq
	NMV_1774		Hfq
	NMV_2146		Hfq
	NMV_0981		Hfq
	NMV_1059		Hfq
	NMV_1831		Hfq
	NMV_1189		Hfq
	NMV_0066		Hfq
	NMV_0309		Hfq
	NMV_0347		Hfq
	NMV_0457		Hfq
	NMV_0461		Hfq
	NMV_0494		Hfq
	NMV_0522		Hfq
	NMV_0526		Hfq
	NMV_0907		Hfq
	NMV_0911		Hfq
	NMV_1069		Hfq
	NMV_1090		Hfq
	NMV_1903		Hfq
	NMV_2237		Hfq
	NMV_2303		Hfq
	NMV_0601		Hfq
	NMV_1784		Hfq
	NMV_0128		Hfq
	NMV_0248		Hfq
	NMV_0312		Hfq
	NMV_0499		Hfq
	NMV_0517		Hfq
	NMV_0681		Hfq
	NMV_0804		Hfq
	NMV_1014		Hfq
	NMV_1021		Hfq
	NMV_1216		Hfq
	NMV_1271		Hfq
	NMV_1272		Hfq
	NMV_1353		Hfq
	NMV_1505		Hfq
	NMV_1569		Hfq
	NMV_1573		Hfq
	NMV_1593		Hfq
	NMV_1851		Hfq
	NMV_1867		Hfq
	NMV_1952		Hfq
	NMV_2042		Hfq
	NMV_2178		Hfq
	NMV_2281		Hfq
	NMV_0052		Hfq
	NMV_0418		Hfq
	NMV_0523		Hfq
	NMV_0689		Hfq
	NMV_0774		Hfq
	NMV_0891		Hfq
	NMV_1179		Hfq
	NMV_2240		Hfq
	NMV_0043		Hfq
	NMV_0136		Hfq
	NMV_0587		Hfq
	NMV_0638		Hfq
	NMV_1044		Hfq
	NMV_1972		Hfq
	NMV_1107		Hfq
	NMV_1169		Hfq
	NMV_1576		Hfq
	NMV_0990		Hfq
	NMV_2134		Hfq
	NMV_0901		Hfq
	NMV_0816		Hfq
	NMV_1651		Hfq
	NMV_1428		Hfq
	NMV_0065		Hfq
	NMV_0067		Hfq
	NMV_0091		Hfq
	NMV_0097		Hfq
	NMV_0099		Hfq
	NMV_0102		Hfq
	NMV_0114		Hfq
	NMV_0206		Hfq
	NMV_0219		Hfq
	NMV_0220		Hfq
	NMV_0273		Hfq
	NMV_0281		Hfq
	NMV_0319		Hfq
	NMV_0320		Hfq
	NMV_0387		Hfq
	NMV_0410		Hfq
	NMV_0493		Hfq
	NMV_0497		Hfq
	NMV_0545		Hfq
	NMV_0563		Hfq
	NMV_0566		Hfq
	NMV_0581		Hfq
	NMV_0596		Hfq
	NMV_0608		Hfq
	NMV_0630		Hfq
	NMV_0788		Hfq
	NMV_0848		Hfq
	NMV_0906		Hfq
	NMV_1165		Hfq
	NMV_1166		Hfq
	NMV_1194		Hfq
	NMV_1201		Hfq
	NMV_1205		Hfq
	NMV_1206		Hfq
	NMV_1224		Hfq
	NMV_1259		Hfq
	NMV_1341		Hfq
	NMV_1348		Hfq
	NMV_1360		Hfq
	NMV_1361		Hfq
	NMV_1363		Hfq
	NMV_1374		Hfq
	NMV_1399		Hfq
	NMV_1474		Hfq
	NMV_1502		Hfq
	NMV_1517		Hfq
	NMV_1544		Hfq
	NMV_1547		Hfq
	NMV_1548		Hfq
	NMV_1549		Hfq
	NMV_1550		Hfq
	NMV_1551		Hfq
	NMV_1674		Hfq
	NMV_1741		Hfq
	NMV_1742		Hfq
	NMV_1747		Hfq
	NMV_1750		Hfq
	NMV_1751		Hfq
	NMV_1757		Hfq
	NMV_1760		Hfq
	NMV_1761		Hfq
	NMV_1762		Hfq
	NMV_1763		Hfq
	NMV_1764		Hfq
	NMV_1765		Hfq
	NMV_1766		Hfq
	NMV_1832		Hfq
	NMV_1866		Hfq
	NMV_1906		Hfq
	NMV_1918		Hfq
	NMV_1953		Hfq
	NMV_1988		Hfq
	NMV_1989		Hfq
	NMV_2043		Hfq
	NMV_2102		Hfq
	NMV_2161		Hfq
	NMV_2162		Hfq
	NMV_2163		Hfq
	NMV_2288		Hfq
	NMV_2290		Hfq
	NMV_2302		Hfq
	NMV_2310		Hfq
	NMV_2312		Hfq
	NMV_2313		Hfq
	NMV_2315		Hfq
	NMV_2316		Hfq
	NMV_2320		Hfq
	NMV_2321		Hfq
	NMV_2326		Hfq
	NMV_2328		Hfq
	NMV_2332		Hfq
	NMV_2333		Hfq
	NMV_2335		Hfq
	NMV_2347		Hfq
	NMV_2360		Hfq
	NMV_2361		Hfq
	NMV_2362		Hfq
