# Supplementary material for: The minimal meningococcal ProQ protein has an intrinsic capacity for structure-based global RNA recognition
Source: Nat Commun. 2020 Jun 4;11:2823. doi: 10.1038/s41467-020-16650-6 (PMC7272453; doi:10.1038/s41467-020-16650-6)
Supplement: Supplementary file 8 — Supplementary Data 4 [file 41467_2020_16650_MOESM8_ESM.xlsx]

## Sheet: Sheet
Supplementary Data 4. Full dataset for RNA-seq analysis comparing N.meninigitidis 8013 wild-type (Wt) to proQ deletion strain (ProQ ko) in three independent experiments (exp 1 to 3).
	Gene annotation							Normalized read counts						Statistics
Genome	Class	Start	End	Strand	Locus_tag	Name	GeneID	ProQ ko exp 1	ProQ ko exp 2	ProQ ko exp 3	Wt exp 1	Wt exp 2	Wt exp 3	log2FoldChange	padj
NC_017501.1	CDS	7	498	-	NMV_0001	NMV_0001	12393919	3080.35	3015.02	3234.99	5783.76	7623.26	6831.87	-1.08948	4.56653e-12
NC_017501.1	CDS	502	843	-	NMV_0002	NMV_0002	12393943	2252.22	2230.03	2282.82	2393.55	2216.18	2145.68	0.00217819	0.990145
NC_017501.1	CDS	918	2312	-	NMV_0003	gltX	12393945	6378.12	6345.45	5974.37	5444.06	5369.55	5241.21	0.21768	0.0537953
NC_017501.1	CDS	2504	3160	-	NMV_0004	NMV_0004	12393963	5249.41	5038.47	5590.9	6667.19	6047.09	6077.36	-0.239514	0.0718876
NC_017501.1	CDS	3157	3510	-	NMV_0005	NMV_0005	12395427	3914.53	3402.99	4081.03	5405.95	5416.21	5030.36	-0.467179	0.00116008
NC_017501.1	CDS	3634	4116	+	NMV_0006	NMV_0006	12395438	9076.45	8290.31	9354.54	10116.8	10562.6	9627.66	-0.17909	0.193787
NC_017501.1	CDS	4310	4960	+	NMV_0007	ftsE	12395440	3522.13	3512.82	4140.11	3006.79	2706.08	2854.71	0.37594	0.0128387
NC_017501.1	CDS	4957	5874	+	NMV_0008	ftsX	12395442	4702.81	4823.83	5743.08	4738.89	5390.85	5001.42	0.0127541	0.957427
NC_017501.1	CDS	5965	6213	+	NMV_0010	NMV_0010	12393917	1450.08	1584.1	1141.41	782.528	798.232	837.188	0.762632	4.36016e-05
NC_017501.1	CDS	6278	7456	-	NMV_0011	pgk	12395291	5287.52	5235.98	9274.44	8948.63	8548.28	9036.46	-0.393806	0.179011
NC_017501.1	CDS	7537	8790	-	NMV_0012	murA	12395292	7061.58	6985.34	5386.65	4831.94	3445.48	4160.1	0.617297	0.00440118
NC_017501.1	tRNA	9009	9084	-	NMV_tRNA_59	NMV_tRNA_59	12395293	8000.58	8401.15	7081.74	15455.5	7540.09	7372.42	-0.334998	0.346894
NC_017501.1	CDS	9153	10127	-	NMV_0013	alx	12395294	2318.06	2343.9	1501.85	2014.62	1902.77	1766.36	0.111393	0.701877
NC_017501.1	CDS	10160	10609	-	NMV_0014	NMV_0014	12395295	3050.03	2957.58	1916.36	1730.98	1736.43	1723.99	0.580702	0.0137479
NC_017501.1	CDS	10650	11921	-	NMV_0015	kdtA	12395296	4552.08	4208.13	1787.2	1991.07	1734.4	1830.44	0.820711	0.0183824
NC_017501.1	CDS	11984	13432	-	NMV_0016	gnd	12395297	10867.8	9762.55	9332.51	6633.55	7493.44	7303.17	0.475071	0.000737503
NC_017501.1	CDS	14960	15883	-	NMV_0017	lpxC	12395298	8030.03	7755.22	8295.23	9022.62	9315.07	8020.47	-0.1284	0.387956
NC_017501.1	CDS	16989	17495	-	NMV_0019	pilE	12395299	90176.3	92414.7	84315	60219.9	71831.7	68171.9	0.407565	0.00396426
NC_017501.1	CDS	19549	19914	-	NMV_0022	pilS1	12395300	413.196	512.917	586.724	898.002	1123.81	861.993	-0.88959	4.72623e-05
NC_017501.1	CDS	20163	20519	-	NMV_0023	pilS2	12395301	5187.9	5289.39	6158.6	5791.61	6880.82	6413.27	-0.193931	0.264863
NC_017501.1	CDS	20813	21160	-	NMV_0024	pilS3	12395302	26303.3	28504.7	28136.7	21600.2	28184.6	24005.6	0.164663	0.374247
NC_017501.1	CDS	21210	21476	-	NMV_0024.1	pilS4	12395303	1243.05	1185.05	878.083	1520.21	1658.33	1531.74	-0.492347	0.0152924
NC_017501.1	CDS	21723	21932	-	NMV_0025	pilS5	12395304	2085.9	1906.56	909.122	1151.37	1040.64	1093.51	0.521132	0.125213
NC_017501.1	CDS	21961	22290	-	NMV_0026	fkbP	12395305	1337.47	1301.94	1070.32	1039.26	828.66	1027.36	0.346367	0.0854556
NC_017501.1	CDS	22368	22586	-	NMV_0027	NMV_0027	12395306	123.006	124.954	83.1025	121.079	95.3415	86.8195	0.11858	0.755924
NC_017501.1	CDS	22708	23661	+	NMV_0028	NMV_0028	12395307	13561	12498.4	13522.7	12152.7	11636.7	11647.2	0.157895	0.193899
NC_017501.1	CDS	23735	25792	-	NMV_0029	metG	12395308	4243.7	4515.48	4085.04	3025.85	3493.15	3102.76	0.4097	0.0031377
NC_017501.1	CDS	25908	27746	-	NMV_0030	glmS	12395309	7901.83	7398.5	8759.81	5950.8	6347.31	6022.58	0.386759	0.00499962
NC_017501.1	CDS	28028	28546	+	NMV_0031	NMV_0031	12395310	4892.52	4304.87	5980.38	1708.56	1480.84	1417.02	1.66012	1.03333e-19
NC_017501.1	CDS	28964	30289	-	NMV_0032	mltA	12395311	2799.68	2706.67	2699.33	2113.27	2263.85	1990.65	0.360769	0.00467084
NC_017501.1	CDS	30500	31339	+	NMV_0033	NMV_0033	12395312	3437.24	2695.58	3680.54	3588.64	4265.01	3450.04	-0.196725	0.381614
NC_017501.1	CDS	31336	32502	+	NMV_0034	NMV_0034	12395313	4341.59	3933.03	5394.66	6421.66	6723.61	5749.72	-0.452178	0.0196312
NC_017501.1	CDS	32766	34043	+	NMV_0035	NMV_0035	12395314	2898.44	2579.7	3038.75	2612.16	3115.84	2695.54	0.015488	0.949679
NC_017501.1	CDS	34115	34444	-	NMV_0036	NMV_0036	12395315	417.527	491.755	1002.24	734.321	632.905	640.81	-0.0632029	0.894599
NC_017501.1	CDS	34520	35890	-	NMV_0037	glmU	12395316	1839.02	1788.66	2765.41	1835.24	1871.33	1889.36	0.182856	0.491614
NC_017501.1	CDS	35945	36922	-	NMV_0038	NMV_0038	12395317	5553.46	5348.84	5405.67	4920.51	5345.21	4749.23	0.117669	0.387541
NC_017501.1	CDS	36981	37982	+	NMV_0039	thiB	12395318	9047	8304.41	8029.91	6612.25	7864.66	6775.02	0.251211	0.11031
NC_017501.1	CDS	38076	38924	+	NMV_0040	NMV_0040	12395319	4666.43	4649.5	3832.73	3458.6	3204.08	3324.98	0.388644	0.0127549
NC_017501.1	CDS	38950	39435	+	NMV_0041	NMV_0041	12395320	1866.74	1580.07	1757.17	2322.92	1633.99	1996.85	-0.186958	0.409574
NC_017501.1	CDS	39537	41105	-	NMV_0042	msrAB	12395321	1597.34	1901.52	2014.49	1628.96	1900.74	1682.64	0.0784924	0.715938
NC_017501.1	CDS	41251	42516	+	NMV_0043	ftsY	12395322	4074.79	4140.62	3975.9	2890.2	2211.11	2533.27	0.659526	3.51592e-05
NC_017501.1	CDS	42766	43050	+	NMV_0044	NMV_0044	12395323	1136.51	1190.09	1637.02	1567.3	2052.89	1736.39	-0.414511	0.0831525
NC_017501.1	CDS	44571	47705	+	NMV_0045	pilC2	12395324	34974.4	33080.6	43392.5	48610.9	51184.2	49151.2	-0.407992	0.0174768
NC_017501.1	CDS	49966	52116	-	NMV_0046	NMV_0046	12395325	5815.06	5500	7714.52	5069.62	6413.24	5688.74	0.142283	0.568027
NC_017501.1	CDS	52402	53628	-	NMV_0047	pilU	12395326	15336.8	14628.7	25689.7	23687.7	25296.9	24414.9	-0.373849	0.189615
NC_017501.1	CDS	53791	54834	-	NMV_0048	pilT	12395327	21918.4	20256.7	25435.4	27232.7	28098.4	26769.3	-0.274535	0.0838972
NC_017501.1	CDS	54954	55640	+	NMV_0049	NMV_0049	12395328	3253.59	2489.01	3006.71	3892.46	3072.23	3407.66	-0.237389	0.255994
NC_017501.1	CDS	55640	56047	+	NMV_0050	NMV_0050	12395329	1275.1	1087.3	1170.44	1302.72	1321.6	1376.71	-0.176042	0.2563
NC_017501.1	CDS	56096	56887	+	NMV_0051	proC	12395330	3143.58	2971.69	2903.58	2597.59	2667.53	2576.68	0.199578	0.0980799
NC_017501.1	CDS	57035	57451	+	NMV_0052	dksA	12395331	2695.74	2735.89	1700.1	1334.11	1224.23	1244.41	0.86014	0.000277901
NC_017501.1	rRNA	57908	59452	+	NMV_16S_2	NMV_16S_2	12395332	4286.15	3359.65	3108.84	1803.85	2972.83	2904.32	0.454237	0.10513
NC_017501.1	tRNA	59550	59626	+	NMV_tRNA_1	NMV_tRNA_1	12395333	5768.28	6782.79	4650.74	10100	4338.04	5041.73	-0.159	0.710243
NC_017501.1	tRNA	59632	59707	+	NMV_tRNA_2	NMV_tRNA_2	12395334	4441.21	5327.68	3361.15	5227.69	3062.09	3792.15	0.11133	0.756315
NC_017501.1	rRNA	60103	63005	+	NMV_23S_2	NMV_23S_2	12395335	85134.8	83162	72329.2	69862.5	103603	67732.6	-0.00326224	0.991641
NC_017501.1	rRNA	63099	63215	+	NMV_5S_2	NMV_5S_2	12395336	1908.32	2091.97	1659.05	4012.42	1681.66	2169.45	-0.424169	0.243692
NC_017501.1	CDS	63251	63715	+	NMV_0057	comE1	12395337	4949.69	5214.82	3217.97	3797.17	3589.51	3729.1	0.254646	0.325178
NC_017501.1	CDS	63984	65105	+	NMV_0058	dnaJ	12395338	6113.91	7685.69	2187.7	3657.03	4740.7	3576.14	0.35156	0.432672
NC_017501.1	CDS	65301	67319	+	NMV_0059	NMV_0059	12395339	2168.2	2076.86	2836.5	1930.54	1943.34	2218.03	0.209613	0.337909
NC_017501.1	CDS	67363	67920	-	NMV_0060	rfbC1	12395340	1971.56	1919.66	2149.65	2048.25	1701.95	1894.52	0.0960261	0.595726
NC_017501.1	CDS	67965	68831	-	NMV_0061	rfbA1	12395341	3340.22	3112.77	3890.8	2780.33	2860.25	2790.63	0.288865	0.070454
NC_017501.1	CDS	68894	69961	-	NMV_0062	rfbB1	12395342	4617.92	4203.09	5288.52	3940.67	3986.09	3835.56	0.257119	0.111432
NC_017501.1	CDS	70077	71096	-	NMV_0063	galE	12395343	3360.14	2984.79	3629.48	5802.82	5674.85	5168.86	-0.724054	6.07959e-07
NC_017501.1	CDS	71479	72435	+	NMV_0065	NMV_0065	12395344	8373.93	8558.35	10415.8	12477.9	12240.2	13985.2	-0.488986	0.00328042
NC_017501.1	CDS	72486	73868	-	NMV_0066	oatC	12395345	463.438	538.109	3180.92	2926.07	3223.35	3424.2	-0.637936	0.28234
NC_017501.1	CDS	73897	75375	-	NMV_0067	siaD	12395346	1817.37	1922.68	3752.63	3689.54	3833.95	4124.96	-0.578954	0.0740941
NC_017501.1	CDS	75455	76504	-	NMV_0069	siaC	12395347	10167.9	10180.7	13926.2	14205.5	12390.3	14399.6	-0.249083	0.257568
NC_017501.1	CDS	76505	77191	-	NMV_0070	siaB	12395348	6415.36	6912.79	9900.21	7848.83	7420.41	8420.46	-0.0271308	0.934175
NC_017501.1	CDS	77195	78328	-	NMV_0071	siaA	12395349	14211.5	13904.2	16995	16881.5	18230.5	19594.3	-0.271965	0.109427
NC_017501.1	CDS	78471	79646	+	NMV_0072	ctrA	12395350	11941.1	10836.7	11682.4	12331	14273.8	12834.8	-0.191618	0.189541
NC_017501.1	CDS	79661	80824	+	NMV_0073	ctrB	12395351	7039.92	6380.72	6595.14	7011.36	6673.91	6893.88	-0.0394833	0.789639
NC_017501.1	CDS	80824	81621	+	NMV_0074	ctrC	12395352	5707.65	5222.88	5474.75	6372.34	6838.22	6698.54	-0.275937	0.0204974
NC_017501.1	CDS	81618	82268	+	NMV_0075	ctrD	12395353	5089.15	4754.3	5207.42	6454.18	5835.1	6145.58	-0.288642	0.0221572
NC_017501.1	CDS	82332	84605	+	NMV_0076	NMV_0076	12395354	1380.78	1345.27	1211.49	1038.14	948.344	993.256	0.395504	0.00568665
NC_017501.1	CDS	84636	85418	+	NMV_0078	dcmH	12395355	4881.26	4595.09	6209.66	5543.84	7105.99	6461.85	-0.274653	0.211442
NC_017501.1	CDS	85411	85638	+	NMV_0080	dcmH	12395356	1547.1	1604.25	2228.75	2113.27	2105.63	2147.75	-0.233942	0.303567
NC_017501.1	CDS	85631	85975	+	NMV_0081	damH%27	12395357	3360.14	3406.01	5695.03	5595.41	5235.67	5280.48	-0.347992	0.216771
NC_017501.1	CDS	86057	86674	+	NMV_0082	galE%27	12395358	3189.49	3094.63	3761.64	4549.43	3315.65	3807.65	-0.209104	0.338679
NC_017501.1	CDS	86790	87857	+	NMV_0083	rfbB2	12395359	4609.26	4196.04	5282.52	3927.22	3977.97	3824.19	0.258887	0.109714
NC_017501.1	CDS	87920	88786	+	NMV_0084	rfbA2	12395360	3328.96	3105.72	3881.79	2773.6	2856.19	2785.46	0.287792	0.0716889
NC_017501.1	CDS	88831	89370	+	NMV_0085	rfbC2	12395361	1870.21	1786.64	2052.53	1693.98	1618.78	1641.3	0.201601	0.157351
NC_017501.1	CDS	89394	91508	+	NMV_0086	lipA	12395362	2001.01	1954.93	3099.82	1854.3	1864.23	1914.16	0.308148	0.237459
NC_017501.1	CDS	91645	92904	+	NMV_0087	lipB	12395363	8417.24	8442.47	9889.2	8182.91	10712.7	9201.83	-0.0690066	0.763148
NC_017501.1	CDS	93274	94680	+	NMV_0088	NMV_0088	12395364	1722.95	1620.37	1802.22	910.334	895.602	953.981	0.885226	6.08474e-13
NC_017501.1	CDS	94898	96112	+	NMV_0089	gltS	12395365	3838.3	4017.68	3362.15	2025.83	2056.94	2311.05	0.794216	5.93379e-08
NC_017501.1	CDS	96211	97227	+	NMV_0090	NMV_0090	12395366	5211.29	4936.7	5352.6	5992.28	4930.37	4853.62	-0.0247884	0.912677
NC_017501.1	CDS	97238	97435	+	NMV_0091	NMV_0091	12395367	1390.31	1475.27	1590.96	3133.48	2562.05	2703.81	-0.893838	4.12848e-09
NC_017501.1	CDS	97861	99261	-	NMV_0092	NMV_0092	12395368	9234.97	8888.88	13898.1	7380.21	7928.56	7721.77	0.452771	0.0588359
NC_017501.1	CDS	99576	101048	-	NMV_0093	pykA	12395369	16934.1	16067.7	26288.4	15076.6	11925.8	13969.7	0.501992	0.0565895
NC_017501.1	CDS	101309	101761	+	NMV_0094	NMV_0094	12395370	1683.97	1575.03	2091.58	2385.7	2634.06	2577.71	-0.49171	0.00652688
NC_017501.1	CDS	101760	101951	+	NMV_0095	NMV_0095	12395371	897.423	954.287	1194.47	1378.95	1609.65	1691.95	-0.598819	0.00239036
NC_017501.1	CDS	102355	102552	+	NMV_0097	NMV_0097	12395372	5416.59	5217.84	5205.42	7328.64	5691.08	7545.03	-0.366512	0.0419046
NC_017501.1	CDS	102951	103187	+	NMV_0099	NMV_0099	12395373	1291.56	1310	1452.79	1208.55	1419.98	1351.9	0.0256098	0.905274
NC_017501.1	CDS	103975	104127	+	NMV_0102	NMV_0102	12395374	81.4264	99.7618	94.1161	100.899	134.898	113.692	-0.326076	0.253789
NC_017501.1	CDS	104411	105676	+	NMV_0104	NMV_0104	12395375	445.247	524.001	669.826	967.51	979.786	975.686	-0.801918	0.000112933
NC_017501.1	CDS	105679	106236	+	NMV_0105	NMV_0105	12395376	235.617	225.724	357.441	457.409	470.622	505.413	-0.762938	0.00229703
NC_017501.1	CDS	106193	107764	+	NMV_0106	NMV_0106	12395377	1202.34	1327.13	2087.58	2543.78	2798.37	2730.68	-0.757557	0.00340575
NC_017501.1	CDS	107846	107989	-	NMV_0107	NMV_0107	12395378	216.56	247.893	255.315	376.69	357.024	391.721	-0.628019	0.000375606
NC_017501.1	CDS	108215	108532	+	NMV_0109	NMV_0109	12395379	647.947	587.486	906.118	1161.46	1328.7	1201	-0.748905	0.00100551
NC_017501.1	CDS	108531	108695	+	NMV_0110	NMV_0110	12395380	265.069	290.216	361.446	511.222	553.792	539.521	-0.780507	5.81535e-05
NC_017501.1	CDS	108972	109490	+	NMV_0111	NMV_0111	12395381	4148.42	3869.55	3461.27	3900.31	4239.65	3646.42	-0.0372232	0.855589
NC_017501.1	CDS	109818	110249	-	NMV_0112	NMV_0112	12395382	1147.77	1310	1718.12	1522.45	1336.81	1535.88	-0.0709562	0.799284
NC_017501.1	CDS	110394	110630	-	NMV_0113	NMV_0113	12395383	736.303	778.948	1027.27	695.082	774.903	686.287	0.228262	0.316233
NC_017501.1	CDS	110727	111428	-	NMV_0114	NMV_0114	12395384	2964.27	2850.77	3347.13	2085.25	2265.88	2377.2	0.436717	0.00339998
NC_017501.1	CDS	111555	111713	-	NMV_0115	NMV_0115	12395385	1381.65	1411.78	1551.91	1733.22	1677.6	1883.16	-0.280222	0.0537006
NC_017501.1	CDS	111710	112552	-	NMV_0116	NMV_0116	12395386	6514.12	6621.56	6538.07	5820.75	5967.97	5421.05	0.190904	0.109826
NC_017501.1	CDS	112788	113708	+	NMV_0117	pyrB	12395387	7876.71	7762.27	5215.43	4450.77	4400.92	4373.01	0.629635	0.00383934
NC_017501.1	CDS	113718	114176	+	NMV_0118	pyrI	12395388	1976.76	2028.49	1359.68	1532.54	1680.65	1422.19	0.201603	0.425866
NC_017501.1	CDS	114241	114906	+	NMV_0119	NMV_0119	12395389	2291.2	2432.58	1842.27	1764.61	1853.07	1769.46	0.278009	0.131249
NC_017501.1	CDS	114969	116186	-	NMV_0120	NMV_0120	12395390	15075.2	16478.8	14823.3	7013.61	8601.02	7724.87	0.970892	6.52909e-12
NC_017501.1	CDS	116370	116873	+	NMV_0121	def	12395391	8335.82	7367.26	7189.87	10698.7	9822.2	9224.57	-0.370598	0.0128515
NC_017501.1	CDS	116960	117886	+	NMV_0122	fmt	12395392	4102.51	3931.02	2378.93	2956.34	2980.94	2947.73	0.215792	0.45398
NC_017501.1	CDS	117965	119224	+	NMV_0123	rmsB	12395393	8685.78	7817.7	7175.85	7385.81	8237.91	7736.24	0.0192577	0.928284
NC_017501.1	CDS	119247	119789	+	NMV_0124	NMV_0124	12395394	3617.41	3389.89	2693.32	3340.88	3067.16	3168.91	0.0181579	0.947548
NC_017501.1	CDS	119789	121909	+	NMV_0125	NMV_0125	12395395	12518	11524	9782.07	11252.5	10801	10690.2	0.0458746	0.825447
NC_017501.1	CDS	121902	123179	+	NMV_0126	NMV_0126	12395396	7897.5	7487.17	6348.83	7835.37	7089.76	6868.04	-0.00378033	0.987912
NC_017501.1	CDS	123270	124457	+	NMV_0127	smf	12395397	4392.7	4078.14	3952.88	3891.34	3580.38	3759.08	0.143848	0.295924
NC_017501.1	CDS	124483	124944	+	NMV_0128	NMV_0128	12395398	3009.31	2744.96	2518.11	3001.19	2707.09	2699.67	-0.0227358	0.915684
NC_017501.1	CDS	125016	127322	+	NMV_0129	topA	12395399	6355.59	6464.36	6910.53	5879.05	6152.57	5962.64	0.131353	0.292002
NC_017501.1	CDS	127395	128090	-	NMV_0130	NMV_0130	12395400	1763.66	1805.79	1748.16	2049.37	1886.54	2306.92	-0.227023	0.151171
NC_017501.1	CDS	128110	128661	-	NMV_0131	NMV_0131	12395401	1301.96	1413.8	1603.98	1813.94	1412.88	1974.11	-0.257913	0.250563
NC_017501.1	CDS	128780	129157	+	NMV_0132	NMV_0132	12395402	841.984	893.825	758.936	1022.44	1044.7	971.551	-0.279049	0.0709491
NC_017501.1	CDS	129246	129815	+	NMV_0133	NMV_0133	12395403	3585.36	3198.42	3487.3	3057.24	3283.2	3052.12	0.127229	0.374724
NC_017501.1	CDS	129938	130189	+	NMV_0134	NMV_0134	12395404	1357.4	1271.71	1219.5	887.912	1072.08	1074.91	0.334683	0.0453703
NC_017501.1	tRNA	130286	130369	+	NMV_tRNA_3	NMV_tRNA_3	12395405	36282.4	43091	37997.9	36991.8	47295.5	38430	-0.0625075	0.781499
NC_017501.1	tRNA	130400	130473	+	NMV_tRNA_4	NMV_tRNA_4	12395406	31985.9	35066.8	26469.7	36726.1	26089.1	29262.3	0.0215571	0.948301
NC_017501.1	tRNA	130483	130557	+	NMV_tRNA_5	NMV_tRNA_5	12395407	29423.5	36013	28691.4	44916.9	31055	31043.1	-0.176509	0.503428
NC_017501.1	CDS	130606	131790	+	NMV_0135	tuf1	12395408	159843	173591	134412	113698	117533	117077	0.416315	0.00947616
NC_017501.1	tRNA	131797	131872	+	NMV_tRNA_6	NMV_tRNA_6	12395409	7305.86	8929.18	6846.45	12836.6	7362.6	9907.76	-0.359994	0.19812
NC_017501.1	CDS	131988	132266	+	NMV_0136	secE	12395410	4460.26	4906.47	2964.66	2753.42	2754.76	3083.12	0.494521	0.0456122
NC_017501.1	CDS	132268	132804	+	NMV_0137	nusG	12395411	8207.61	8522.07	5598.91	4928.36	4808.66	5629.83	0.514855	0.0248707
NC_017501.1	CDS	132905	133339	+	NMV_0138	rplK	12395412	44983.8	47172.2	34997.2	29843.7	27622.7	32177	0.48902	0.00914718
NC_017501.1	CDS	133339	134034	+	NMV_0139	rplA	12395413	45360.6	44689.2	38164.1	36054.6	32795.5	36561.3	0.277214	0.070564
NC_017501.1	CDS	134264	134764	+	NMV_0141	rplJ	12395414	34559.5	34750.4	27181.5	27197.9	21916.4	25553.9	0.358604	0.0645386
NC_017501.1	CDS	134822	135193	+	NMV_0142	rplL	12395415	53695.5	59398.6	43444.6	36023.2	36503.6	39502.9	0.46892	0.00998647
NC_017501.1	CDS	135383	139561	+	NMV_0143	rpoB	12395416	46360.2	48405.6	30479.6	26808.9	25014	26735.2	0.641516	0.00531158
NC_017501.1	CDS	139713	143888	+	NMV_0144	rpoC	12395417	25669.3	27010.3	20304	18926.4	19617	20032.6	0.309004	0.0874337
NC_017501.1	CDS	144180	144437	+	NMV_0146	NMV_0146	12395418	7.79615	6.04617	2.00247	6.7266	2.02854	5.16783	0.0965732	0.897833
NC_017501.1	CDS	144434	144583	+	NMV_0147	NMV_0147	12395419	12.1273	14.1077	8.00988	4.4844	12.1713	8.26852	0.29358	0.63674
NC_017501.1	CDS	144762	145133	+	NMV_0149	rpsL	12395420	16917.6	17911.8	13133.2	12411.7	10322.2	12199.2	0.441951	0.0273142
NC_017501.1	CDS	145251	145721	+	NMV_0150	rpsG	12393968	19968.5	21956.7	15591.2	14232.4	11977.5	12530.9	0.550391	0.00580927
NC_017501.1	CDS	145740	147845	+	NMV_0151	fusA	12393969	46306.5	47631.7	34283.3	32960.4	31721.3	32573.8	0.386352	0.0471959
NC_017501.1	CDS	147933	149117	+	NMV_0152	tuf2	12393970	39564.6	41591.6	31686.1	26495	26478.6	26561.6	0.49244	0.00311936
NC_017501.1	CDS	149135	149446	+	NMV_0153	rpsJ	12393971	12651.4	14755.7	11213.8	15763.8	25172.2	20729.2	-0.640524	0.007862
NC_017501.1	CDS	149567	150355	+	NMV_0154	NMV_0154	12393972	916.481	919.018	1296.6	1290.39	965.586	1107.98	-0.0980092	0.7401
NC_017501.1	CDS	150869	151513	+	NMV_0155	rplC	12393973	24534.5	26105.3	18239.5	12792.9	9661.95	11872.6	0.961154	6.18083e-06
NC_017501.1	CDS	151513	152133	+	NMV_0156	rplD	12393974	12244.3	12703	8388.35	5835.33	5823.95	5842.74	0.891605	1.73645e-05
NC_017501.1	CDS	152130	152444	+	NMV_0157	rplW	12393975	5459.04	5806.34	4270.27	2978.76	3600.66	3305.34	0.630681	0.00107364
NC_017501.1	CDS	152450	153283	+	NMV_0158	rplB	12393976	12353.4	13044.6	9578.82	7178.41	8804.89	8124.86	0.518685	0.0087861
NC_017501.1	CDS	153290	153568	+	NMV_0159	rpsS	12393977	4235.04	4863.14	5793.15	2910.38	3524.59	3465.54	0.568894	0.00372121
NC_017501.1	CDS	153577	153906	+	NMV_0161	rplV	12393978	7156	7900.33	6832.43	5322.99	6225.6	6176.59	0.298308	0.0559515
NC_017501.1	CDS	153916	154608	+	NMV_0162	rpsC	12393979	14899.3	15279.7	12628.6	11178.5	12116.5	12405.9	0.256742	0.105469
NC_017501.1	CDS	154592	155008	+	NMV_0163	rplP	12393980	13204.1	13513.2	10092.5	12320.9	11517.1	13212.1	-0.0090839	0.975266
NC_017501.1	CDS	155008	155199	+	NMV_0164	rpmC	12393981	5548.26	5898.04	5010.18	5648.11	5418.24	6429.81	-0.086533	0.64383
NC_017501.1	CDS	155199	155462	+	NMV_0165	rpsQ	12393982	19740.7	21677.5	18184.4	27622.8	25632.7	27786.4	-0.435809	0.00175556
NC_017501.1	CDS	155684	156052	+	NMV_0166	rplN	12393983	18528	19979.6	14027.3	14681.9	10922.7	14615.6	0.367714	0.125213
NC_017501.1	CDS	156064	156387	+	NMV_0167	rplX	12393984	8151.31	8740.74	6658.21	4555.03	5269.14	5562.65	0.595418	0.00127059
NC_017501.1	CDS	156397	156936	+	NMV_0169	rplE	12393985	14180.3	15348.2	11586.3	8147.04	10384.1	10415.2	0.488331	0.0162657
NC_017501.1	CDS	156939	157244	+	NMV_0170	rpsN	12393986	11378.9	12560.9	9939.26	7888.06	7776.42	8433.89	0.480997	0.00206764
NC_017501.1	CDS	157260	157652	+	NMV_0171	rpsH	12393987	12160.3	12982.1	14500.9	8991.23	10444	10729.4	0.385466	0.0170558
NC_017501.1	CDS	157666	158199	+	NMV_0172	rplF	12393988	21319.9	23043	18452.8	16192.1	18313.7	19607.8	0.209713	0.257693
NC_017501.1	CDS	158213	158566	+	NMV_0173	rplR	12393989	8038.7	8263.1	7439.18	6950.82	7814.96	8347.07	0.0379346	0.845802
NC_017501.1	CDS	158585	159103	+	NMV_0174	rpsE	12393990	19726.9	20385.7	15771.5	16873.7	17767	19165.4	0.053253	0.811315
NC_017501.1	CDS	159096	159281	+	NMV_0175	rpmD	12393991	5208.69	5487.91	4426.46	4535.97	4694.05	5321.83	0.0542011	0.799519
NC_017501.1	CDS	159283	159717	+	NMV_0176	rplO	12393992	6241.25	6380.72	6557.09	4179.46	6529.88	5803.47	0.20685	0.396525
NC_017501.1	CDS	159729	161039	+	NMV_0177	secY	12393993	20483.9	22490.7	22636.9	25545.4	28297.2	28595.6	-0.324579	0.0138244
NC_017501.1	CDS	161044	161262	+	NMV_0178	infA	12393994	6488.99	7689.72	6003.41	5675.01	7504.59	7058.22	-0.00390747	0.98935
NC_017501.1	CDS	161283	161396	+	NMV_0178.1	rpmJ2	12393995	6295.82	7346.1	6426.93	6084.21	6935.59	7185.35	-0.00965454	0.968922
NC_017501.1	CDS	161462	161824	+	NMV_0179	rpsM	12393996	23471.6	24552.5	21766.9	20420.8	18080.4	21295.6	0.219033	0.151171
NC_017501.1	CDS	161844	162239	+	NMV_0180	rpsK	12393997	19152.5	19658.1	15753.4	14605.7	14001	15755.7	0.29186	0.0836486
NC_017501.1	CDS	162259	162879	+	NMV_0181	rpsD	12393998	34278.8	34523.6	27504.9	25306.6	26654	29022.5	0.243877	0.176584
NC_017501.1	CDS	162905	163891	+	NMV_0182	rpoA	12393999	44954.3	46057.7	35447.7	36180.2	36666.9	40579.8	0.152752	0.441274
NC_017501.1	CDS	163915	164283	+	NMV_0183	rplQ	12394000	19982.4	21693.7	16155.9	17374.8	17766	18488.4	0.105997	0.609061
NC_017501.1	CDS	164430	165143	+	NMV_0185	minC	12394001	6851.95	6556.06	7882.72	6585.35	8216.61	7182.24	-0.0451268	0.843505
NC_017501.1	CDS	165172	165987	+	NMV_0186	minD	12394002	12376.8	11901.9	13447.6	8321.93	9102.07	8767.73	0.519068	2.57173e-05
NC_017501.1	CDS	165991	166254	+	NMV_0187	minE	12394003	5079.62	4822.83	4559.62	4695.17	5927.4	4745.1	-0.085464	0.678891
NC_017501.1	CDS	166258	167178	+	NMV_0188	oxyR	12394004	11275.8	11346.6	12536.5	12064.2	12430.9	11819.9	-0.0461223	0.762476
NC_017501.1	CDS	167508	170345	-	NMV_0190	valS	12394005	13229.2	13244.1	14524.9	10208.7	10672.2	10599.2	0.376634	0.00115088
NC_017501.1	CDS	170442	171251	-	NMV_0191	zupT	12394006	163.719	133.016	127.157	162.56	178.512	179.84	-0.281978	0.253816
NC_017501.1	CDS	171432	172688	-	NMV_0193	dadA	12394007	5218.22	4721.05	6041.45	6679.52	6084.61	6130.08	-0.235999	0.177932
NC_017501.1	CDS	172767	174158	-	NMV_0194	NMV_0194	12394008	13348.7	11739.6	14782.2	16115.8	17000.2	15647.1	-0.284437	0.0775595
NC_017501.1	CDS	174515	175291	-	NMV_0195	lpxA	12394009	945.933	986.533	1710.11	1663.71	2229.37	1777.73	-0.588377	0.0518041
NC_017501.1	CDS	175378	175827	-	NMV_0196	fabZ	12394010	1354.8	1334.19	1856.29	1598.69	1907.84	1732.26	-0.197054	0.40684
NC_017501.1	CDS	175863	176906	-	NMV_0197	lpxD	12394011	1978.49	1944.85	3062.78	2047.13	2286.17	2162.22	0.0994537	0.743355
NC_017501.1	CDS	176939	177439	-	NMV_0198	skp	12394012	1917.85	1918.65	2799.45	2142.42	2333.84	2182.89	-0.00497829	0.988241
NC_017501.1	CDS	177505	179898	-	NMV_0199	omp85	12394013	12692.1	12560.9	16204	14992.5	17477.9	15817.7	-0.213812	0.279822
NC_017501.1	CDS	179955	181295	-	NMV_0200	NMV_0200	12394014	8252.66	7964.82	8381.34	10472.2	9470.25	9874.68	-0.274302	0.0198255
NC_017501.1	CDS	181330	182514	-	NMV_0201	dxr	12394015	5111.68	4638.42	4466.51	4840.91	4792.43	4629.34	-0.00446676	0.981712
NC_017501.1	CDS	182570	183367	-	NMV_0202	cdsA	12394016	5614.96	5584.64	4694.79	5904.84	4959.79	5255.68	-0.0197843	0.934065
NC_017501.1	CDS	183370	184116	-	NMV_0203	uppS	12394017	3937.92	3955.2	3739.61	4188.43	3710.2	3820.06	-0.0103474	0.95673
NC_017501.1	CDS	184172	184729	-	NMV_0204	frr	12394018	4520.9	4389.52	4537.6	4185.07	2976.89	3502.75	0.324622	0.0944597
NC_017501.1	CDS	184909	186036	-	NMV_0205	NMV_0205	12394019	1510.72	1412.79	1349.66	1429.4	1246.54	1281.62	0.109168	0.515627
NC_017501.1	tRNA	186110	186185	-	NMV_tRNA_58	NMV_tRNA_58	12394020	19877.6	25672	12839.8	16732.4	15821.6	13809.5	0.30844	0.321615
NC_017501.1	CDS	186292	186777	+	NMV_0206	NMV_0206	12394021	2686.21	2741.94	1958.42	2169.33	2226.33	1976.18	0.205729	0.356983
NC_017501.1	CDS	186873	187496	+	NMV_0207	gidB	12394022	3367.94	3317.33	3126.86	3196.26	2876.47	2782.36	0.14595	0.323173
NC_017501.1	CDS	187595	188368	+	NMV_0208	NMV_0208	12394023	5090.89	5021.34	4117.08	3331.91	3440.41	3237.13	0.496827	0.00137528
NC_017501.1	CDS	189162	189746	-	NMV_0209	rnhB	12394024	565.654	581.44	469.579	616.605	556.835	642.878	-0.162818	0.423499
NC_017501.1	CDS	189814	191700	-	NMV_0210	gidA	12394025	4800.7	4747.25	4007.94	3481.02	3536.76	3549.26	0.352984	0.0153805
NC_017501.1	CDS	192034	193461	-	NMV_0211	NMV_0211	12394026	22562.9	22811.2	18029.2	20517.3	23277.5	22902.8	-0.07124	0.739853
NC_017501.1	CDS	193621	194610	+	NMV_0212	pdxA	12394027	2096.3	2164.53	2292.83	2651.4	2439.32	2277.98	-0.16627	0.274843
NC_017501.1	CDS	194998	195963	-	NMV_0213	NMV_0213	12394028	1554.03	1563.94	1601.98	1799.37	2067.09	1937.93	-0.294147	0.029172
NC_017501.1	CDS	196477	199236	-	NMV_0215	rne	12394029	10854.8	10416.5	9100.23	10584.3	8082.73	9038.53	0.128867	0.538009
NC_017501.1	CDS	199730	200722	+	NMV_0217	rluC	12394030	3436.37	3151.06	2636.25	3760.17	2970.8	3210.25	-0.104405	0.651364
NC_017501.1	CDS	200788	201942	+	NMV_0218	lpxB	12394031	3016.24	2852.78	2528.12	2577.41	2559.01	2436.11	0.146709	0.352116
NC_017501.1	CDS	201950	202195	+	NMV_0219	NMV_0219	12394032	421.858	430.286	380.469	254.49	461.493	329.707	0.220532	0.481022
NC_017501.1	CDS	202197	202607	+	NMV_0220	NMV_0220	12394033	1707.36	1728.2	1938.39	1806.09	2789.25	2434.05	-0.370928	0.109826
NC_017501.1	CDS	202867	203676	-	NMV_0221	dapB	12394034	1851.15	1940.82	1616.99	1281.42	1227.27	1230.98	0.522575	0.000312664
NC_017501.1	CDS	203686	204063	-	NMV_0222	NMV_0222	12394035	2828.27	3006.96	2057.54	1437.25	1456.49	1489.37	0.817206	3.91251e-05
NC_017501.1	CDS	204282	204716	+	NMV_0223	fur	12394036	4601.46	4119.46	4040.99	5530.39	5059.19	5055.17	-0.289016	0.0377526
NC_017501.1	CDS	204786	205511	+	NMV_0224	aat	12394037	1353.93	1466.2	685.846	496.648	412.808	463.037	1.2282	5.76076e-05
NC_017501.1	CDS	205765	206796	-	NMV_0226	gapA	12394038	1688.3	1759.44	967.193	1075.14	1228.28	1101.78	0.349145	0.24138
NC_017501.1	CDS	206995	207834	-	NMV_0227	NMV_0227	12394039	530.138	603.609	345.426	280.275	252.554	253.223	0.852809	0.00139444
NC_017501.1	CDS	207983	209959	+	NMV_0228	NMV_0228	12394040	2763.3	2611.94	1966.43	1708.56	1675.58	1716.75	0.508382	0.00889974
NC_017501.1	tRNA	210029	210104	+	NMV_tRNA_7	NMV_tRNA_7	12394041	24262.5	29277.6	31427.8	40430.3	42017.2	38526.1	-0.497729	0.0024137
NC_017501.1	tRNA	210137	210213	+	NMV_tRNA_8	NMV_tRNA_8	12394042	41380.2	39626.6	21458.5	39954.9	30339.9	27007.1	0.0681668	0.866515
NC_017501.1	tRNA	210253	210328	+	NMV_tRNA_9	NMV_tRNA_9	12394043	11793.8	14451.4	16099.9	22548.7	21433.6	16537	-0.494052	0.0246174
NC_017501.1	tRNA	210361	210437	+	NMV_tRNA_10	NMV_tRNA_10	12394044	22131.5	18642.4	10816.3	28120.6	16074.2	15304	-0.182422	0.662035
NC_017501.1	CDS	210650	210811	+	NMV_0229	NMV_0229	12394045	223.49	286.185	144.178	73.9926	82.156	78.551	1.33393	1.72157e-05
NC_017501.1	CDS	211025	212410	-	NMV_0231	sda	12394046	1688.3	1571	1112.37	793.739	659.276	768.973	0.930861	2.8135e-05
NC_017501.1	CDS	212509	214899	-	NMV_0232	gyrB	12394047	20811.4	18606.1	20937.8	15430.8	13376.2	15092.1	0.451386	0.00131053
NC_017501.1	CDS	215055	216041	+	NMV_0233	NMV_0233	12394048	1544.5	1574.02	1225.51	1341.96	1188.73	1224.77	0.2045	0.297716
NC_017501.1	CDS	216129	218165	+	NMV_0234	prlC	12394049	8483.08	9587.21	4190.17	4859.97	5940.59	4979.72	0.448662	0.192719
NC_017501.1	CDS	218840	219406	-	NMV_0235	NMV_0235	12394050	213.095	229.754	154.19	161.438	115.627	141.598	0.478678	0.0948144
NC_017501.1	CDS	220704	222218	-	NMV_0236	katA	12394051	1787.05	1229.39	1432.77	593.062	746.504	845.456	0.973312	2.65065e-05
NC_017501.1	CDS	222566	223183	+	NMV_0237	rpoN%27	12394052	1662.31	1572	2002.47	2196.24	1658.33	1850.08	-0.119038	0.618845
NC_017501.1	CDS	223183	223416	+	NMV_0237.1	rpoN%27	12394053	846.315	727.556	1173.45	1078.5	1270.88	1085.24	-0.305489	0.246077
NC_017501.1	CDS	224395	224775	-	NMV_0238	pglA	12394054	592.507	562.294	806.996	1029.17	873.288	951.914	-0.518555	0.0185413
NC_017501.1	CDS	224781	225602	-	NMV_0239	pglA	12394055	1036.89	1031.88	1361.68	1081.86	1204.95	1166.9	-0.00979714	0.974561
NC_017501.1	CDS	225880	227097	-	NMV_0240	NMV_0240	12394056	233.884	192.47	326.403	140.138	155.184	155.035	0.688885	0.0136899
NC_017501.1	CDS	227522	228478	+	NMV_0241	NMV_0241	12394057	696.456	675.156	600.741	422.655	500.036	454.769	0.504741	0.00288379
NC_017501.1	CDS	228720	229967	-	NMV_0242	fabF1	12394058	11313.9	12055.1	11337	10629.2	10933.8	11397.1	0.0736248	0.577249
NC_017501.1	CDS	230123	230359	-	NMV_0243	acpP	12394059	40270.6	37552.8	42387.3	47061.6	51571.6	55160.3	-0.349389	0.0139204
NC_017501.1	CDS	230591	231598	+	NMV_0244	pyrD	12394060	3448.5	3093.62	3890.8	3159.26	3373.47	3313.61	0.0816887	0.664853
NC_017501.1	CDS	231931	232209	+	NMV_0246	NMV_0246	12394061	226.955	252.931	370.457	313.908	285.01	343.144	-0.139386	0.663021
NC_017501.1	CDS	232342	232623	+	NMV_0247	NMV_0247	12394062	110.879	113.87	249.308	146.864	219.083	163.303	-0.137933	0.774079
NC_017501.1	CDS	232676	233149	+	NMV_0248	NMV_0248	12394063	308.381	318.432	489.604	530.281	667.391	566.394	-0.620197	0.0192245
NC_017501.1	CDS	233280	233468	+	NMV_0249	NMV_0249	12394064	24.2547	27.2078	22.0272	22.422	23.3282	24.8056	0.0487605	0.932319
NC_017501.1	CDS	233686	236376	+	NMV_0250	glnE	12394065	3071.68	2841.7	3335.11	3370.03	3018.47	3110	-0.0377136	0.843713
NC_017501.1	CDS	236864	237829	-	NMV_0252	NMV_0252	12394066	1009.17	1027.85	1024.26	1155.85	1291.17	1233.04	-0.262039	0.0516302
NC_017501.1	CDS	238094	238786	-	NMV_0254	NMV_0254	12394067	2933.95	3104.71	2952.64	3329.67	3313.62	3194.75	-0.128508	0.293761
NC_017501.1	CDS	238894	240087	-	NMV_0255	NMV_0255	12394068	2948.68	2857.82	3974.9	3696.27	4391.8	3745.64	-0.264496	0.241108
NC_017501.1	CDS	240216	240953	-	NMV_0256	NMV_0256	12394069	1430.16	1235.43	1509.86	1858.78	1861.19	1752.93	-0.382376	0.0132271
NC_017501.1	CDS	240940	241869	-	NMV_0257	NMV_0257	12394070	2802.28	2553.5	2765.41	3345.36	3374.48	3201.98	-0.285188	0.0197233
NC_017501.1	CDS	241866	242513	-	NMV_0258	NMV_0258	12394071	4845.74	4350.22	5394.66	6735.57	5901.03	6275.81	-0.366133	0.0229754
NC_017501.1	CDS	242697	244904	+	NMV_0259	uvrD	12394072	2207.18	2316.69	2328.87	1957.44	1818.59	1732.26	0.310643	0.0172862
NC_017501.1	CDS	245261	245800	+	NMV_0260	NMV_0260	12394073	878.366	802.125	966.192	855.4	830.688	827.886	0.0728099	0.699719
NC_017501.1	CDS	245990	246205	-	NMV_0261	NMV_0261	12394074	1236.99	1319.07	1794.21	1875.6	2065.06	2304.85	-0.499809	0.0253999
NC_017501.1	CDS	246329	246688	-	NMV_0263	NMV_0263	12394075	677.399	719.494	896.105	808.314	1072.08	973.618	-0.30381	0.182865
NC_017501.1	CDS	246741	247118	+	NMV_0264	NMV_0264	12394076	679.131	625.778	852.051	1128.95	1203.94	1141.06	-0.666492	0.000314341
NC_017501.1	CDS	247317	247937	+	NMV_0265	NMV_0265	12394077	3150.51	3403.99	2712.35	2966.43	2719.26	2970.47	0.096248	0.613545
NC_017501.1	CDS	247927	249411	+	NMV_0266	NMV_0266	12394078	2370.03	2461.8	2569.17	2387.94	2447.44	2380.3	0.0359988	0.809765
NC_017501.1	CDS	249873	250229	+	NMV_0267	nuoA	12394079	5221.69	4770.43	5602.91	3485.5	3056	3867.6	0.568873	0.000620137
NC_017501.1	CDS	250220	250702	+	NMV_0268	nuoB	12394080	4114.63	3822.19	4182.16	2140.18	1641.09	2195.29	0.990344	8.79824e-09
NC_017501.1	CDS	250715	251308	+	NMV_0269	nuoC	12394081	3588.83	3346.55	3253.01	1730.98	1344.92	1759.13	1.04586	3.89445e-10
NC_017501.1	CDS	251298	252554	+	NMV_0270	nuoD	12394082	4880.39	4472.15	5267.5	2723.15	2276.03	2802	0.884482	1.80694e-08
NC_017501.1	CDS	252554	253027	+	NMV_0271	nuoE	12394083	1722.95	1715.1	2356.91	1324.02	1152.21	1351.9	0.575302	0.00587723
NC_017501.1	CDS	253417	254712	+	NMV_0272	nuoF	12394084	4529.56	4352.23	6299.77	2815.08	2822.72	3226.79	0.744687	0.000405136
NC_017501.1	CDS	254982	255293	+	NMV_0273	NMV_0273	12394085	1721.22	1660.68	2158.66	1491.06	1342.9	1702.28	0.27857	0.189541
NC_017501.1	CDS	255389	257650	+	NMV_0274	nuoG	12394086	8880.68	8554.32	10716.2	7238.95	6068.39	7306.27	0.437203	0.0151904
NC_017501.1	CDS	257653	258729	+	NMV_0275	nuoH	12394087	3576.7	3487.63	5137.34	3121.14	3027.6	3391.13	0.340012	0.142287
NC_017501.1	CDS	258779	259117	+	NMV_0276	NMV_0276	12394088	1848.55	1771.53	2701.33	1668.2	1659.35	1884.19	0.265082	0.29729
NC_017501.1	CDS	259177	259656	+	NMV_0277	nuoI	12394089	2304.2	2282.43	3934.85	2623.38	2192.85	2594.25	0.18774	0.558288
NC_017501.1	CDS	259668	260339	+	NMV_0278	nuoJ	12394090	2208.04	2147.4	3281.05	2477.63	2088.38	2346.19	0.136665	0.627087
NC_017501.1	CDS	260336	260641	+	NMV_0279	nuoK	12394091	1074.14	1054.05	1622	1084.1	951.387	1125.55	0.233572	0.387956
NC_017501.1	CDS	260675	261250	+	NMV_0280	NMV_0280	12394092	1681.37	1515.57	2501.09	1627.84	1417.95	1670.24	0.257602	0.351988
NC_017501.1	CDS	261374	261715	+	NMV_0281	NMV_0281	12394093	1085.4	1012.73	1635.02	839.704	1082.23	1093.51	0.28874	0.315189
NC_017501.1	CDS	261764	263788	+	NMV_0282	nuoL	12394094	6616.33	6594.35	10488.9	6715.39	7196.26	7257.69	0.154255	0.591931
NC_017501.1	CDS	263877	265373	+	NMV_0283	nuoM	12394095	5192.24	5624.95	7690.49	5676.13	5409.11	5709.41	0.134682	0.585504
NC_017501.1	CDS	265383	266828	+	NMV_0284	nuoN	12394096	5310.04	5385.12	8402.37	6898.13	7008.62	7192.58	-0.136568	0.632923
NC_017501.1	CDS	266940	267239	+	NMV_0285	NMV_0285	12394097	1441.42	1427.9	1589.96	1923.81	1728.32	1881.09	-0.30619	0.0301034
NC_017501.1	CDS	267348	268244	-	NMV_0286	ispA	12394098	1883.2	1919.66	1362.68	1179.4	1237.41	1162.76	0.510377	0.0121597
NC_017501.1	CDS	268228	268452	-	NMV_0287	xseB	12394099	610.698	594.54	460.568	591.941	324.567	498.178	0.21906	0.503976
NC_017501.1	CDS	268716	269639	-	NMV_0288	NMV_0288	12394100	459.973	415.17	348.43	233.189	265.739	242.888	0.695846	0.000546023
NC_017501.1	CDS	269644	271500	-	NMV_0289	NMV_0289	12394101	4545.16	4170.85	2879.55	2551.63	2229.37	2376.17	0.663901	0.00371227
NC_017501.1	CDS	271663	272247	-	NMV_0290	ruvA	12394102	1127.84	1057.07	673.831	700.688	439.18	588.099	0.670479	0.0234421
NC_017501.1	CDS	272329	272655	-	NMV_0291	NMV_0291	12394103	992.71	1078.23	775.957	528.038	606.534	571.562	0.711965	0.000337913
NC_017501.1	CDS	272709	273428	-	NMV_0292	NMV_0292	12394104	1550.57	1792.69	1403.73	817.282	860.102	859.926	0.881601	2.30022e-08
NC_017501.1	CDS	273558	274022	-	NMV_0293	NMV_0293	12394105	4375.37	4810.73	5001.17	3123.39	2858.22	3124.47	0.629597	1.04951e-06
NC_017501.1	CDS	274087	274812	-	NMV_0294	NMV_0294	12394106	1460.48	1494.41	1259.55	1191.73	1098.46	1104.88	0.305971	0.0511141
NC_017501.1	CDS	274811	275554	+	NMV_0295	bioH	12394107	1567.89	1603.24	1450.79	1322.9	1232.34	1186.53	0.300138	0.0318077
NC_017501.1	CDS	275556	276344	+	NMV_0296	NMV_0296	12394108	968.455	932.118	778.961	856.521	813.446	821.684	0.102912	0.599006
NC_017501.1	CDS	276798	277094	+	NMV_0298	NMV_0298	12394109	527.539	592.525	1047.29	1109.89	1857.13	1446.99	-0.920615	0.00552843
NC_017501.1	CDS	277132	277557	+	NMV_0299	NMV_0299	12394110	3462.36	3611.58	5842.21	12934.1	9783.66	11137.7	-1.29895	3.91732e-07
NC_017501.1	CDS	277700	280000	-	NMV_0300	recQ	12394111	1533.24	1487.36	1338.65	1759.01	1601.53	1584.46	-0.178285	0.254512
NC_017501.1	CDS	280065	280847	-	NMV_0301	trpC	12394112	748.43	746.702	611.755	654.723	617.691	557.092	0.198456	0.316966
NC_017501.1	CDS	280896	281852	-	NMV_0302	NMV_0302	12394113	742.367	692.286	402.497	465.257	399.623	470.272	0.427082	0.157815
NC_017501.1	CDS	281985	283523	-	NMV_0303	NMV_0303	12394114	3031.84	3123.85	2218.74	1911.48	1937.26	1962.74	0.509369	0.00999016
NC_017501.1	CDS	283980	284678	+	NMV_0304	dsbA1	12394115	3702.3	3508.79	3666.52	3640.21	3713.25	3518.26	0.000833086	0.996083
NC_017501.1	CDS	284735	285739	-	NMV_0305	NMV_0305	12394116	8413.78	7985.98	8982.08	11465.5	11985.6	11280.3	-0.446728	0.000166082
NC_017501.1	CDS	285941	288217	+	NMV_0306	imp	12394117	19627.2	17495.6	18700.1	18427.5	16919.1	17147.9	0.0875435	0.547757
NC_017501.1	CDS	288319	289383	+	NMV_0307	NMV_0307	12394118	3931.86	3733.51	5729.07	3928.34	4612.91	4018.5	0.0883209	0.764015
NC_017501.1	CDS	290405	292285	-	NMV_0308	NMV_0308	12394119	2389.95	2533.34	1891.33	1546	1281.02	1432.52	0.655993	0.000567758
NC_017501.1	CDS	292441	293073	+	NMV_0309	NMV_0309	12394120	7184.58	7699.8	4583.65	6492.29	7010.64	6386.4	-0.0292236	0.93418
NC_017501.1	CDS	293145	294515	+	NMV_0310	purB	12394121	6695.16	7079.06	6460.97	7114.5	8112.14	7222.55	-0.147553	0.314776
NC_017501.1	CDS	294595	296463	+	NMV_0311	NMV_0311	12394122	2236.63	2297.54	1845.28	1876.72	2153.3	2128.11	0.0496345	0.823999
NC_017501.1	CDS	296754	297368	-	NMV_0312	NMV_0312	12394123	1593.88	1533.71	2521.11	1885.69	1931.17	1976.18	-0.0345111	0.922848
NC_017501.1	CDS	297405	299555	-	NMV_0313	NMV_0313	12394124	2617.77	2522.26	2914.6	2942.89	2523.51	2600.45	-0.00205512	0.991849
NC_017501.1	CDS	299646	299882	+	NMV_0315	NMV_0315	12394125	382.011	334.555	330.408	396.87	504.093	382.419	-0.282423	0.205395
NC_017501.1	CDS	299965	300135	-	NMV_0316	NMV_0316	12394126	173.248	181.385	174.215	168.165	179.526	164.337	0.0444766	0.863334
NC_017501.1	CDS	300298	302886	+	NMV_0318	NMV_0318	12394127	3960.44	4389.52	3951.88	3208.59	3114.83	3318.78	0.346628	0.00594284
NC_017501.1	CDS	302898	304058	+	NMV_0319	NMV_0319	12394128	761.424	801.117	1256.55	979.842	1059.91	1090.41	-0.142603	0.640667
NC_017501.1	CDS	304122	304493	-	NMV_0320	NMV_0320	12394129	3984.7	3845.36	6026.43	6067.4	10325.3	8514.51	-0.781671	0.00699469
NC_017501.1	CDS	304808	305341	-	NMV_0321	NMV_0321	12394130	160.254	195.493	250.309	239.916	191.697	219.116	-0.0972998	0.768461
NC_017501.1	CDS	305498	306799	-	NMV_0322	phr	12394131	1196.28	1175.98	1522.88	1458.55	1390.57	1409.78	-0.125449	0.541968
NC_017501.1	CDS	306789	307700	-	NMV_0323	NMV_0323	12394132	2294.67	1992.21	2125.62	2565.08	2204.01	2383.4	-0.154258	0.347212
NC_017501.1	CDS	307808	308206	+	NMV_0325	NMV_0325	12394133	3273.52	3485.62	2253.78	2753.42	2633.05	2731.71	0.144417	0.578704
NC_017501.1	CDS	308255	308860	+	NMV_0326	NMV_0326	12394134	3641.67	3664.99	2442.01	2581.89	3327.82	2784.42	0.156915	0.573304
NC_017501.1	CDS	309046	311157	+	NMV_0327	NMV_0327	12394135	433.119	447.416	251.31	272.427	362.095	323.506	0.221676	0.511153
NC_017501.1	CDS	311272	311967	+	NMV_0328	dsbA2	12394136	34044.1	35250.2	41756.5	51274.7	54296	45103.8	-0.429415	0.011401
NC_017501.1	CDS	312298	313668	-	NMV_0329	ffh	12394137	5247.67	5434.5	3772.65	5166.03	4217.34	4548.72	0.0510636	0.85716
NC_017501.1	CDS	313888	314694	+	NMV_0330	NMV_0330	12394138	14327.6	12981.1	14860.3	15110.2	14897.6	14590.8	-0.079733	0.586203
NC_017501.1	rRNA	315151	316695	+	NMV_16S_3	NMV_16S_3	12394139	4286.15	3359.65	3108.84	1803.85	2972.83	2904.32	0.454237	0.10513
NC_017501.1	tRNA	316793	316869	+	NMV_tRNA_11	NMV_tRNA_11	12394140	5768.28	6782.79	4650.74	10100	4338.04	5041.73	-0.159	0.710243
NC_017501.1	tRNA	316875	316950	+	NMV_tRNA_12	NMV_tRNA_12	12394141	4441.21	5327.68	3361.15	5227.69	3062.09	3792.15	0.11133	0.756315
NC_017501.1	rRNA	317346	320248	+	NMV_23S_3	NMV_23S_3	12394142	85134.8	83162	72329.2	69862.5	103603	67732.6	-0.00326224	0.991641
NC_017501.1	rRNA	320342	320458	+	NMV_5S_3	NMV_5S_3	12394143	1908.32	2091.97	1659.05	4012.42	1681.66	2169.45	-0.424169	0.243692
NC_017501.1	CDS	320494	320958	+	NMV_0333	comE2	12394144	4961.82	5195.67	3225.98	3899.19	3581.39	3743.57	0.241452	0.35378
NC_017501.1	CDS	321371	322378	+	NMV_0335	NMV_0335	12394145	2869.85	2719.77	3392.18	5896.99	3336.95	4423.66	-0.567885	0.0324554
NC_017501.1	CDS	322924	323577	+	NMV_0336	NMV_0336	12394146	1055.08	985.526	1367.69	1331.87	1267.84	1338.47	-0.201741	0.347872
NC_017501.1	CDS	323742	323951	+	NMV_0337	NMV_0337	12394147	675.666	698.332	963.188	1085.23	916.901	990.155	-0.341753	0.138692
NC_017501.1	CDS	323957	324211	-	NMV_0338	NMV_0338	12394148	75.3628	95.731	173.214	348.662	254.582	302.835	-1.23409	0.000314341
NC_017501.1	CDS	325044	326099	+	NMV_0341	aroG	12394149	3477.08	3601.5	6583.12	6516.96	6778.38	6726.44	-0.509291	0.0916564
NC_017501.1	CDS	326167	326655	+	NMV_0342	folA	12394150	1787.05	1787.65	1728.13	1131.19	1454.47	1255.78	0.453991	0.00581463
NC_017501.1	CDS	327005	327481	-	NMV_0343	NMV_0343	12394151	3310.76	3453.37	2540.13	2468.66	2255.74	2323.45	0.388674	0.0427058
NC_017501.1	CDS	327493	327921	-	NMV_0344	NMV_0344	12394152	2756.37	2778.21	2244.77	2084.13	1664.42	1897.63	0.449052	0.0154407
NC_017501.1	CDS	328033	328278	+	NMV_0345	NMV_0345	12394153	12569.1	11460.5	11636.4	12109	12423.8	12249.8	-0.0439551	0.757986
NC_017501.1	CDS	330027	331886	+	NMV_0346	autA	12394154	1458.75	1475.27	1461.8	1456.31	1586.32	1571.02	-0.0691054	0.637572
NC_017501.1	CDS	332128	333594	+	NMV_0347	NMV_0347	12394155	2230.56	2082.91	1893.34	1769.1	1870.32	1685.74	0.217166	0.161919
NC_017501.1	CDS	333795	334763	-	NMV_0348	NMV_0348	12394156	1088	1202.18	878.083	989.932	756.646	822.718	0.290438	0.209461
NC_017501.1	CDS	334841	336133	+	NMV_0349	NMV_0349	12394157	1308.02	1359.38	787.972	668.176	730.275	714.194	0.666263	0.011401
NC_017501.1	CDS	336669	337355	-	NMV_0350	NMV_0350	12394158	647.08	732.594	530.655	432.745	581.178	543.655	0.280817	0.252489
NC_017501.1	CDS	337430	337903	-	NMV_0351	NMV_0351	12394159	1389.45	1393.64	1210.49	802.708	794.175	873.363	0.679565	2.39816e-06
NC_017501.1	CDS	338192	339346	+	NMV_0352	emrA	12394161	3108.06	2867.9	1925.38	1966.41	1729.33	1845.95	0.486588	0.045163
NC_017501.1	CDS	339370	340896	+	NMV_0353	emrB	12394162	4353.72	4553.77	3526.35	3487.74	3663.55	3477.95	0.220832	0.219219
NC_017501.1	CDS	341146	341379	+	NMV_0355	rpmB	12394163	28695	31791.8	20605.4	15612.4	16822.7	17728.7	0.663735	0.00225234
NC_017501.1	CDS	341407	341562	+	NMV_0356	rpmG	12394164	11673.4	13367.1	7192.87	7593.21	7439.68	8400.82	0.430442	0.125594
NC_017501.1	CDS	341833	343017	-	NMV_0358	NMV_0358	12394165	11280.2	11491.8	14071.4	17511.6	17470.8	16499.8	-0.472207	0.0027916
NC_017501.1	CDS	343406	343678	-	NMV_0359	rpmA	12394166	22058.8	24176.6	16487.3	13859	18380.6	16218.7	0.355671	0.133686
NC_017501.1	CDS	343703	344011	-	NMV_0360	rplU	12394167	16984.3	17778.8	11188.8	7265.85	6886.9	7960.52	1.00393	7.91019e-06
NC_017501.1	CDS	344235	345209	+	NMV_0362	ispB	12394168	5799.47	5989.74	4520.58	2804.99	2986.02	2997.34	0.867681	2.5042e-07
NC_017501.1	CDS	345214	345660	+	NMV_0363	NMV_0363	12394169	3146.18	3496.7	2411.98	2088.61	2351.08	2080.57	0.456376	0.0287437
NC_017501.1	tRNA	345680	345751	+	NMV_tRNA_13	NMV_tRNA_13	12394170	9724.4	12142.7	10811.3	25484.9	20997.4	20216.5	-0.999614	5.87128e-09
NC_017501.1	CDS	346150	347826	+	NMV_0364	pilF	12394171	22022.4	21288.6	22296.5	22712.4	22136.5	22093.5	-0.0287975	0.828313
NC_017501.1	CDS	347911	348120	-	NMV_0365	NMV_0365	12394172	592.507	610.663	372.459	439.471	438.165	445.467	0.237979	0.400364
NC_017501.1	CDS	348113	348745	-	NMV_0366	coaE	12394173	2724.32	2548.46	2383.94	2533.69	2439.32	2333.79	0.0667019	0.681474
NC_017501.1	CDS	348747	349607	-	NMV_0367	pilD	12394174	3411.25	3658.94	1541.9	1630.08	1681.66	1623.73	0.721614	0.0316439
NC_017501.1	CDS	349681	350913	-	NMV_0368	pilG	12394175	18428.4	18350.1	15114.6	14536.2	15835.8	15081.8	0.18727	0.262285
NC_017501.1	CDS	351423	353066	+	NMV_0369	pgi2	12394176	2852.52	2688.53	2635.25	2597.59	2577.26	2570.48	0.0774195	0.56357
NC_017501.1	CDS	353277	354098	+	NMV_0371	dapD	12394177	5975.32	6433.12	6338.82	5736.67	6114.03	5603.99	0.101736	0.451875
NC_017501.1	CDS	354253	355038	+	NMV_0372	fabI	12394178	16750.5	16877.9	14752.2	10231.2	13955.4	11507.7	0.425449	0.0248707
NC_017501.1	CDS	355282	356280	-	NMV_0373	NMV_0373	12394179	19047.7	20556	16628.5	30022	28302.2	26078.9	-0.573235	0.000206285
NC_017501.1	CDS	356590	356904	+	NMV_0375	NMV_0375	12394180	4644.77	4433.86	4530.59	4413.77	3912.04	3978.19	0.143634	0.297188
NC_017501.1	CDS	356915	358084	+	NMV_0376	NMV_0376	12394181	9487.91	8928.18	8199.11	8267	8496.55	7948.12	0.105557	0.479905
NC_017501.1	CDS	358109	358525	+	NMV_0377	gloA	12394182	16262.8	15805.7	20764.6	19751.6	18328.9	18834.7	-0.104507	0.618845
NC_017501.1	CDS	358698	361325	-	NMV_0378	tspA	12394183	6147.7	5726.73	18918.3	2689.52	2368.32	2857.81	1.61378	5.81535e-05
NC_017501.1	CDS	361531	362061	+	NMV_0379	NMV_0379	12394184	26072.9	27893	20253	31209.2	28927	29216.8	-0.259817	0.188953
NC_017501.1	CDS	362064	362354	+	NMV_0380	NMV_0380	12394185	12228.7	12235.4	7496.25	13055.2	12734.2	12760.4	-0.256314	0.337909
NC_017501.1	CDS	362354	362632	+	NMV_0381	bolA	12394186	8620.81	9260.72	4947.1	8772.61	8393.1	7738.3	-0.116993	0.733893
NC_017501.1	CDS	362681	363547	+	NMV_0382	NMV_0382	12394187	28195.2	28095.5	19540.1	26507.3	30979.9	26176.1	-0.135983	0.595039
NC_017501.1	CDS	363618	364376	+	NMV_0383	NMV_0383	12394188	13461.4	12355.3	8310.25	14535.1	15792.2	14538.1	-0.375849	0.123899
NC_017501.1	CDS	364450	364941	+	NMV_0384	dtd	12394189	1915.25	1906.56	1497.85	2011.25	1931.17	2058.86	-0.169323	0.376385
NC_017501.1	CDS	364972	365982	+	NMV_0385	dusA	12394190	2406.41	2427.54	1768.18	2891.32	2752.73	2675.9	-0.322658	0.110739
NC_017501.1	CDS	366050	366937	-	NMV_0386	gluQ	12394191	3179.96	2903.17	3798.69	3821.83	3519.52	3724.97	-0.159235	0.404824
NC_017501.1	CDS	366954	367244	-	NMV_0387	NMV_0387	12394192	833.322	848.479	1521.88	1275.81	1585.31	1446.99	-0.394121	0.211203
NC_017501.1	CDS	367386	368441	-	NMV_0388	tal	12394193	9724.4	9338.31	13435.6	10714.4	9452	10726.3	0.0702566	0.792764
NC_017501.1	CDS	368538	369512	+	NMV_0389	kpsF	12394194	3459.76	3122.85	3087.81	2964.19	2773.02	2922.92	0.157149	0.262104
NC_017501.1	CDS	369577	370113	+	NMV_0390	NMV_0390	12394195	4646.5	4197.05	4020.96	4655.93	4054.04	4108.42	0.00526862	0.981712
NC_017501.1	CDS	370110	370691	+	NMV_0391	NMV_0391	12394196	2658.49	2621.01	2575.18	2301.62	2505.25	2261.44	0.150216	0.257683
NC_017501.1	CDS	370672	371202	+	NMV_0392	NMV_0392	12394197	2298.13	2162.51	2555.15	1801.61	2029.56	1819.07	0.306021	0.0490785
NC_017501.1	CDS	371246	372010	+	NMV_0394	NMV_0394	12394198	2586.59	2588.77	2577.18	2367.76	2584.36	2506.4	0.0550143	0.701017
NC_017501.1	tRNA	372201	372276	+	NMV_tRNA_14	NMV_tRNA_14	12394199	555.259	728.563	668.825	1354.29	641.02	874.396	-0.505662	0.122189
NC_017501.1	CDS	372479	373180	-	NMV_0396	mtgA	12394200	2243.56	2297.54	2523.11	2702.97	3005.29	2827.83	-0.268992	0.0533189
NC_017501.1	CDS	373182	373991	-	NMV_0398	aroE	12394201	2361.37	2236.07	2472.05	2488.84	2734.48	2500.19	-0.125857	0.388317
NC_017501.1	CDS	374822	376240	+	NMV_0400	glnA	12394202	10674.7	11220.7	10610.1	13800.7	18405	14808.9	-0.518363	0.00287505
NC_017501.1	CDS	376396	377679	+	NMV_0401	NMV_0401	12394203	4222.05	3973.34	2732.37	3474.29	3100.63	3131.7	0.163474	0.529851
NC_017501.1	CDS	377676	377951	+	NMV_0402	NMV_0402	12394204	479.03	459.509	356.44	423.776	379.338	424.795	0.0748026	0.772508
NC_017501.1	CDS	378375	379190	+	NMV_0403	frpD	12394205	2849.93	2892.08	2525.12	2234.35	2609.72	2563.24	0.155185	0.358822
NC_017501.1	CDS	379207	379440	+	NMV_0404	NMV_0404	12394206	2184.65	2162.51	2061.54	2006.77	2274	2232.5	-0.0231032	0.898951
NC_017501.1	CDS	379569	380702	-	NMV_0405	NMV_0405	12394207	4904.64	4374.4	7052.7	7735.59	6544.08	6951.76	-0.359376	0.157054
NC_017501.1	CDS	381081	381284	-	NMV_0407	NMV_0407	12394208	126.471	132.008	130.161	123.321	109.541	142.632	0.0469752	0.882104
NC_017501.1	CDS	381340	382014	-	NMV_0408	NMV_0408	12394209	744.099	826.31	989.22	874.459	661.305	884.732	0.0771025	0.78148
NC_017501.1	CDS	382163	382393	-	NMV_0409	NMV_0409	12394210	711.182	825.302	1129.39	939.482	1398.68	1249.58	-0.401415	0.157586
NC_017501.1	CDS	382408	383904	-	NMV_0410	mafB1	12394211	507.616	537.101	813.003	533.644	664.348	607.736	0.0378579	0.9178
NC_017501.1	CDS	383908	384849	-	NMV_0413	mafA1	12394212	361.222	351.685	753.93	402.475	404.694	454.769	0.193293	0.631914
NC_017501.1	CDS	384969	386072	-	NMV_0414	NMV_0414	12394213	930.34	765.848	741.915	641.27	627.834	606.703	0.369194	0.0376212
NC_017501.1	CDS	386394	387968	+	NMV_0416	NMV_0416	12394214	4146.69	4202.09	4044.99	2237.72	2611.75	2743.08	0.693454	8.94577e-07
NC_017501.1	CDS	388321	389742	-	NMV_0417	hemN	12394215	3815.78	3900.79	4870.01	4465.34	4228.5	4207.64	-0.0348412	0.877283
NC_017501.1	CDS	389945	390679	+	NMV_0418	NMV_0418	12394216	8975.97	8791.13	8902.98	7354.42	7262.18	7690.76	0.255325	0.0152911
NC_017501.1	CDS	390792	391742	-	NMV_0419	NMV_0419	12394217	4001.16	3886.68	4334.35	4692.93	4234.58	4268.62	-0.108913	0.471034
NC_017501.1	CDS	392106	392828	+	NMV_0420	rmpM	12394218	96972.8	93652.1	108615	81015.2	90120	84353.4	0.224352	0.120499
NC_017501.1	CDS	393649	394605	+	NMV_0421	thiL	12394219	7485.17	7423.69	5454.73	6418.3	6298.63	6174.52	0.104934	0.644134
NC_017501.1	CDS	394598	395083	+	NMV_0422	pgpA	12394220	10687.7	11758.8	7859.7	14486.9	14856	13722.6	-0.487805	0.0201101
NC_017501.1	CDS	395143	396819	-	NMV_0423	NMV_0423	12394221	20408.6	20148.9	24142.8	20589	19147.4	19701.8	0.120127	0.472864
NC_017501.1	CDS	397206	398561	+	NMV_0424	NMV_0424	12394222	41330	40991	41610.3	33777.6	33388.8	32520.1	0.311544	0.00122661
NC_017501.1	CDS	398565	399575	+	NMV_0425	galM	12394223	16788.6	16600.8	15286.9	15202.1	12708.8	14424.4	0.19779	0.202841
NC_017501.1	CDS	399809	402067	+	NMV_0426	NMV_0426	12394224	32801.9	32388.3	37624.4	23573.4	26091.1	25250	0.449038	0.00118908
NC_017501.1	CDS	402080	402745	+	NMV_0427	pgmB	12394225	6166.75	6021.98	8889.97	9241.23	8446.85	8880.39	-0.320143	0.166426
NC_017501.1	CDS	402923	404431	-	NMV_0428	nicB	12394226	3640.8	3385.85	3286.05	2169.33	1856.12	2075.4	0.744346	3.17191e-08
NC_017501.1	CDS	404480	404815	-	NMV_0429	NMV_0429	12394227	2503.43	2474.9	2857.53	1233.21	1833.8	1573.09	0.725906	0.000484156
NC_017501.1	CDS	404967	406079	-	NMV_0430	nicA	12394228	1640.66	1578.05	1474.82	886.791	812.431	888.866	0.845031	6.14681e-11
NC_017501.1	CDS	406281	407219	+	NMV_0431	NMV_0431	12394229	3851.3	3518.87	3101.83	3719.81	3365.35	3545.13	-0.0210013	0.924542
NC_017501.1	CDS	407295	408176	+	NMV_0432	nadC	12394230	1562.69	1526.66	1190.47	1130.07	1094.4	1055.27	0.373386	0.0442297
NC_017501.1	CDS	408582	408863	+	NMV_0433	NMV_0433	12394231	3057.82	2877.98	2854.52	1852.06	1891.62	1917.26	0.627694	8.34235e-09
NC_017501.1	CDS	408923	409693	+	NMV_0434	xthA	12394232	2868.98	2871.93	2152.66	997.78	713.033	1001.52	1.46719	1.3587e-11
NC_017501.1	CDS	410701	410883	+	NMV_0439	NMV_0439	12394233	352.559	359.747	336.415	392.385	338.767	392.755	-0.0968265	0.636373
NC_017501.1	CDS	411710	413068	+	NMV_0440	NMV_0440	12394234	4864.8	4583	5126.32	3333.03	3103.67	3179.25	0.592027	5.76648e-07
NC_017501.1	CDS	413110	413682	+	NMV_0441	NMV_0441	12394235	3390.46	3187.34	4094.05	3671.6	4143.3	3993.7	-0.142431	0.465723
NC_017501.1	CDS	413860	414213	+	NMV_0442	NMV_0442	12394236	161.12	173.324	94.1161	117.716	81.1417	114.726	0.404807	0.265448
NC_017501.1	CDS	415213	418818	-	NMV_0443	putA	12394237	18899.6	17698.1	27216.6	22161.9	25430.8	22678.5	-0.132714	0.62555
NC_017501.1	CDS	419067	420593	-	NMV_0444	putP	12394238	1751.53	1626.42	1973.43	1526.94	1431.14	1592.72	0.228951	0.166426
NC_017501.1	CDS	421078	421398	+	NMV_0446	NMV_0446	12394239	11398	10710.8	11158.8	13677.4	13670.4	13125.2	-0.280079	0.00889394
NC_017501.1	CDS	421412	422908	+	NMV_0447	NMV_0447	12394240	11575.5	11570.4	10231.6	14137.1	9915.52	11617.3	-0.0925546	0.702811
NC_017501.1	CDS	423008	423877	+	NMV_0448	NMV_0448	12394241	6528.84	6253.75	7984.85	6617.86	6307.75	6319.22	0.107302	0.576686
NC_017501.1	CDS	423880	424524	+	NMV_0449	dsbA3	12394242	5245.94	5054.6	5910.29	5654.83	6073.46	5649.47	-0.098698	0.537512
NC_017501.1	CDS	424557	425378	+	NMV_0450	uppP	12394243	8378.26	8898.95	9800.09	10401.6	10924.7	10731.5	-0.240052	0.0788913
NC_017501.1	tRNA	425669	425744	-	NMV_tRNA_57	NMV_tRNA_57	12394244	1751.53	2242.12	1564.93	4584.18	1751.65	2778.22	-0.628769	0.0865097
NC_017501.1	tRNA	425752	425828	-	NMV_tRNA_56	NMV_tRNA_56	12394245	19454.9	25287.1	15752.4	29201.3	23224.8	20764.3	-0.259171	0.353827
NC_017501.1	CDS	425960	427177	-	NMV_0451	NMV_0451	12394246	745.832	758.794	886.093	797.103	837.788	790.677	-0.0208805	0.925727
NC_017501.1	CDS	427456	427911	+	NMV_0452	NMV_0452	12394247	9907.17	8991.66	8365.32	10613.5	10436.9	10268.5	-0.196891	0.167467
NC_017501.1	CDS	427908	428894	+	NMV_0453	mraW	12394248	15401.7	13796.3	12395.3	16324.3	17823.8	16153.6	-0.268588	0.0960567
NC_017501.1	CDS	428885	429154	+	NMV_0454	NMV_0454	12394249	3941.39	3643.82	3165.91	4113.32	4749.83	4181.8	-0.272357	0.116831
NC_017501.1	CDS	429215	430960	+	NMV_0455	penA	12394250	35736.7	34513.5	26282.4	40374.2	39967.4	38583	-0.292312	0.12685
NC_017501.1	CDS	430985	432463	+	NMV_0456	murE	12394251	7041.66	7556.7	6462.97	8296.14	7898.13	7974.99	-0.195619	0.162676
NC_017501.1	CDS	432486	434135	+	NMV_0457	dca	12394252	4343.32	4453	4797.92	6854.41	7685.13	7221.52	-0.669161	3.96834e-08
NC_017501.1	CDS	434260	435618	+	NMV_0458	murF	12394253	5731.04	5687.43	5755.1	7234.46	6927.47	6872.17	-0.289822	0.00531158
NC_017501.1	CDS	435621	435797	+	NMV_0459	NMV_0459	12394254	3136.65	3540.03	3054.77	3195.14	4624.06	4398.85	-0.315768	0.1569
NC_017501.1	CDS	436044	437126	+	NMV_0460	mraY	12394255	5616.69	5620.92	5411.68	5440.7	7276.38	6070.13	-0.169867	0.37687
NC_017501.1	CDS	437241	437621	+	NMV_0461	NMV_0461	12394256	718.112	734.61	878.083	1242.18	1154.24	1225.81	-0.621855	8.12279e-05
NC_017501.1	CDS	437706	439043	+	NMV_0462	murD	12394257	2908.83	3035.18	3003.71	3979.91	4239.65	3977.16	-0.442157	5.38157e-05
NC_017501.1	CDS	439187	440494	+	NMV_0463	ftsW	12394258	7696.53	7535.54	5866.24	7613.39	8229.8	7516.09	-0.142867	0.480203
NC_017501.1	CDS	440498	441565	+	NMV_0464	murG	12394259	6014.3	5767.04	5202.42	7992.33	9529.08	8189.97	-0.585793	0.000105284
NC_017501.1	CDS	441720	443129	+	NMV_0465	murC	12394260	17598.5	18021.6	13732.9	15230.2	13717	14582.6	0.176287	0.368362
NC_017501.1	CDS	443242	444156	+	NMV_0466	ddl	12394261	10340.3	10567.7	7325.04	9656.04	8537.12	9134.65	0.0452783	0.869778
NC_017501.1	CDS	444146	444874	+	NMV_0467	ftsQ	12394262	7548.41	7318.89	5780.13	6734.45	6393.97	6603.45	0.0638541	0.768446
NC_017501.1	CDS	444960	446204	+	NMV_0468	ftsA	12394263	10917.2	10365.1	8507.5	7801.74	8368.75	8010.13	0.294073	0.0836486
NC_017501.1	CDS	446323	447501	+	NMV_0469	ftsZ	12394264	66684.8	67056	66405.9	58541.6	63933.6	61047.5	0.123863	0.292923
NC_017501.1	CDS	447640	448950	+	NMV_0470	NMV_0470	12394265	10533.5	10465.9	13849.1	9746.85	9829.3	10313.9	0.215091	0.276771
NC_017501.1	CDS	449572	450450	+	NMV_0472	NMV_0472	12394266	1133.04	1248.53	901.112	856.521	913.859	900.235	0.288153	0.157586
NC_017501.1	CDS	450536	451690	+	NMV_0473	prpC	12394267	699.921	706.394	488.603	433.866	438.165	521.95	0.422053	0.0796864
NC_017501.1	CDS	452007	452960	+	NMV_0474	NMV_0474	12394268	575.183	621.748	612.756	614.363	748.532	698.69	-0.184489	0.304847
NC_017501.1	CDS	452947	453858	+	NMV_0475	NMV_0475	12394269	327.438	338.585	446.551	642.391	631.891	613.938	-0.736797	0.000175223
NC_017501.1	CDS	453949	456555	+	NMV_0476	acnA	12394270	770.953	671.125	897.107	1165.94	1181.63	1093.51	-0.541053	0.00260769
NC_017501.1	CDS	456907	458076	+	NMV_0477	NMV_0477	12394271	321.375	324.478	369.456	411.444	479.75	446.5	-0.388111	0.0311826
NC_017501.1	CDS	458490	459689	+	NMV_0478	ackA2	12394272	456.508	465.555	400.494	483.194	477.722	486.809	-0.127228	0.488016
NC_017501.1	CDS	459797	460417	+	NMV_0479	NMV_0479	12394273	4761.71	4659.58	5058.24	5933.99	5209.3	5192.63	-0.171229	0.245406
NC_017501.1	CDS	460579	461022	-	NMV_0480	NMV_0480	12394274	5294.45	5092.89	4433.47	5352.13	4143.3	4660.35	0.0645412	0.774834
NC_017501.1	CDS	461196	461564	+	NMV_0481	NMV_0481	12394275	1429.29	1530.69	967.193	1427.16	1018.33	1161.73	0.115581	0.718423
NC_017501.1	CDS	461609	462763	+	NMV_0482	NMV_0482	12394276	6676.1	7067.97	4799.92	5240.02	5442.58	5361.1	0.201258	0.379828
NC_017501.1	CDS	462820	463692	-	NMV_0483	NMV_0483	12394277	1638.92	1588.13	1745.15	2112.15	1551.84	1792.2	-0.129884	0.541483
NC_017501.1	CDS	463777	464589	+	NMV_0484	NMV_0484	12394278	2508.63	2337.85	1680.07	1562.81	1566.04	1536.91	0.465469	0.0306371
NC_017501.1	CDS	465615	466298	-	NMV_0485	opaA	12394279	11970.6	12571	14131.4	9447.52	8075.63	8840.08	0.541862	0.000258709
NC_017501.1	CDS	466301	466420	-	NMV_0485.1	opaA	12394280	11592.9	12900.5	10425.9	6589.83	5926.39	6317.15	0.872628	1.55769e-09
NC_017501.1	CDS	467196	468161	-	NMV_0486	NMV_0486	12394281	1513.32	1531.7	1589.96	1628.96	2022.46	1797.37	-0.228842	0.16567
NC_017501.1	CDS	469721	470575	+	NMV_0488	NMV_0488	12394282	3255.33	3005.95	3445.25	3284.82	3063.1	3036.61	0.0480211	0.776548
NC_017501.1	CDS	471095	472327	+	NMV_0489	NMV_0489	12394283	8404.25	8363.87	5444.72	7095.45	6095.77	6328.52	0.177593	0.50687
NC_017501.1	CDS	472405	473493	+	NMV_0490	pheA	12394284	10530	9345.36	9546.78	8755.8	8068.53	8170.33	0.232047	0.0826528
NC_017501.1	CDS	473527	474270	+	NMV_0491	recO	12394285	6772.26	6551.02	6082.5	8082.01	6096.79	6798.79	-0.109313	0.596288
NC_017501.1	CDS	474323	475051	+	NMV_0492	pdxJ	12394286	4745.26	4680.74	3380.17	2854.32	2915.02	2773.06	0.564323	0.00420597
NC_017501.1	CDS	475203	475982	+	NMV_0493	NMV_0493	12394287	4917.64	5098.94	5825.19	5798.33	6459.89	6841.17	-0.264209	0.107175
NC_017501.1	CDS	475992	476759	+	NMV_0494	NMV_0494	12394288	3718.76	3788.93	3807.7	4072.96	3884.66	4480.51	-0.134584	0.343575
NC_017501.1	CDS	476959	477336	+	NMV_0495	acpS	12394289	1686.57	1526.66	1745.15	1598.69	1450.41	1463.53	0.133813	0.400184
NC_017501.1	CDS	477410	478219	+	NMV_0496	NMV_0496	12394290	1947.3	1896.48	1751.16	1695.1	1758.75	1665.07	0.126637	0.371897
NC_017501.1	CDS	478212	478634	+	NMV_0497	NMV_0497	12394291	1430.16	1396.66	1212.5	978.721	1268.85	1258.88	0.197527	0.346964
NC_017501.1	CDS	478683	479825	+	NMV_0498	NMV_0498	12394292	2907.96	2878.98	2755.4	2259.02	2482.94	2360.66	0.262901	0.033113
NC_017501.1	CDS	480126	480944	-	NMV_0499	NMV_0499	12394293	1871.94	1723.16	2962.65	2447.36	2775.05	2813.36	-0.275382	0.340135
NC_017501.1	CDS	481024	482274	-	NMV_0500	amiC	12394294	1048.15	967.387	2046.52	1735.46	1646.16	1681.61	-0.288282	0.418981
NC_017501.1	CDS	482271	482732	-	NMV_0501	NMV_0501	12394295	906.086	879.718	1395.72	1255.63	956.458	1201	-0.0952384	0.77386
NC_017501.1	CDS	482919	483731	+	NMV_0503	murI	12394296	3000.65	2972.7	3179.92	3454.11	3227.41	3304.31	-0.124097	0.337186
NC_017501.1	CDS	485082	486191	-	NMV_0504	NMV_0504	12394297	2091.97	2029.5	2008.48	1468.64	1887.56	1658.87	0.282787	0.096257
NC_017501.1	CDS	490077	492239	+	NMV_0506	tbp2	12394298	2265.21	2250.18	3756.63	4281.48	5127.14	4161.13	-0.668157	0.0132936
NC_017501.1	CDS	492325	495069	+	NMV_0507	tbp1	12394299	1823.43	1621.38	3678.54	3436.17	3736.58	3326.01	-0.502358	0.151939
NC_017501.1	CDS	498803	499945	-	NMV_0508	NMV_0508	12394300	2690.54	2888.05	3591.43	948.451	765.775	1040.8	1.66446	2.6708e-17
NC_017501.1	CDS	500248	500511	+	NMV_0509	rpsT	12394301	31898.4	33592.5	27583	25344.7	23906.4	24808.7	0.323787	0.0278968
NC_017501.1	CDS	500693	501820	+	NMV_0510	NMV_0510	12394302	10069.2	9898.59	5381.64	5781.52	5462.87	5590.55	0.549299	0.0546514
NC_017501.1	CDS	501963	502664	+	NMV_0511	NMV_0511	12394303	16088.7	16935.3	11509.2	12671.8	12072.9	13021.9	0.228914	0.312433
NC_017501.1	CDS	502722	504530	+	NMV_0512	aspS	12394304	15360.1	16399.2	9782.07	11220	12302.1	11878.8	0.218591	0.426502
NC_017501.1	CDS	504681	504965	+	NMV_0513	NMV_0513	12394305	2579.66	2594.81	2226.75	4778.13	3864.37	4023.67	-0.755663	3.17291e-06
NC_017501.1	CDS	505132	507024	+	NMV_0514	speA	12394306	13225.7	13603.9	11902.7	12232.3	12670.3	12668.4	0.043333	0.784163
NC_017501.1	CDS	507123	508046	+	NMV_0515	speB	12394307	4563.35	5091.88	5145.35	5228.81	5591.68	5374.54	-0.128232	0.36632
NC_017501.1	CDS	508244	509710	+	NMV_0516	NMV_0516	12394308	6559.16	7240.29	8324.27	8681.8	9556.47	9138.78	-0.30068	0.0693508
NC_017501.1	CDS	509917	510993	-	NMV_0517	NMV_0517	12394309	3733.49	3680.1	4619.7	4108.83	3139.17	3629.88	0.14085	0.532618
NC_017501.1	CDS	511216	512358	+	NMV_0519	bioF	12394310	4419.55	4267.59	3672.53	5236.66	5031.8	5169.89	-0.315136	0.0307916
NC_017501.1	CDS	512368	513015	+	NMV_0520	NMV_0520	12394311	2092.83	2054.69	1788.21	2327.41	2228.35	2239.74	-0.191656	0.203266
NC_017501.1	CDS	513003	513785	+	NMV_0521	bioC	12394312	2137.88	1997.25	2159.66	2716.43	2868.36	2943.59	-0.432454	0.000333863
NC_017501.1	CDS	514050	515441	+	NMV_0522	NMV_0522	12394313	59061.9	57825.6	50706.6	54539.3	38468.3	48363.6	0.237151	0.270346
NC_017501.1	CDS	515444	516541	+	NMV_0523	NMV_0523	12394314	12816.9	13236.1	13712.9	12393.8	13095.3	13095.3	0.0430242	0.75727
NC_017501.1	CDS	516553	517089	+	NMV_0524	NMV_0524	12394315	8057.75	8136.13	12716.7	9482.27	9145.69	9550.14	0.0351238	0.917667
NC_017501.1	CDS	517091	517735	+	NMV_0525	NMV_0525	12394316	9228.04	9638.6	11745.5	8736.74	9294.78	9045.76	0.172943	0.334764
NC_017501.1	CDS	517758	518117	+	NMV_0526	NMV_0526	12394317	5642.68	5424.42	7723.53	5597.66	8224.73	6792.59	-0.126728	0.665349
NC_017501.1	tRNA	518210	518285	+	NMV_tRNA_15	NMV_tRNA_15	12394318	21266.2	23354.3	12759.7	20196.6	17948.5	16350	0.0694979	0.846756
NC_017501.1	CDS	518797	519294	-	NMV_0527	NMV_0527	12394319	982.315	897.856	2331.88	2358.8	2904.87	2810.26	-0.815354	0.0299198
NC_017501.1	CDS	519627	519905	-	NMV_0529	NMV_0529	12394320	124.738	124.954	172.212	507.859	322.538	434.097	-1.47396	1.51321e-08
NC_017501.1	CDS	519912	520196	-	NMV_0530	NMV_0530	12394321	226.088	193.477	633.782	542.613	683.619	630.475	-0.674291	0.122194
NC_017501.1	CDS	520204	520401	-	NMV_0531	NMV_0531	12394322	29.4521	25.1924	22.0272	29.1486	26.3711	29.9734	-0.130601	0.789131
NC_017501.1	CDS	520406	520750	-	NMV_0532	NMV_0532	12394323	69.2991	65.5002	61.0753	62.7816	63.8991	62.0139	0.0512456	0.893144
NC_017501.1	CDS	520741	521064	-	NMV_0533	NMV_0533	12394324	19.0573	11.0846	13.0161	12.3321	13.1855	12.4028	0.143907	0.814877
NC_017501.1	CDS	521067	521774	-	NMV_0534	NMV_0534	12394325	29.4521	25.1924	26.0321	17.9376	23.3282	20.6713	0.319686	0.486123
NC_017501.1	CDS	522278	523243	+	NMV_0536	NMV_0536	12394326	1013.5	1044.98	917.131	1094.19	1133.96	1167.93	-0.187486	0.213334
NC_017501.1	CDS	523232	524281	-	NMV_0537	tpsS1	12394327	978.85	958.318	1220.51	1595.33	1524.45	1544.15	-0.548648	0.00118687
NC_017501.1	CDS	524294	524671	-	NMV_0538	NMV_0538	12394328	757.093	699.34	1139.41	1359.9	1126.86	1250.61	-0.496115	0.0559515
NC_017501.1	CDS	524635	524787	-	NMV_0539	NMV_0539	12394329	458.24	452.455	668.825	581.851	768.818	652.18	-0.32439	0.226365
NC_017501.1	CDS	524906	527215	-	NMV_0540	tpsS2	12394330	1868.48	1720.14	2347.9	3391.33	3029.63	3139.97	-0.666461	0.000288383
NC_017501.1	CDS	527434	527910	-	NMV_0541	NMV_0541	12394331	3799.32	4026.75	6798.39	10470	13648	11214.2	-1.17986	1.48083e-05
NC_017501.1	CDS	527913	530048	-	NMV_0542	tpsS3	12394332	6605.07	6345.45	9649.9	14372.5	15514.3	13867.3	-0.91049	2.75681e-05
NC_017501.1	CDS	530354	530704	-	NMV_0545	NMV_0545	12394333	2499.1	2494.04	5612.92	9719.94	9486.48	9808.53	-1.29427	8.26352e-05
NC_017501.1	CDS	530860	531306	-	NMV_0546	NMV_0546	12394334	1696.1	1719.13	3785.67	5067.38	8398.17	5997.78	-1.25363	0.000405136
NC_017501.1	CDS	531321	538811	-	NMV_0547	tpsA%27	12394335	4675.09	4352.23	5650.97	7039.39	7110.04	7086.12	-0.520401	0.00139905
NC_017501.1	CDS	538876	539883	+	NMV_0548	NMV_0548	12394336	643.615	644.925	1019.26	757.864	774.903	767.939	0.00383711	0.991432
NC_017501.1	CDS	540030	540944	-	NMV_0549	tpsA%27	12394337	2441.06	2540.4	2326.87	1855.42	2023.47	2118.81	0.28053	0.0429475
NC_017501.1	CDS	541054	541500	-	NMV_0550	NMV_0550	12394338	1950.77	1901.52	2671.3	3794.93	3109.76	3436.6	-0.638338	0.00252404
NC_017501.1	CDS	541514	542185	+	NMV_0551	NMV_0551	12394339	1489.93	1445.03	2173.68	3909.28	4366.44	4183.87	-1.22941	5.69299e-09
NC_017501.1	CDS	542219	542653	+	NMV_0553	NMV_0553	12394340	994.442	798.094	1562.93	2625.62	2336.88	2783.39	-1.11707	5.4661e-05
NC_017501.1	CDS	543148	544050	-	NMV_0554	NMV_0554	12394341	781.347	707.402	1222.51	1303.84	1512.28	1509.01	-0.631713	0.0180253
NC_017501.1	CDS	544078	545757	+	NMV_0555	tpsB1	12394342	1081.07	1021.8	1856.29	1432.77	1453.45	1529.68	-0.146573	0.663623
NC_017501.1	CDS	545866	551589	+	NMV_0556	tpsA1	12394343	2570.13	2416.45	3278.04	3043.79	3084.4	2980.8	-0.136347	0.517704
NC_017501.1	CDS	551601	551996	+	NMV_0557	NMV_0557	12394344	798.672	772.902	768.949	929.392	1017.31	1006.69	-0.330468	0.0144352
NC_017501.1	CDS	552367	553146	+	NMV_0558	NMV_0558	12394345	563.921	608.648	829.023	871.095	1031.51	973.618	-0.500747	0.0275808
NC_017501.1	CDS	553151	553534	+	NMV_0559	NMV_0559	12394346	304.05	302.308	1226.51	2056.1	3188.87	2383.4	-1.5811	0.000439719
NC_017501.1	CDS	553784	554191	+	NMV_0560	tpsS4%27	12394347	65.8341	77.5925	78.0963	73.9926	63.8991	97.1551	-0.0800248	0.842453
NC_017501.1	CDS	554338	555345	-	NMV_0561	NMV_0561	12394348	781.347	784.994	1232.52	840.826	866.188	858.893	0.118293	0.696787
NC_017501.1	CDS	555386	557509	+	NMV_0562	tpsS4%27	12394349	1299.36	1451.08	1593.97	1486.58	2042.74	1829.41	-0.292566	0.170382
NC_017501.1	CDS	557506	557994	+	NMV_0563	NMV_0563	12394350	4588.47	5246.06	5509.8	10124.7	10851.7	11417.8	-1.0575	1.79812e-14
NC_017501.1	CDS	558181	558453	+	NMV_0564	NMV_0564	12394351	147.261	167.277	540.667	347.541	383.395	382.419	-0.304	0.550747
NC_017501.1	CDS	558633	559772	+	NMV_0565	tpsS5	12394352	1366.06	1380.54	1852.29	2178.3	2262.84	1969.98	-0.462926	0.0216233
NC_017501.1	CDS	559788	560219	+	NMV_0566	NMV_0566	12394353	903.487	1019.79	1870.31	4120.04	6473.08	4684.12	-1.80169	7.90785e-09
NC_017501.1	CDS	560364	562676	+	NMV_0567	tpsS6	12394354	2098.9	2040.58	2286.82	2590.86	2979.93	2964.26	-0.402203	0.00558802
NC_017501.1	CDS	562685	563062	+	NMV_0568	NMV_0568	12394355	2138.74	2281.42	3457.26	5273.66	7210.46	6084.6	-1.16183	3.01515e-06
NC_017501.1	CDS	563340	563714	+	NMV_0570	NMV_0570	12394356	421.858	468.578	760.939	1325.14	1699.92	1489.37	-1.34663	4.88605e-07
NC_017501.1	CDS	563842	565344	+	NMV_0571	tpsS7	12394357	692.125	662.055	624.771	779.165	663.334	689.388	-0.104272	0.575274
NC_017501.1	CDS	565363	565626	+	NMV_0572	NMV_0572	12394358	164.585	223.708	389.48	568.398	733.318	762.771	-1.25376	0.000162698
NC_017501.1	CDS	565733	567835	+	NMV_0573	tpsS8	12394359	526.673	514.932	471.582	395.749	399.623	408.258	0.323803	0.0402626
NC_017501.1	CDS	567903	568337	+	NMV_0574	NMV_0574	12394360	456.508	501.832	844.041	966.389	1337.82	1095.58	-0.841259	0.00481766
NC_017501.1	CDS	568848	569783	+	NMV_0576	NMV_0576	12394361	4298.28	3915.9	5943.33	6866.74	7240.88	7379.66	-0.577243	0.00780159
NC_017501.1	CDS	570016	570951	+	NMV_0578	NMV_0578	12394362	8030.03	7558.72	9821.12	11912.8	14553.8	13229.6	-0.624623	0.0005724
NC_017501.1	CDS	571527	572015	+	NMV_0581	NMV_0581	12394363	2670.61	2972.7	3067.78	4012.42	4109.83	4646.91	-0.541457	0.000184693
NC_017501.1	CDS	572203	572475	+	NMV_0582	NMV_0582	12394364	158.522	168.285	548.677	366.6	420.923	417.56	-0.370643	0.451875
NC_017501.1	CDS	572788	573366	+	NMV_0583	NMV_0583	12394365	2582.26	2498.08	3380.17	2399.16	2776.06	2757.55	0.0896446	0.712111
NC_017501.1	CDS	573447	574169	+	NMV_0584	NMV_0584	12394366	2902.77	2681.48	4150.12	3050.51	2946.46	3167.88	0.0830238	0.771411
NC_017501.1	CDS	574604	575005	+	NMV_0585	NMV_0585	12394367	866.239	922.041	1390.72	1224.24	1238.43	1284.72	-0.225302	0.40609
NC_017501.1	CDS	575113	575349	-	NMV_0585.1	NMV_0585.1	12394368	440.049	475.632	498.615	496.648	328.624	430.997	0.163694	0.531474
NC_017501.1	CDS	576107	583666	+	NMV_0587	tpsA2	12394369	8597.42	8226.82	13947.2	10183	10510.9	10549.6	-0.0207027	0.95673
NC_017501.1	CDS	583647	583955	+	NMV_0588	NMV_0588	12394370	153.324	179.37	550.679	363.237	586.249	499.212	-0.567626	0.233448
NC_017501.1	CDS	584303	586228	+	NMV_0590	tpsS9	12394371	832.455	848.479	2628.24	2420.46	2362.24	2622.15	-0.646646	0.136856
NC_017501.1	CDS	586228	586659	+	NMV_0591	NMV_0591	12394372	197.502	251.924	542.669	473.104	492.936	595.334	-0.56441	0.157895
NC_017501.1	CDS	586701	586952	+	NMV_0592	NMV_0592	12394373	362.954	355.716	816.007	568.398	749.547	762.771	-0.385127	0.330328
NC_017501.1	CDS	587271	588236	+	NMV_0594	NMV_0594	12394374	938.137	942.195	1002.24	1124.46	1190.75	1182.4	-0.275409	0.0361298
NC_017501.1	CDS	588334	591900	+	NMV_0595	tpsS10	12394375	3266.59	3132.92	4423.46	4571.85	4715.35	4655.18	-0.352972	0.0870113
NC_017501.1	CDS	591901	592338	+	NMV_0596	NMV_0596	12394376	670.469	700.348	1185.46	1359.9	1529.52	1527.61	-0.735175	0.00785196
NC_017501.1	CDS	592488	592946	+	NMV_0597	NMV_0597	12394377	955.461	892.818	1768.18	2311.71	2038.69	2154.98	-0.776052	0.01062
NC_017501.1	CDS	593001	594788	+	NMV_0598	tpsB2	12394378	2466.18	2430.56	3800.69	4407.05	4298.48	3988.53	-0.518119	0.0331217
NC_017501.1	CDS	595113	596366	-	NMV_0601	NMV_0601	12394379	3198.15	3146.02	3667.52	3853.22	3804.53	3998.86	-0.215989	0.136873
NC_017501.1	CDS	596529	596993	-	NMV_0602	NMV_0602	12394380	970.187	967.387	1337.65	1307.2	1604.58	1517.27	-0.417946	0.0607597
NC_017501.1	CDS	597395	598759	-	NMV_0603	NMV_0603	12394381	4399.63	4314.95	4223.21	5474.33	5569.36	6111.47	-0.401919	0.000790464
NC_017501.1	CDS	598942	599133	-	NMV_0604	NMV_0604	12394382	384.61	336.57	316.39	544.855	774.903	635.643	-0.875171	3.70785e-05
NC_017501.1	CDS	599180	599542	+	NMV_0605	NMV_0605	12394383	555.259	518.963	550.679	641.27	595.377	653.213	-0.2135	0.170776
NC_017501.1	CDS	599989	600183	-	NMV_0608	NMV_0608	12394384	864.506	1034.9	737.91	1187.25	806.346	1072.84	-0.206068	0.451875
NC_017501.1	CDS	600489	600833	-	NMV_0610	NMV_0610	12394385	1195.41	1294.89	1110.37	986.569	1171.48	1125.55	0.12968	0.482506
NC_017501.1	CDS	601077	601514	-	NMV_0611	NMV_0611	12394386	9752.98	9278.85	11234.9	13139.3	17428.2	15528.3	-0.588739	0.00137528
NC_017501.1	CDS	602420	603385	-	NMV_0614	NMV_0614	12394387	1933.45	1872.3	2571.17	3572.95	5136.27	4079.48	-0.955352	2.32568e-05
NC_017501.1	CDS	604037	604360	+	NMV_0617	NMV_0617	12394388	261.604	259.985	250.309	287.002	296.167	270.794	-0.141825	0.468731
NC_017501.1	CDS	604733	604816	-	NMV_0618	NMV_0618	12394389	958.926	929.095	1576.95	1938.38	1472.72	1743.62	-0.533744	0.0607975
NC_017501.1	CDS	604843	605619	-	NMV_0619	NMV_0619	12394390	5485.89	5473.8	8186.1	6200.81	6400.05	6186.92	0.0259932	0.936632
NC_017501.1	CDS	605698	605847	-	NMV_0621	NMV_0621	12394391	56.3055	63.4848	63.0778	110.989	62.8848	106.457	-0.552542	0.110597
NC_017501.1	CDS	605848	606144	-	NMV_0622	NMV_0622	12394392	90.9551	91.7002	112.138	102.02	132.87	110.591	-0.217146	0.467347
NC_017501.1	CDS	606135	606488	-	NMV_0623	NMV_0623	12394393	97.0187	94.7233	134.166	72.8715	77.0846	110.591	0.291904	0.404824
NC_017501.1	CDS	606724	608151	+	NMV_0624	NMV_0624	12394394	1166.82	977.464	996.229	750.016	663.334	716.261	0.548089	0.000711761
NC_017501.1	CDS	608220	609623	+	NMV_0625	NMV_0625	12394395	628.889	540.124	561.693	330.725	324.567	349.345	0.766756	1.17708e-06
NC_017501.1	CDS	609787	610323	-	NMV_0626	NMV_0626	12394396	676.533	661.048	1160.43	1502.27	1280.01	1355	-0.677108	0.0158426
NC_017501.1	CDS	610323	610547	-	NMV_0627	NMV_0627	12394397	382.011	341.609	656.81	809.435	651.162	775.174	-0.638206	0.0380079
NC_017501.1	CDS	610867	613080	-	NMV_0628	relA	12394398	6011.7	5666.27	8486.47	8096.59	8605.08	8138.29	-0.288631	0.213334
NC_017501.1	CDS	613328	613969	+	NMV_0629	grxB	12394399	4783.37	4384.48	5228.45	5670.53	4744.76	5135.79	-0.108843	0.556306
NC_017501.1	CDS	614306	614809	+	NMV_0630	NMV_0630	12394400	1907.46	1932.76	3393.19	3174.96	3400.85	3530.66	-0.448983	0.124235
NC_017501.1	CDS	614945	615745	+	NMV_0632	NMV_0632	12394401	1948.17	2075.85	3433.24	2867.78	3012.39	3154.44	-0.259059	0.386904
NC_017501.1	CDS	615664	615993	-	NMV_0633	NMV_0633	12394402	516.278	591.517	444.548	542.613	675.505	581.897	-0.20613	0.364524
NC_017501.1	CDS	616197	616835	-	NMV_0634	NMV_0634	12394403	6164.16	6175.15	5518.81	5427.25	5927.4	5798.3	0.0572773	0.723984
NC_017501.1	CDS	617090	617932	+	NMV_0636	tonB	12394404	5950.19	5949.43	5484.77	7594.34	5857.42	6511.46	-0.194701	0.28407
NC_017501.1	CDS	617998	618660	+	NMV_0637	exbB	12394405	7210.57	7163.7	6608.15	4732.17	5528.79	5334.23	0.420929	0.00231423
NC_017501.1	CDS	618663	619097	+	NMV_0638	exbD	12394406	5533.53	6294.06	5401.66	5743.4	6138.37	5920.26	-0.046503	0.788776
NC_017501.1	CDS	619784	620212	-	NMV_0640	NMV_0640	12394407	2771.96	2608.92	4088.04	3533.71	4373.54	3681.56	-0.276264	0.29894
NC_017501.1	CDS	620277	622025	-	NMV_0641	NMV_0641	12394408	1481.27	1453.1	2650.27	2674.95	3072.23	2737.91	-0.558668	0.0582425
NC_017501.1	CDS	622340	623785	+	NMV_0642	ccoN	12394409	37355.7	33284.2	78157.4	44927	46293.4	51242.1	0.0560034	0.906311
NC_017501.1	CDS	623812	624423	+	NMV_0643	ccoO	12394410	10063.1	9115.61	25122	14837.8	12337.6	15503.5	0.0462397	0.932989
NC_017501.1	CDS	624428	624599	+	NMV_0644	ccoQ	12394411	4312.14	4213.17	11180.8	6860.02	5899	7812.72	-0.0532516	0.921491
NC_017501.1	CDS	624622	625719	+	NMV_0645	ccoP	12394412	13023	11973.4	31903.4	16777.3	15076.1	17653.3	0.174007	0.70336
NC_017501.1	CDS	625828	625953	+	NMV_0646	NMV_0646	12394413	3717.03	3904.82	10534	18734.7	11715.8	18913.2	-1.20678	0.00256364
NC_017501.1	CDS	626155	627564	+	NMV_0647	NMV_0647	12394414	6418.83	6116.71	5634.95	5399.22	4624.06	5552.31	0.21789	0.185446
NC_017501.1	CDS	627665	630874	+	NMV_0648	recC	12394415	5935.47	5894.01	5734.07	5579.72	5207.27	5379.71	0.118431	0.321576
NC_017501.1	CDS	630942	632510	-	NMV_0649	mrtF	12394416	2269.55	2419.48	2193.71	1164.82	1117.73	1314.69	0.918635	1.92182e-11
NC_017501.1	CDS	632799	633056	+	NMV_0651	NMV_0651	12394417	687.794	692.286	955.178	909.213	1252.63	1002.56	-0.416866	0.09237
NC_017501.1	CDS	633335	633967	-	NMV_0652	mtrR	12394418	1394.64	1573.01	882.088	672.66	669.419	680.086	0.87214	0.000688191
NC_017501.1	CDS	634371	635609	+	NMV_0653	mtrC	12394419	21120.6	21259.3	16753.7	16215.6	13838.7	14817.2	0.387615	0.0302042
NC_017501.1	CDS	635621	638824	+	NMV_0654	mtrD	12394420	34245.9	36090.6	28994.8	28533.1	31957.7	30588.4	0.12245	0.499037
NC_017501.1	CDS	638879	640282	+	NMV_0655	mtrE	12394421	6228.26	6303.13	7171.85	7579.76	8428.6	8131.06	-0.288151	0.0442634
NC_017501.1	CDS	640394	640540	-	NMV_0656	NMV_0656	12394422	32.9171	23.177	26.0321	26.9064	33.471	24.8056	-0.0418937	0.943764
NC_017501.1	CDS	640567	640866	-	NMV_0657	NMV_0657	12394423	277.196	272.078	257.317	197.314	274.868	225.317	0.200061	0.411136
NC_017501.1	CDS	641401	642180	+	NMV_0658	NMV_0658	12394424	1252.58	1280.78	1498.85	809.435	950.372	822.718	0.626161	0.000166082
NC_017501.1	CDS	642366	642623	-	NMV_0659	NMV_0659	12394425	936.404	998.626	947.168	1211.91	1460.55	1347.77	-0.471019	0.00177554
NC_017501.1	CDS	642667	643035	-	NMV_0660	NMV_0660	12394426	793.475	877.702	778.961	810.556	993.986	928.142	-0.154218	0.409574
NC_017501.1	CDS	643183	644517	-	NMV_0661	gdhA	12394427	22309.1	21809.5	26808.1	62223.3	98418.8	72878.7	-1.63514	5.08188e-14
NC_017501.1	CDS	644940	645734	+	NMV_0663	thyA	12394428	1439.69	1512.55	1206.49	995.537	1162.36	1042.87	0.367635	0.0403443
NC_017501.1	CDS	645743	646024	+	NMV_0664	NMV_0664	12394429	736.303	740.656	513.634	632.301	679.562	598.434	0.0571553	0.845802
NC_017501.1	CDS	645999	646340	+	NMV_0665	NMV_0665	12394430	942.468	1027.85	641.792	859.884	868.216	854.758	0.015619	0.966961
NC_017501.1	CDS	646575	647912	-	NMV_0666	NMV_0666	12394431	3846.97	3740.56	4156.13	4497.86	4717.38	4716.16	-0.243446	0.0506617
NC_017501.1	CDS	648299	649363	-	NMV_0667	rfaK	12394432	1152.96	1179	1684.08	1424.92	1517.35	1487.3	-0.135821	0.596288
NC_017501.1	CDS	649364	650122	-	NMV_0668	lgtF	12394433	533.603	587.486	601.742	465.257	447.294	527.118	0.25215	0.157586
NC_017501.1	tRNA	650197	650272	-	NMV_tRNA_55	NMV_tRNA_55	12394434	8358.34	8844.54	7044.69	13084.4	9636.59	9230.77	-0.381646	0.0903941
NC_017501.1	CDS	650326	651462	-	NMV_0669	fabF2	12394435	902.621	825.302	1014.25	1197.34	1130.91	1101.78	-0.315774	0.0539124
NC_017501.1	CDS	652036	653043	-	NMV_0670	NMV_0670	12394436	782.214	787.01	1234.52	840.826	867.202	860.96	0.119038	0.694615
NC_017501.1	CDS	653150	653713	-	NMV_0671	NMV_0671	12394437	513.68	495.786	630.778	479.831	446.279	516.783	0.178851	0.401607
NC_017501.1	CDS	653900	654322	+	NMV_0672	NMV_0672	12394438	439.183	410.132	481.594	441.714	401.651	426.862	0.0659816	0.755848
NC_017501.1	CDS	654620	655054	+	NMV_0674	NMV_0674	12394439	9690.61	8823.38	9817.11	12804.1	9967.25	11227.6	-0.256869	0.141558
NC_017501.1	CDS	655061	655576	+	NMV_0675	NMV_0675	12394440	5188.77	4808.72	5264.49	4390.23	4454.68	4615.9	0.179066	0.150709
NC_017501.1	CDS	655596	657074	+	NMV_0676	ubiD	12394441	8375.66	7910.4	8110	9160.51	7937.69	8079.38	-0.0447317	0.789639
NC_017501.1	CDS	657139	659253	-	NMV_0677	NMV_0677	12394442	5881.76	5568.52	5578.88	5418.28	5050.06	5096.51	0.128399	0.303867
NC_017501.1	CDS	659344	660237	+	NMV_0678	NMV_0678	12394443	985.78	959.325	767.947	599.789	569.006	567.427	0.626474	0.000367972
NC_017501.1	CDS	660377	661228	+	NMV_0679	folP	12394444	932.939	898.864	678.837	649.117	683.619	598.434	0.365293	0.0836498
NC_017501.1	CDS	661358	662692	+	NMV_0680	glmM	12394445	7912.23	7342.06	7682.48	6843.2	7303.77	6867.01	0.124916	0.321287
NC_017501.1	CDS	662881	663564	+	NMV_0681	NMV_0681	12394446	11004.7	11371.8	8657.68	9194.15	7832.2	8166.2	0.292108	0.131566
NC_017501.1	CDS	663631	664623	+	NMV_0682	NMV_0682	12394447	3539.45	3452.36	3368.16	3379	3599.65	3241.26	0.0194204	0.908791
NC_017501.1	CDS	664631	665401	+	NMV_0683	NMV_0683	12394448	1903.13	1760.44	2148.65	2576.29	2738.53	2522.93	-0.422905	0.00531158
NC_017501.1	CDS	665491	666567	+	NMV_0684	prfA	12394449	2302.46	2495.05	1753.16	987.69	844.888	1030.46	1.14716	8.69657e-09
NC_017501.1	CDS	666692	667690	+	NMV_0685	ldhA	12394450	8450.16	8940.27	6767.35	4449.65	4095.63	4465	0.869186	1.53969e-07
NC_017501.1	CDS	667768	669063	-	NMV_0686	serS	12394451	10123.7	9590.23	8828.89	8833.15	9856.69	9568.75	0.0142253	0.94441
NC_017501.1	CDS	669228	669752	+	NMV_0687	NMV_0687	12394452	11366.8	10034.6	9730	11985.7	10751.3	11397.1	-0.130495	0.410257
NC_017501.1	CDS	669819	671804	+	NMV_0688	parE	12394453	4133.69	4107.36	3473.28	3629	2772	3333.25	0.259391	0.189541
NC_017501.1	CDS	671878	672303	-	NMV_0689	NMV_0689	12394454	0	0	1.00124	5806.18	4300.51	4932.17	-9.47971	2.1489e-181
NC_017501.1	CDS	672394	673494	-	NMV_0690	aroC	12394455	3102.87	3374.77	2238.76	1294.87	1238.43	1345.7	1.12074	3.09025e-08
NC_017501.1	CDS	673637	674725	+	NMV_0691	trmA	12394456	3445.03	3537.01	3422.22	2544.9	2415.99	2532.23	0.468665	9.83661e-06
NC_017501.1	CDS	674746	675939	+	NMV_0692	tyrB	12394457	5440.85	5676.34	5553.85	4569.61	4926.32	4817.45	0.217555	0.0582425
NC_017501.1	tRNA	676004	676079	-	NMV_tRNA_54	NMV_tRNA_54	12394458	15744.8	21336.9	11194.8	17078.8	12589.1	10330.5	0.24775	0.481439
NC_017501.1	CDS	676364	677203	+	NMV_0694	NMV_0694	12394459	26998.1	26582	28605.3	15693.2	16511.3	17219.2	0.725066	3.16442e-11
NC_017501.1	CDS	677669	680521	-	NMV_0696	gcvP	12394460	7732.05	7710.88	8178.09	8413.86	8384.98	7971.89	-0.0678643	0.604769
NC_017501.1	CDS	680552	680911	-	NMV_0697	NMV_0697	12394461	1696.1	1697.97	2050.53	2746.7	2262.84	2337.92	-0.420687	0.0186158
NC_017501.1	CDS	681082	681723	-	NMV_0698	NMV_0698	12394462	674.8	651.979	673.831	500.011	608.563	528.152	0.282554	0.09636
NC_017501.1	CDS	681713	682264	-	NMV_0699	tag	12394463	895.691	955.295	902.113	831.857	821.56	824.785	0.14946	0.287692
NC_017501.1	CDS	682268	682786	-	NMV_0700	NMV_0700	12394464	991.843	901.887	1000.23	574.004	685.647	655.28	0.582213	0.000193325
NC_017501.1	CDS	682786	684447	-	NMV_0701	NMV_0701	12394465	3535.12	3660.96	2756.4	2219.78	2037.67	2236.64	0.598426	0.000824709
NC_017501.1	CDS	684440	685744	-	NMV_0702	NMV_0702	12394466	7724.25	8184.5	6200.65	4988.9	4409.04	4917.7	0.609776	0.000511513
NC_017501.1	CDS	686249	686878	+	NMV_0703	hemO	12394467	4131.96	3512.82	4028.97	2429.43	2086.36	2480.56	0.72222	2.71072e-06
NC_017501.1	CDS	687053	689431	+	NMV_0704	hpuB	12394468	1278.57	1151.8	1861.3	1152.49	1272.91	1250.61	0.211727	0.435721
NC_017501.1	CDS	689764	690771	-	NMV_0705	NMV_0705	12394469	728.507	739.648	1144.41	758.985	823.588	828.919	0.108926	0.722137
NC_017501.1	CDS	691027	691272	+	NMV_0706	NMV_0706	12394470	3911.07	4071.09	5538.83	4601	5961.89	5608.12	-0.247143	0.309907
NC_017501.1	CDS	691269	691655	+	NMV_0707	NMV_0707	12394471	6748	6785.82	8076.96	7773.71	9425.62	9495.36	-0.296895	0.102782
NC_017501.1	CDS	692260	692736	-	NMV_0709	NMV_0709	12394472	5909.48	5409.31	6838.44	7232.22	6534.95	6903.18	-0.182869	0.297716
NC_017501.1	CDS	692870	694225	-	NMV_0710	NMV_0710	12394473	4172.67	4862.13	3040.75	1715.28	1657.32	1737.42	1.18537	2.14115e-08
NC_017501.1	CDS	694550	695338	+	NMV_0711	NMV_0711	12394474	1970.69	2061.74	1457.8	987.69	987.9	989.122	0.858303	6.96057e-06
NC_017501.1	CDS	695384	695950	-	NMV_0712	apt	12394475	3421.64	3527.94	3233.99	3575.19	3400.85	3420.07	-0.0293776	0.849258
NC_017501.1	CDS	696111	696728	+	NMV_0713	gmk	12394476	17259.8	15830.9	16111.9	16095.6	14355	14865.8	0.117144	0.406436
NC_017501.1	CDS	696787	696993	+	NMV_0714	rpoZ	12394477	7514.62	7475.08	7576.35	6238.93	6351.37	6342.99	0.251109	0.0116347
NC_017501.1	CDS	697086	699242	+	NMV_0715	spoT	12394478	24285	22653	25255.2	22989.3	20383.8	22173.1	0.137344	0.340062
NC_017501.1	CDS	699309	700493	-	NMV_0716	coaBC	12394479	4271.42	4555.79	2593.2	1569.54	1467.65	1740.52	1.17896	2.75455e-06
NC_017501.1	rRNA	701019	702563	+	NMV_16S_4	NMV_16S_4	12394480	4024.55	3169.2	2945.63	1630.08	2681.73	2571.51	0.523637	0.0543834
NC_017501.1	tRNA	702661	702737	+	NMV_tRNA_16	NMV_tRNA_16	12394481	5768.28	6782.79	4650.74	10100	4338.04	5041.73	-0.159	0.710243
NC_017501.1	tRNA	702743	702818	+	NMV_tRNA_17	NMV_tRNA_17	12394482	4441.21	5327.68	3361.15	5227.69	3062.09	3792.15	0.11133	0.756315
NC_017501.1	rRNA	703214	706116	+	NMV_23S_4	NMV_23S_4	12394483	85134.8	83162	72329.2	69862.5	103603	67732.6	-0.00326224	0.991641
NC_017501.1	rRNA	706210	706326	+	NMV_5S_4	NMV_5S_4	12394484	1908.32	2091.97	1659.05	4012.42	1681.66	2169.45	-0.424169	0.243692
NC_017501.1	CDS	706362	706826	+	NMV_0721	comE3	12394485	4961.82	5195.67	3225.98	3899.19	3581.39	3743.57	0.241452	0.35378
NC_017501.1	CDS	706928	707338	-	NMV_0722	NMV_0722	12394486	100.484	97.7464	124.153	161.438	115.627	117.826	-0.271884	0.372982
NC_017501.1	CDS	707488	708081	-	NMV_0723	NMV_0723	12394487	74.4965	71.5463	84.1038	149.106	91.2844	121.961	-0.600508	0.0491205
NC_017501.1	CDS	708214	709125	+	NMV_0724	NMV_0724	12394488	7733.78	6932.94	7212.9	6391.39	6590.74	6614.82	0.157122	0.216994
NC_017501.1	CDS	709406	710143	+	NMV_0726	NMV_0726	12394489	2609.11	2596.83	2945.63	3231.01	2967.76	3310.51	-0.218558	0.140681
NC_017501.1	CDS	710269	710541	+	NMV_0727	NMV_0727	12394490	3788.93	4062.02	2970.66	3431.69	3953.63	3810.75	-0.0475468	0.849258
NC_017501.1	CDS	710556	711911	+	NMV_0728	NMV_0728	12394491	7963.33	7858	7862.7	11620.2	11571.8	11322.7	-0.538807	6.00005e-09
NC_017501.1	CDS	712054	712173	+	NMV_0729	NMV_0729	12394492	488.559	517.955	597.737	1609.9	2346.01	1997.88	-1.81389	5.57281e-20
NC_017501.1	CDS	712235	713242	+	NMV_0730	NMV_0730	12394493	660.94	672.132	1092.35	876.701	812.431	854.758	-0.0649044	0.849333
NC_017501.1	CDS	713362	713730	+	NMV_0731	NMV_0731	12394494	662.673	626.786	912.125	1079.62	990.943	1091.44	-0.501182	0.0218439
NC_017501.1	CDS	714606	715664	-	NMV_0732	alr	12394495	14767.6	13638.1	14875.4	16029.5	15864.2	15657.5	-0.134289	0.268248
NC_017501.1	CDS	715989	716453	+	NMV_0733	lrp	12394496	3471.02	3898.77	3115.84	2459.69	2381.51	2564.28	0.49124	0.00147924
NC_017501.1	CDS	717211	717699	+	NMV_0735	dsbB	12394497	2806.61	2438.62	3333.11	3076.3	2669.56	2722.41	0.0181123	0.949954
NC_017501.1	CDS	717758	718486	-	NMV_0736	NMV_0736	12394498	4507.04	4940.73	4386.41	2789.3	2863.29	2701.74	0.717642	1.55769e-09
NC_017501.1	CDS	718813	720231	+	NMV_0737	NMV_0737	12394499	2957.34	2911.23	2220.74	2717.55	3496.19	3216.45	-0.213114	0.347387
NC_017501.1	CDS	720295	720921	-	NMV_0738	NMV_0738	12394500	8923.99	8564.4	9168.31	12084.3	11920.7	10492.8	-0.366405	0.00573536
NC_017501.1	CDS	721064	722404	+	NMV_0739	NMV_0739	12394501	1560.96	1512.55	1071.32	984.326	1030.5	958.115	0.460681	0.0334506
NC_017501.1	CDS	722478	723872	+	NMV_0740	NMV_0740	12394502	3229.34	3092.62	1613.99	1821.79	1813.52	1754.99	0.514308	0.0923452
NC_017501.1	CDS	724083	726971	-	NMV_0741	infB	12394503	4020.21	4161.78	3125.86	1834.12	2249.65	2209.76	0.816377	1.85837e-05
NC_017501.1	CDS	726984	728486	-	NMV_0742	nusA	12394504	2644.63	2871.93	1825.25	928.271	1010.21	997.39	1.2611	4.82175e-09
NC_017501.1	CDS	728514	728963	-	NMV_0743	NMV_0743	12394505	1612.07	1675.8	907.119	501.132	423.965	588.099	1.35306	1.63878e-06
NC_017501.1	CDS	729310	730416	+	NMV_0744	serC	12394506	8691.84	8415.26	6900.51	10909.4	11226	9937.73	-0.407941	0.0145812
NC_017501.1	CDS	730697	732331	+	NMV_0745	NMV_0745	12394507	9383.97	9719.22	9290.46	9338.77	9099.03	8896.93	0.0543296	0.667201
NC_017501.1	CDS	732407	732964	+	NMV_0746	NMV_0746	12394508	2939.15	2921.31	3057.77	3375.63	3282.18	3266.07	-0.152588	0.190509
NC_017501.1	CDS	733165	733860	-	NMV_0747	opaB	12394509	10038.8	10725.9	10990.6	8374.62	7147.57	8000.83	0.425876	0.00188689
NC_017501.1	CDS	733860	733976	-	NMV_0747.1	opaB	12394510	11184	12817.9	9864.17	7744.56	6392.95	6893.88	0.667991	0.000139298
NC_017501.1	CDS	736555	737310	-	NMV_0748	NMV_0748	12394511	214.827	217.662	154.19	235.431	255.596	203.612	-0.229795	0.404824
NC_017501.1	CDS	737435	738340	-	NMV_0749	aniA	12394512	728.507	644.925	724.894	1580.75	1474.75	1318.83	-1.03574	4.25956e-12
NC_017501.1	CDS	738337	738594	-	NMV_0750	aniA	12394513	462.572	423.232	552.682	719.747	675.505	652.18	-0.494236	0.00763643
NC_017501.1	CDS	738968	739249	+	NMV_0752	norB	12394514	336.101	310.37	301.372	308.303	277.91	278.029	0.131082	0.515811
NC_017501.1	CDS	739253	741223	+	NMV_0753	norB	12394515	1402.44	1290.86	1134.4	1111.01	951.387	1221.67	0.214563	0.29664
NC_017501.1	CDS	741402	741935	+	NMV_0754	NMV_0754	12394516	5394.07	5528.21	4863	4746.74	4206.18	4214.88	0.257181	0.0802558
NC_017501.1	CDS	741998	743182	-	NMV_0755	NMV_0755	12394517	4889.05	4749.27	5005.17	4727.68	5300.58	4804.01	-0.0182923	0.917667
NC_017501.1	CDS	743222	743626	-	NMV_0756	NMV_0756	12394518	2259.15	1986.17	2371.93	2441.76	2458.59	2301.75	-0.119897	0.468731
NC_017501.1	CDS	743623	743976	-	NMV_0757	NMV_0757	12394519	2000.15	1809.82	2236.76	1964.17	2666.52	2451.62	-0.22043	0.310198
NC_017501.1	CDS	744128	744541	+	NMV_0758	NMV_0758	12394520	25588.7	22486.7	32783.4	11190.8	9102.07	12390.4	1.24687	6.13679e-09
NC_017501.1	CDS	744612	745049	-	NMV_0759	rnhA	12394521	1187.61	1126.6	1089.34	900.244	906.759	988.088	0.279718	0.0471959
NC_017501.1	CDS	745178	746032	+	NMV_0760	NMV_0760	12394522	627.157	646.94	400.494	382.295	398.609	449.601	0.418731	0.11935
NC_017501.1	CDS	746082	746888	-	NMV_0761	thiD	12394523	3093.34	2960.61	3588.43	3251.19	4004.34	3397.33	-0.140119	0.482506
NC_017501.1	tRNA	748190	748265	-	NMV_tRNA_53	NMV_tRNA_53	12394524	8692.71	6679	4017.96	7019.21	4482.07	4760.6	0.228329	0.549228
NC_017501.1	CDS	748402	748602	-	NMV_0762	NMV_0762	12394525	367.285	352.693	413.51	561.671	595.377	619.106	-0.633324	7.34545e-05
NC_017501.1	CDS	748603	749367	-	NMV_0763	NMV_0763	12394526	532.737	569.348	488.603	551.582	550.749	584.998	-0.0833662	0.65893
NC_017501.1	CDS	749671	751083	-	NMV_0765	trkA	12394527	5430.45	5557.44	6240.7	4826.34	5289.43	5254.65	0.161883	0.280027
NC_017501.1	CDS	751181	752704	-	NMV_0766	fumA	12394528	8991.56	8778.03	11431.1	10866.8	10377	10382.2	-0.11217	0.580715
NC_017501.1	CDS	753011	753817	-	NMV_0767	NMV_0767	12394529	5854.91	6168.1	5829.19	4104.35	4659.56	4337.87	0.440196	0.000357838
NC_017501.1	CDS	753869	754120	-	NMV_0768	NMV_0768	12394530	1442.29	1618.36	1129.39	1155.85	954.429	1150.36	0.347508	0.121738
NC_017501.1	CDS	754220	754981	+	NMV_0769	NMV_0769	12394531	4961.82	4990.1	3782.67	3225.41	3005.29	2965.3	0.562342	0.00177554
NC_017501.1	CDS	755279	756448	+	NMV_0770	metZ	12394532	17129	15744.2	21575.6	22160.8	22158.8	20902.8	-0.252937	0.196909
NC_017501.1	CDS	756543	756749	+	NMV_0771	NMV_0771	12394533	1480.4	1650.6	2138.64	2121.12	1894.66	2066.1	-0.199404	0.383048
NC_017501.1	CDS	758013	758765	-	NMV_0772	NMV_0772	12394534	222.623	217.662	236.291	141.259	122.727	130.229	0.752322	0.00013334
NC_017501.1	CDS	758869	759336	-	NMV_0773	NMV_0773	12394535	259.872	233.785	232.287	177.134	148.084	183.975	0.493702	0.0189857
NC_017501.1	CDS	759329	760507	-	NMV_0774	NMV_0774	12394536	932.939	929.095	943.164	645.754	645.077	687.321	0.496424	9.67872e-05
NC_017501.1	CDS	760528	762825	-	NMV_0775	parC	12394537	2167.33	2310.64	1806.23	1012.35	809.389	992.223	1.12189	5.14545e-10
NC_017501.1	CDS	763128	763811	+	NMV_0776	gpm	12394538	5614.09	5127.15	5508.8	4426.11	3817.72	4267.59	0.371228	0.00704544
NC_017501.1	CDS	763885	764829	-	NMV_0777	NMV_0777	12394539	2324.12	2198.79	2307.85	2982.13	3081.36	2795.79	-0.370285	0.00228523
NC_017501.1	CDS	766092	767261	+	NMV_0782	NMV_0782	12394540	2235.76	2153.44	2495.08	1972.02	2334.85	2280.04	0.0621453	0.755848
NC_017501.1	CDS	767315	767644	+	NMV_0783	NMV_0783	12394541	1614.67	1395.66	1901.35	1688.38	1928.13	1917.26	-0.166813	0.435086
NC_017501.1	CDS	767634	768338	+	NMV_0784	NMV_0784	12394542	3001.52	2877.98	3033.74	3190.65	2582.34	3106.9	0.00542598	0.981712
NC_017501.1	CDS	768427	771051	-	NMV_0785	alaS	12394543	8933.52	9192.19	8342.29	5973.22	5932.47	5975.04	0.55967	1.80032e-07
NC_017501.1	CDS	771256	772386	+	NMV_0786	NMV_0786	12394544	4112.04	4331.07	3630.48	4072.96	4344.12	4309.97	-0.0747495	0.66234
NC_017501.1	CDS	772427	773290	-	NMV_0787	NMV_0787	12394545	3276.98	3463.45	2256.78	2685.04	2334.85	2455.75	0.255459	0.299692
NC_017501.1	CDS	773476	773964	+	NMV_0788	NMV_0788	12394546	11189.2	9522.72	11502.2	13011.5	13404.6	12239.5	-0.257984	0.0960567
NC_017501.1	CDS	774026	774931	-	NMV_0789	NMV_0789	12394547	3087.28	3426.16	2638.25	3848.74	3206.11	3608.18	-0.214236	0.275349
NC_017501.1	CDS	775060	775395	+	NMV_0791	NMV_0791	12394548	29492.8	25599.5	24033.6	34875.2	36959	35938.1	-0.437501	0.00271047
NC_017501.1	CDS	775677	776099	+	NMV_0792	NMV_0792	12394549	610.698	632.832	615.76	478.71	374.266	432.03	0.519521	0.00284287
NC_017501.1	CDS	776205	776768	+	NMV_0794	pgsA	12394550	1032.56	1013.74	1088.34	760.106	992.972	869.228	0.25023	0.179011
NC_017501.1	tRNA	776848	776923	+	NMV_tRNA_18	NMV_tRNA_18	12394551	32019.7	38712.6	33591.4	37434.7	31429.2	34292.7	0.0158676	0.948301
NC_017501.1	tRNA	776949	777024	+	NMV_tRNA_19	NMV_tRNA_19	12394552	11663.9	13517.2	12974	23989.3	12150	15823.9	-0.413498	0.168899
NC_017501.1	tRNA	777048	777123	+	NMV_tRNA_20	NMV_tRNA_20	12394553	27962.2	32974.8	26387.6	30305.6	23411.4	31334.6	0.0367431	0.892512
NC_017501.1	tRNA	777145	777220	+	NMV_tRNA_21	NMV_tRNA_21	12394554	13381.7	15766.4	14015.3	23070	12930.9	17842.4	-0.300369	0.280948
NC_017501.1	tRNA	777247	777320	+	NMV_tRNA_22	NMV_tRNA_22	12394555	6938.57	7875.13	6287.76	6638.04	5424.32	6030.85	0.216143	0.252441
NC_017501.1	tRNA	777421	777510	+	NMV_tRNA_23	NMV_tRNA_23	12394556	2399.48	3154.08	2457.03	3415.99	1308.41	2457.82	0.139729	0.74853
NC_017501.1	CDS	777614	778666	+	NMV_0795	NMV_0795	12394557	1211	1270.7	787.972	591.941	614.648	631.508	0.787664	0.00101101
NC_017501.1	CDS	778717	779583	-	NMV_0796	NMV_0796	12394558	696.456	635.855	1113.37	959.662	935.158	932.276	-0.196014	0.522248
NC_017501.1	CDS	779848	780297	-	NMV_0798	NMV_0798	12394559	398.47	395.016	765.945	1105.41	808.374	906.437	-0.773748	0.0164459
NC_017501.1	CDS	780300	780842	-	NMV_0799	NMV_0799	12394560	293.655	317.424	412.509	329.604	315.438	305.935	0.101016	0.707021
NC_017501.1	CDS	781723	782592	-	NMV_0800	NMV_0800	12394561	10472.8	10341	16064.8	15864.7	21234.8	17811.4	-0.541508	0.0363622
NC_017501.1	CDS	782687	783604	-	NMV_0801	hisB	12394562	8120.99	8187.52	10714.2	6931.77	8057.37	7411.7	0.262211	0.194648
NC_017501.1	CDS	783601	784698	-	NMV_0802	hisC	12394563	7195.85	7375.32	8875.95	7104.41	8304.85	7514.02	0.0317424	0.888711
NC_017501.1	CDS	784744	786033	-	NMV_0803	hisD	12394564	11263.7	11011.1	14678.1	12180.8	12985.7	11871.5	-0.00324861	0.990145
NC_017501.1	CDS	786030	786929	-	NMV_0804	NMV_0804	12394565	10918.1	11244.9	14918.4	10017	11532.3	11040.5	0.180044	0.411241
NC_017501.1	CDS	787033	787686	-	NMV_0805	hisG	12394566	16519.2	15584	19059.5	17900.6	15155.2	16328.3	0.049902	0.811148
NC_017501.1	CDS	787765	788418	-	NMV_0806	NMV_0806	12394567	41711.1	37846	45568.2	54167.1	45891.7	50353.2	-0.259981	0.111543
NC_017501.1	tRNA	788694	788778	+	NMV_tRNA_24	NMV_tRNA_24	12394568	11516.6	13805.4	12169	22518.4	17062.1	17374.2	-0.584016	0.00212359
NC_017501.1	CDS	789034	790041	+	NMV_0808	NMV_0808	12394569	545.73	550.201	989.22	716.383	663.334	733.831	-0.018319	0.968718
NC_017501.1	CDS	790276	791367	+	NMV_0809	NMV_0809	12394570	847.182	816.233	1634.02	1635.69	1710.06	1802.54	-0.58639	0.0661772
NC_017501.1	CDS	791930	792205	+	NMV_0810	NMV_0810	12394571	635.819	601.594	871.075	513.464	502.064	507.481	0.44965	0.0432322
NC_017501.1	CDS	792208	792624	+	NMV_0811	NMV_0811	12394572	930.34	853.517	963.188	663.692	862.131	757.603	0.258881	0.176584
NC_017501.1	CDS	792854	793951	+	NMV_0813	NMV_0813	12394573	2275.61	2265.3	1536.9	1532.54	2097.51	1695.05	0.180596	0.521406
NC_017501.1	CDS	794379	795080	-	NMV_0814	NMV_0814	12394574	1177.22	1223.34	1765.18	1956.32	1702.96	1778.77	-0.367226	0.12376
NC_017501.1	CDS	795225	795539	-	NMV_0815	NMV_0815	12394575	623.692	702.363	809.999	501.132	600.449	589.132	0.325336	0.109427
NC_017501.1	CDS	795653	796024	+	NMV_0816	NMV_0816	12394576	139.464	126.97	110.136	113.231	191.697	142.632	-0.230233	0.491614
NC_017501.1	CDS	796178	796393	+	NMV_0817	NMV_0817	12394577	5.19743	4.03078	2.00247	2.2422	3.04281	8.26852	-0.119999	0.867489
NC_017501.1	CDS	796703	797356	-	NMV_0818	NMV_0818	12394578	3581.9	3996.52	4641.73	4334.18	4831.99	4185.94	-0.124594	0.536222
NC_017501.1	CDS	797758	798120	+	NMV_0819	NMV_0819	12394579	643.615	788.017	582.719	380.053	358.038	394.822	0.801622	2.80292e-05
NC_017501.1	CDS	798492	799544	+	NMV_0821	NMV_0821	12394580	78.8277	93.7156	54.0667	40.3596	43.6137	50.6447	0.666545	0.0600469
NC_017501.1	CDS	799663	801420	+	NMV_0822	NMV_0822	12394581	287.591	274.093	250.309	271.306	279.939	295.6	-0.0584335	0.797538
NC_017501.1	CDS	802484	804211	+	NMV_0823	ilvI	12394582	21601.4	20854.2	18721.1	25197.9	22261.2	23445.4	-0.209329	0.157351
NC_017501.1	CDS	804222	804713	+	NMV_0824	ilvH	12394583	7615.11	8240.93	7511.27	9037.19	9355.64	9235.94	-0.239024	0.0419046
NC_017501.1	CDS	804780	805073	+	NMV_0825	NMV_0825	12394584	5230.35	5740.84	6383.88	5496.76	6274.28	6176.59	-0.0475366	0.814775
NC_017501.1	CDS	805153	806166	+	NMV_0826	ilvC	12394585	13728.2	14694.2	19962.6	14168.5	18389.8	15791.8	0.000963391	0.997395
NC_017501.1	CDS	806390	807385	-	NMV_0827	argF	12394586	1609.47	1716.1	1423.76	1085.23	1141.06	1240.28	0.444196	0.00532947
NC_017501.1	CDS	807527	810112	-	NMV_0828	acnB	12394587	28746.1	27621.9	34288.3	29666.6	32254.8	33207.4	-0.0679664	0.734388
NC_017501.1	CDS	810322	811392	-	NMV_0829	NMV_0829	12394588	1897.93	1861.21	1565.93	2279.2	2061	2015.45	-0.249278	0.143019
NC_017501.1	CDS	811389	812504	-	NMV_0830	NMV_0830	12394589	3723.96	3675.06	2808.46	3322.94	3191.91	3148.24	0.0769765	0.733375
NC_017501.1	CDS	812674	814080	+	NMV_0831	pepA	12394590	6268.1	6222.52	8691.72	5601.02	6123.16	5760.06	0.266909	0.2196
NC_017501.1	CDS	814143	814583	+	NMV_0832	NMV_0832	12394591	1108.79	1196.13	1412.74	1171.55	1333.77	1269.22	-0.0218016	0.931456
NC_017501.1	CDS	814842	815648	+	NMV_0833	NMV_0833	12394592	49095.8	47972.3	45570.2	58185.1	65433.7	55835.3	-0.326064	0.0170137
NC_017501.1	CDS	815755	816381	+	NMV_0834	purN	12394593	1903.99	2164.53	2507.09	1835.24	1881.47	1945.17	0.210122	0.257925
NC_017501.1	CDS	816397	817068	+	NMV_0835	NMV_0835	12394594	1812.17	1935.78	2474.05	1918.2	2333.84	2177.72	-0.0459826	0.862522
NC_017501.1	CDS	817186	817608	+	NMV_0836	NMV_0836	12394595	8373.93	8779.04	5120.32	6990.06	8827.2	6853.57	-0.0238774	0.951899
NC_017501.1	CDS	818177	818893	+	NMV_0837	NMV_0837	12394596	7207.11	7392.45	4760.87	7483.35	6180.97	6642.72	-0.0654544	0.833027
NC_017501.1	CDS	819042	819944	+	NMV_0838	NMV_0838	12394597	1979.36	2135.31	993.225	730.958	676.519	732.798	1.14288	0.000159761
NC_017501.1	CDS	819987	820760	+	NMV_0839	NMV_0839	12394598	2082.44	2170.57	1399.73	1322.9	1292.18	1267.15	0.517627	0.0246378
NC_017501.1	CDS	820872	822560	+	NMV_0840	glnS	12394599	10240.7	9618.45	10455.9	10142.6	9767.43	10059.7	0.0163807	0.917667
NC_017501.1	CDS	822653	823609	+	NMV_0841	gshB	12394600	6570.42	6601.41	7643.43	6364.49	7291.6	6694.4	0.0318804	0.872674
NC_017501.1	CDS	823921	824304	+	NMV_0842	dgk	12394601	6475.14	6328.32	7425.16	5826.36	6580.59	5943	0.137909	0.406352
NC_017501.1	CDS	824597	825070	+	NMV_0843	NMV_0843	12394602	33708.8	31603.3	72182	83008.5	93516.8	86937.3	-0.838364	0.0133682
NC_017501.1	CDS	825196	826299	+	NMV_0844	trmU	12394603	9470.59	9616.43	5910.29	6225.47	5961.89	5910.96	0.442052	0.0761242
NC_017501.1	CDS	826370	828040	+	NMV_0845	fadD1	12394604	3948.32	4167.83	3270.03	3617.79	3303.48	3444.87	0.132329	0.482367
NC_017501.1	CDS	828152	829786	+	NMV_0846	pyrG	12394605	9518.23	9405.82	9040.15	9317.47	9170.03	8722.26	0.0390958	0.777979
NC_017501.1	CDS	830014	830331	+	NMV_0847	NMV_0847	12394606	496.355	493.77	465.574	373.327	384.409	420.661	0.298228	0.0681673
NC_017501.1	CDS	831373	833589	+	NMV_0848	lbpB	12394607	10938.9	10057.8	14457.8	16893.9	16316.6	17257.4	-0.49197	0.0137961
NC_017501.1	CDS	833586	836423	+	NMV_0849	lbpA	12394608	7125.68	6234.61	6961.59	6876.83	6719.55	6771.92	-0.00317569	0.987386
NC_017501.1	CDS	837742	838746	-	NMV_0850	NMV_0850	12394609	751.029	791.04	1170.44	1250.03	922.987	1091.44	-0.251625	0.378533
NC_017501.1	CDS	838893	840821	-	NMV_0851	rpoD	12394610	12500.7	13457.8	7139.81	9519.27	11213.8	9769.26	0.109593	0.756001
NC_017501.1	CDS	841008	842780	-	NMV_0852	dnaG	12394611	7174.19	7609.1	3873.78	6344.31	8716.65	6316.12	-0.179413	0.623771
NC_017501.1	CDS	842926	845676	-	NMV_0853	secA	12394612	23762.7	24021.4	15885.6	17673	20490.3	18541.1	0.159713	0.539643
NC_017501.1	CDS	845807	846229	+	NMV_0854	NMV_0854	12394613	2531.15	2435.6	2325.87	2817.33	2002.17	2383.4	0.0175238	0.951029
NC_017501.1	CDS	846511	847062	+	NMV_0855	NMV_0855	12394614	12528.4	15030.8	16325.1	5660.44	6618.12	6618.95	1.18161	1.24308e-12
NC_017501.1	CDS	847157	847666	+	NMV_0856	NMV_0856	12394615	1560.96	1552.86	1458.8	1382.32	1774.97	1458.36	-0.0133354	0.958325
NC_017501.1	CDS	847700	848320	+	NMV_0857	NMV_0857	12394616	1749.8	1600.22	1600.98	1707.44	1743.53	1695.05	-0.0547403	0.724059
NC_017501.1	CDS	848434	849579	+	NMV_0858	dapE	12394617	2301.6	2265.3	2426.99	2096.46	2022.46	2069.2	0.174591	0.15638
NC_017501.1	CDS	850311	850418	+	NMV_0859	NMV_0859	12394618	65.8341	48.3694	57.0704	85.2037	59.842	69.2489	-0.289185	0.412102
NC_017501.1	CDS	850436	850849	+	NMV_0860	NMV_0860	12394619	200.101	199.524	182.225	220.857	177.497	145.733	0.0932035	0.76467
NC_017501.1	CDS	850901	851281	-	NMV_0860.1	NMV_0860.1	12394620	200.101	171.308	304.375	192.829	208.94	160.203	0.243815	0.476046
NC_017501.1	CDS	851499	852308	+	NMV_0861	NMV_0861	12394621	2127.48	1901.52	2002.47	2133.45	1633.99	1926.57	0.0812222	0.703799
NC_017501.1	tRNA	852499	852574	+	NMV_tRNA_25	NMV_tRNA_25	12394622	19788.4	21650.3	11248.9	17193.2	16050.8	13823.9	0.150762	0.660682
NC_017501.1	CDS	852705	853715	+	NMV_0862	rfaF	12394623	4119.83	4106.36	3194.94	3144.69	2631.02	2851.61	0.39277	0.0388512
NC_017501.1	CDS	853770	854216	+	NMV_0863	smpB	12394624	10527.4	9566.05	11987.8	12051.8	13946.2	11892.2	-0.234212	0.195815
NC_017501.1	CDS	854588	854737	+	NMV_0865	autB	12394625	2085.9	2489.01	2072.56	1808.34	1923.06	1990.65	0.211522	0.208329
NC_017501.1	CDS	854736	856760	+	NMV_0866	autB	12394626	4343.32	4755.31	4645.73	4844.28	4713.32	5224.67	-0.10369	0.472864
NC_017501.1	CDS	856941	858308	-	NMV_0868	NMV_0868	12394627	445.247	439.355	356.44	242.158	299.21	256.324	0.613488	0.00288217
NC_017501.1	CDS	858418	858654	-	NMV_0869	NMV_0869	12394628	22466.8	24035.5	65779.1	20252.7	22388	20621.7	0.702455	0.0836498
NC_017501.1	CDS	859127	859609	+	NMV_0870	NMV_0870	12394629	14265.2	12957.9	16415.3	18067.7	18172.7	17977.8	-0.306856	0.0518041
NC_017501.1	CDS	859681	860508	+	NMV_0871	NMV_0871	12394630	1372.99	1311.01	1087.34	822.888	926.03	866.128	0.514656	0.0027601
NC_017501.1	CDS	860580	861050	-	NMV_0872	NMV_0872	12394631	541.399	601.594	540.667	461.893	365.138	430.997	0.408766	0.0275817
NC_017501.1	CDS	861177	862982	+	NMV_0873	dsbD	12394632	104024	104002	91121.4	110057	96565.7	96972.2	-0.0209033	0.919261
NC_017501.1	CDS	863618	864814	-	NMV_0875	ackA1	12394633	9576.27	11084.6	10072.4	6519.2	8588.85	7564.66	0.42697	0.0164112
NC_017501.1	CDS	865165	865464	+	NMV_0876	NMV_0876	12394634	1077.6	929.095	1073.32	1500.03	1154.24	1317.8	-0.355905	0.0587035
NC_017501.1	CDS	865464	865649	+	NMV_0877	NMV_0877	12394635	318.776	304.324	315.389	304.939	314.424	303.868	0.0232787	0.919261
NC_017501.1	CDS	865639	866949	+	NMV_0878	NMV_0878	12394636	7687.87	7751.19	7151.82	8434.04	7860.6	7868.53	-0.0958523	0.479905
NC_017501.1	CDS	867105	867839	+	NMV_0879	dnaQ	12394637	3289.11	3150.05	2837.5	2852.08	2650.29	2614.92	0.189644	0.203501
NC_017501.1	CDS	867836	868525	+	NMV_0880	ispD	12394638	3113.26	2810.46	2549.14	2646.92	2598.56	2566.34	0.115262	0.49154
NC_017501.1	CDS	868557	869039	+	NMV_0881	ispF	12394639	1264.71	1289.85	1240.53	1100.92	1024.41	1020.13	0.267395	0.0392395
NC_017501.1	CDS	869116	869787	+	NMV_0882	rpiA	12394640	2698.33	2632.1	2622.23	2053.86	2392.67	2279.01	0.237953	0.0875983
NC_017501.1	CDS	869826	870527	+	NMV_0883	NMV_0883	12394641	2045.19	1722.15	1246.54	1822.91	1245.53	1426.32	0.147956	0.643419
NC_017501.1	CDS	870706	871452	+	NMV_0884	NMV_0884	12394642	8507.33	8678.27	5530.82	5561.78	7536.04	6943.49	0.170512	0.562952
NC_017501.1	CDS	872463	873881	-	NMV_0885	NMV_0885	12394643	1101.86	1216.29	1524.88	1421.56	1992.03	1566.88	-0.35697	0.142034
NC_017501.1	CDS	874424	876142	-	NMV_0886	argS	12394644	4986.07	4816.78	5234.46	4077.44	4310.65	4247.95	0.2481	0.0352842
NC_017501.1	CDS	876234	877442	-	NMV_0887	pncB	12394645	1573.96	1564.95	1479.83	1191.73	1125.84	1168.96	0.400668	0.00103709
NC_017501.1	CDS	877483	878337	-	NMV_0888	NMV_0888	12394646	1693.5	1732.23	1404.73	1441.74	1109.61	1379.81	0.287714	0.164699
NC_017501.1	CDS	878508	879035	-	NMV_0889	NMV_0889	12394647	526.673	594.54	662.818	766.833	878.359	806.181	-0.447074	0.0116261
NC_017501.1	CDS	879173	879949	-	NMV_0890	NMV_0890	12394648	2376.96	2606.91	1508.86	1428.28	1020.36	1322.96	0.730096	0.00824894
NC_017501.1	CDS	880166	880630	+	NMV_0891	NMV_0891	12394649	12781.4	12431.9	14858.3	20316.6	22790.7	21425.8	-0.674374	2.13989e-06
NC_017501.1	CDS	880712	881440	+	NMV_0892	rph	12394650	1784.45	1887.41	2149.65	1559.45	1656.31	1583.42	0.273027	0.0768863
NC_017501.1	CDS	881642	882859	+	NMV_0893	lysC	12394651	4364.11	4977	3846.75	2242.2	2334.85	2513.63	0.872944	4.61938e-08
NC_017501.1	CDS	884011	886779	-	NMV_0894	NMV_0894	12394652	6676.97	6672.95	16515.4	12375.8	13972.6	13030.2	-0.348443	0.389145
NC_017501.1	CDS	888771	888965	-	NMV_0895	NMV_0895	12394653	222.623	227.739	212.262	198.435	177.497	203.612	0.187626	0.380148
NC_017501.1	CDS	888955	891036	-	NMV_0896	NMV_0896	12394654	4132.83	4012.64	5080.27	1890.18	1844.96	2263.51	1.1057	2.91308e-10
NC_017501.1	CDS	891513	891893	+	NMV_0898	NMV_0898	12394655	21607.5	20505.6	20057.7	47741	47681.9	44965.3	-1.16261	6.71278e-31
NC_017501.1	CDS	892026	892520	-	NMV_0899	NMV_0899	12394656	1042.95	1050.02	1428.76	1307.2	1134.97	1251.65	-0.0664174	0.800113
NC_017501.1	CDS	892854	894287	+	NMV_0900	gabD	12394657	8097.6	7378.34	9911.23	9777.12	9344.48	9526.37	-0.169745	0.383821
NC_017501.1	CDS	894397	895185	+	NMV_0901	NMV_0901	12394658	3554.18	3436.24	3697.56	3257.92	3910.02	3598.87	-0.0105308	0.961787
NC_017501.1	CDS	895553	897109	+	NMV_0902	NMV_0902	12394659	4559.01	4924.6	6732.31	3905.91	3049.91	3562.7	0.596097	0.00889394
NC_017501.1	CDS	897126	897872	+	NMV_0903	surE	12394660	2011.41	2128.25	2851.52	1577.39	1581.25	1591.69	0.537893	0.00734178
NC_017501.1	CDS	898128	899375	+	NMV_0904	NMV_0904	12394661	11927.2	11605.6	17003	14288.4	16540.7	14701.4	-0.160628	0.524114
NC_017501.1	CDS	899736	900218	-	NMV_0905	NMV_0905	12394662	1711.69	1495.42	1686.08	1377.83	1377.38	1364.31	0.244625	0.0822495
NC_017501.1	CDS	900371	900532	-	NMV_0906	NMV_0906	12394663	845.449	937.156	608.751	838.583	783.018	761.738	0.00486874	0.988652
NC_017501.1	CDS	900606	901067	-	NMV_0907	recX	12394664	1061.14	1166.91	872.076	752.259	733.318	705.925	0.485968	0.00827342
NC_017501.1	CDS	901142	901852	-	NMV_0908	gph1	12394665	6926.45	6281.97	7519.28	7690.75	8062.44	7400.33	-0.15691	0.314378
NC_017501.1	CDS	902259	903524	+	NMV_0909	gdhB	12394666	1962.9	1993.22	1978.44	2673.83	2855.17	2690.37	-0.4648	2.33201e-05
NC_017501.1	CDS	903582	904388	-	NMV_0910	NMV_0910	12394667	110.879	85.6541	541.668	123.321	154.169	154.001	0.536316	0.33303
NC_017501.1	CDS	904733	904942	+	NMV_0911	NMV_0911	12394668	735.437	662.055	956.18	771.317	726.218	713.16	0.0868863	0.74078
NC_017501.1	CDS	905031	906245	+	NMV_0912	NMV_0912	12394669	10182.6	10262.4	10367.8	9653.8	9614.28	9505.7	0.0979723	0.365672
NC_017501.1	CDS	906332	908749	-	NMV_0913	clpB	12394670	14677.6	16546.3	5738.08	11561.9	11042.4	10855.5	0.12551	0.784131
NC_017501.1	CDS	909172	910182	+	NMV_0914	trpS	12394671	2409.88	2534.35	2698.33	1624.47	1481.85	1473.86	0.727102	1.14622e-08
NC_017501.1	CDS	910188	910529	+	NMV_0915	NMV_0915	12394672	697.322	738.64	801.989	834.099	643.048	788.61	-0.017187	0.951029
NC_017501.1	CDS	910848	911171	+	NMV_0916	NMV_0916	12394673	12682.6	12285.8	11877.7	22187.7	18212.3	19678	-0.692641	4.49835e-07
NC_017501.1	CDS	911380	912888	-	NMV_0917	NMV_0917	12394674	5422.65	5688.44	4433.47	4708.62	5483.15	4648.98	0.0649798	0.774834
NC_017501.1	CDS	913005	913736	-	NMV_0919	NMV_0919	12394675	218.292	207.585	233.288	266.822	243.425	213.948	-0.130255	0.581955
NC_017501.1	CDS	915178	915273	+	NMV_0919.1	opaC	12394676	11382.4	12939.8	10265.7	6352.16	6346.3	6331.62	0.84482	3.68134e-09
NC_017501.1	CDS	915299	915991	+	NMV_0920	opaC	12394677	14687.9	15258.5	15941.7	10638.1	9527.05	9781.66	0.607665	2.22187e-07
NC_017501.1	CDS	917395	917811	+	NMV_0921	NMV_0921	12394678	3178.23	3357.64	4368.39	3905.91	5019.63	4339.94	-0.271945	0.232412
NC_017501.1	CDS	918111	918269	+	NMV_0922	NMV_0922	12394679	2741.65	2696.59	3597.44	5231.06	4623.05	4638.64	-0.660159	0.000406925
NC_017501.1	CDS	918957	919580	+	NMV_0924	NMV_0924	12394680	3739.55	3819.16	2269.8	2404.76	2162.43	2176.69	0.512401	0.0489172
NC_017501.1	CDS	919688	921073	+	NMV_0925	NMV_0925	12394681	15529.9	15566.9	11991.8	10566.4	9596.02	9965.64	0.502479	0.00411312
NC_017501.1	CDS	921076	921600	+	NMV_0926	ssb	12394682	5895.62	5925.25	3885.79	3393.57	3324.78	3527.56	0.589142	0.00880161
NC_017501.1	CDS	922125	923048	+	NMV_0927	NMV_0927	12394683	2785.82	2853.79	1644.03	1817.3	1603.56	1625.8	0.496637	0.0678295
NC_017501.1	CDS	923113	924501	-	NMV_0928	fumC	12394684	1731.61	1504.49	2237.76	1951.84	2643.19	1915.2	-0.236953	0.386136
NC_017501.1	CDS	924642	926621	-	NMV_0929	tkt	12394685	5602.83	6250.73	5919.3	5528.15	6671.88	6242.73	-0.0524839	0.780738
NC_017501.1	CDS	927149	928645	+	NMV_0930	NMV_0930	12394686	14895.8	13951.5	15548.2	18803.1	15437.2	16710.7	-0.194844	0.228167
NC_017501.1	CDS	928648	929196	+	NMV_0931	NMV_0931	12394687	4436.01	4482.23	4933.09	4527	4385.71	4580.76	0.0372317	0.813258
NC_017501.1	CDS	929256	930431	-	NMV_0932	NMV_0932	12394688	46409.6	47069.4	37277	52782.5	43188.7	48248.9	-0.137432	0.505826
NC_017501.1	tRNA	930988	931062	-	NMV_tRNA_52	NMV_tRNA_52	12394689	15992.5	17052.2	14977.5	21078.9	18066.2	16402.7	-0.204926	0.260242
NC_017501.1	tRNA	931080	931156	-	NMV_tRNA_51	NMV_tRNA_51	12394690	200384	277453	141460	318130	196315	198901	-0.18466	0.628095
NC_017501.1	CDS	931247	932659	+	NMV_0933	NMV_0933	12394691	4364.98	4001.56	4576.65	3705.24	3972.9	3760.11	0.175715	0.210936
NC_017501.1	CDS	932869	933648	-	NMV_0934	NMV_0934	12394692	2104.96	2038.57	2902.58	2418.21	2388.61	2344.13	-0.0206342	0.947548
NC_017501.1	CDS	933866	934780	-	NMV_0935	NMV_0935	12394693	217.426	226.731	296.366	256.732	198.797	227.384	0.110834	0.708571
NC_017501.1	CDS	934781	934873	-	NMV_0936	NMV_0936	12394694	165.452	175.339	200.247	153.591	189.669	173.639	0.0609528	0.834421
NC_017501.1	CDS	934932	935342	+	NMV_0937	NMV_0937	12394695	471.234	402.07	673.831	674.903	988.915	784.476	-0.615922	0.0303565
NC_017501.1	CDS	935486	936544	+	NMV_0938	dinB	12394696	1817.37	1682.85	1777.19	2692.88	2338.91	2430.95	-0.491532	0.000246425
NC_017501.1	CDS	936612	938627	-	NMV_0939	rep	12394697	1922.18	1940.82	1578.95	1797.12	1657.32	1749.83	0.0632099	0.756315
NC_017501.1	CDS	938647	939411	-	NMV_0940	aroD	12394698	1947.3	2004.3	1573.94	1190.61	1121.78	1171.03	0.649329	7.61007e-05
NC_017501.1	CDS	939665	940711	+	NMV_0941	recA	12394699	7826.47	7764.29	9883.19	11559.7	12160.1	11102.6	-0.439783	0.00999016
NC_017501.1	CDS	942663	942998	-	NMV_0942	NMV_0942	12394700	1056.81	1057.07	1438.77	1029.17	1131.93	1098.68	0.119413	0.618845
NC_017501.1	CDS	943079	945208	-	NMV_0943	dnaZX	12394701	2538.08	2430.56	2946.64	2845.35	3629.06	3289.84	-0.294547	0.119029
NC_017501.1	CDS	945303	947279	-	NMV_0944	mutL	12394702	4281.82	4202.09	3901.81	3994.48	4040.86	3851.06	0.0587391	0.68359
NC_017501.1	CDS	947422	947607	+	NMV_0945	NMV_0945	12394703	2046.06	1870.28	1803.22	1767.98	1867.27	1723.99	0.0926163	0.556694
NC_017501.1	CDS	947618	948286	+	NMV_0946	NMV_0946	12394704	5024.19	4813.76	4950.11	5911.56	5788.45	5516.14	-0.216994	0.0558363
NC_017501.1	CDS	948286	949002	+	NMV_0947	NMV_0947	12394705	2294.67	2360.02	2414.98	2035.92	1947.4	2114.67	0.210661	0.0898064
NC_017501.1	CDS	949050	949535	+	NMV_0948	purE	12394706	7350.9	7527.48	6780.36	3875.65	5444.61	4161.13	0.661005	0.000604732
NC_017501.1	CDS	949718	951172	-	NMV_0949	NMV_0949	12394707	19765	18973.9	21764.8	20072.2	19924.3	21081.6	-0.0134531	0.944299
NC_017501.1	CDS	951169	951870	-	NMV_0950	NMV_0950	12394708	11150.2	10239.2	11117.7	10576.5	10222.8	10619.9	0.0486052	0.733893
NC_017501.1	CDS	951867	952646	-	NMV_0951	NMV_0951	12394709	19016.5	17291	19604.2	20247.1	18219.4	19147.8	-0.0426126	0.799519
NC_017501.1	CDS	952930	954336	+	NMV_0953	NMV_0953	12394710	3262.26	3141.99	3539.37	3919.37	4138.23	3942.02	-0.267562	0.0372747
NC_017501.1	CDS	954448	955974	+	NMV_0954	NMV_0954	12394711	701.653	782.979	673.831	706.293	666.376	657.347	0.0867585	0.634785
NC_017501.1	CDS	956182	956715	+	NMV_0955	NMV_0955	12394712	1897.93	1720.14	2473.05	1976.5	2657.39	2238.7	-0.16637	0.526567
NC_017501.1	CDS	956758	958059	-	NMV_0956	aroA	12394713	1563.56	1656.65	1397.72	1085.23	1084.26	1125.55	0.478207	0.000807009
NC_017501.1	CDS	958455	958931	+	NMV_0957	greA	12394714	2350.97	2593.81	1544.91	1225.36	1152.21	1176.2	0.822855	0.000605572
NC_017501.1	CDS	960676	961854	+	NMV_0958	porA	12394715	13102.7	10110.2	20042.7	24352.5	33035.8	28342.4	-0.908927	0.00184713
NC_017501.1	CDS	962663	964459	-	NMV_0959	NMV_0959	12394716	4873.46	4538.66	6047.46	4751.22	5150.47	5021.06	0.0495444	0.83287
NC_017501.1	CDS	964917	966170	+	NMV_0960	NMV_0960	12394717	1524.58	1532.7	1044.29	1336.35	1494.02	1303.33	-0.0106463	0.975568
NC_017501.1	CDS	966325	967836	+	NMV_0961	lysS	12394718	4079.12	4211.16	3384.17	2228.75	2188.8	2135.35	0.815649	3.20612e-08
NC_017501.1	CDS	968113	969120	-	NMV_0962	NMV_0962	12394719	637.552	652.986	934.152	719.747	705.933	672.851	0.0801915	0.776737
NC_017501.1	CDS	969403	970764	-	NMV_0964	tpsS11	12394720	2686.21	2409.4	3016.72	3941.79	3480.98	3758.04	-0.452384	0.00514447
NC_017501.1	CDS	970801	971187	-	NMV_0965	NMV_0965	12394721	2700.93	2553.5	3161.9	3464.2	3980	3873.8	-0.417526	0.011585
NC_017501.1	CDS	971360	972325	-	NMV_0967	NMV_0967	12394722	861.908	898.864	823.015	1078.5	974.715	1063.54	-0.26587	0.0649655
NC_017501.1	CDS	972663	973775	+	NMV_0969	NMV_0969	12394723	1271.64	1230.4	1778.19	1760.13	1691.8	1728.12	-0.264775	0.246022
NC_017501.1	CDS	973984	974214	-	NMV_0970	NMV_0970	12394724	367.285	353.701	223.275	234.31	162.283	209.814	0.590609	0.0487515
NC_017501.1	CDS	974315	975325	-	NMV_0971	NMV_0971	12394725	4391.83	3904.82	5276.51	7382.45	5171.77	6316.12	-0.454843	0.0453114
NC_017501.1	CDS	975631	977004	-	NMV_0972	NMV_0972	12394726	2948.68	2981.77	2917.6	2399.16	2496.12	2385.47	0.278379	0.0111303
NC_017501.1	CDS	977359	978369	+	NMV_0973	dusB	12394727	2132.68	2222.97	1885.33	1686.14	1431.14	1489.37	0.428685	0.0075157
NC_017501.1	CDS	978399	978638	+	NMV_0974	NMV_0974	12394728	626.291	611.671	555.686	446.198	439.18	445.467	0.422568	0.00524654
NC_017501.1	CDS	978641	979177	+	NMV_0975	ruvC	12394729	1171.15	1146.76	1005.24	1100.92	817.503	965.35	0.198599	0.347336
NC_017501.1	CDS	979228	980097	+	NMV_0976	NMV_0976	12394730	2059.05	2052.67	1664.05	1780.31	1675.58	1810.81	0.130241	0.486816
NC_017501.1	CDS	980848	981642	+	NMV_0979	NMV_0979	12394731	8735.15	7961.8	10102.5	9652.68	9397.22	8864.89	-0.0575432	0.775264
NC_017501.1	CDS	981854	984457	+	NMV_0980	pepN	12394732	6078.4	5914.16	7392.12	5731.07	6010.57	5599.86	0.157107	0.378004
NC_017501.1	CDS	984799	987837	-	NMV_0981	NMV_0981	12394733	6747.13	6697.14	6847.45	7411.6	8736.93	8063.88	-0.251112	0.0658754
NC_017501.1	CDS	987925	989127	-	NMV_0982	NMV_0982	12394734	5190.5	4706.94	6559.09	6512.47	7230.74	6973.46	-0.321689	0.107126
NC_017501.1	CDS	989141	989869	-	NMV_0983	NMV_0983	12394735	1969.83	2292.51	2797.45	1904.75	1913.93	2106.41	0.244059	0.253017
NC_017501.1	CDS	989904	990095	-	NMV_0984	NMV_0984	12394736	1131.31	1227.37	1668.06	1331.87	985.872	1211.34	0.180688	0.510081
NC_017501.1	CDS	990136	990570	-	NMV_0985	NMV_0985	12394737	2702.67	3091.61	2828.49	2304.98	2333.84	2424.74	0.283366	0.0334933
NC_017501.1	CDS	990907	991446	+	NMV_0987	NMV_0987	12394738	544.864	553.224	737.91	1498.91	1296.24	1314.69	-1.12089	4.59906e-09
NC_017501.1	CDS	992259	994487	+	NMV_0990	NMV_0990	12394739	1378.19	1375.5	989.22	615.484	626.82	760.704	0.863069	5.68663e-05
NC_017501.1	CDS	994710	995027	+	NMV_0992	NMV_0992	12394740	328.305	357.732	324.4	271.306	271.825	276.995	0.293366	0.0927605
NC_017501.1	CDS	995154	995549	+	NMV_0993	NMV_0993	12394741	716.379	652.986	1022.26	1326.26	1034.56	1098.68	-0.503458	0.0481323
NC_017501.1	CDS	996135	996695	-	NMV_0995	sodC	12394742	5472.9	5181.57	9618.87	20024	20188.1	21252.2	-1.48531	2.01029e-08
NC_017501.1	CDS	996930	997097	-	NMV_0996	NMV_0996	12394743	288.458	293.239	281.347	190.587	226.183	223.25	0.417198	0.0280859
NC_017501.1	CDS	997112	998152	-	NMV_0997	mutY	12394744	379.413	327.501	277.342	373.327	350.938	357.614	-0.130048	0.586993
NC_017501.1	CDS	998315	998461	+	NMV_0998	NMV_0998	12394745	1806.97	1891.44	2248.77	2106.55	2966.74	2250.07	-0.288397	0.211331
NC_017501.1	CDS	998460	999260	+	NMV_0999	NMV_0999	12394746	4066.12	4117.44	5567.87	8268.12	8196.33	7588.44	-0.780165	3.18721e-05
NC_017501.1	CDS	999516	1000154	-	NMV_1000	eda	12394747	1620.73	1736.26	3503.32	2107.67	1848	2027.85	0.177722	0.649151
NC_017501.1	CDS	1000335	1002170	-	NMV_1001	edd	12394748	6263.77	6289.02	7971.83	3750.08	3699.05	4261.39	0.786889	4.56067e-06
NC_017501.1	CDS	1002736	1004181	+	NMV_1002	zwf	12394749	12408.9	10942.6	13201.3	8015.87	7673.98	8581.69	0.57955	5.4661e-05
NC_017501.1	CDS	1004461	1005156	+	NMV_1003	pgl	12394750	6417.96	5966.56	7277.98	4487.77	4335	4571.46	0.543723	0.000127746
NC_017501.1	CDS	1005137	1006123	+	NMV_1004	glk	12394751	12598.6	11824.3	11940.7	10066.4	8777.5	9220.44	0.368588	0.0039207
NC_017501.1	CDS	1006173	1007021	+	NMV_1005	hexR	12394752	6062.81	6010.9	6106.53	4449.65	4630.15	4331.67	0.434603	2.59117e-05
NC_017501.1	CDS	1007142	1008788	+	NMV_1006	pgi1	12394753	7051.18	6763.65	8161.07	5548.33	6318.91	6243.77	0.273137	0.0934094
NC_017501.1	CDS	1008802	1009353	+	NMV_1007	NMV_1007	12394754	4549.49	3820.17	6508.03	9120.15	7067.44	7775.51	-0.64679	0.0128184
NC_017501.1	CDS	1009684	1009923	-	NMV_1009	NMV_1009	12394755	448.712	446.409	512.632	613.242	468.593	522.984	-0.182481	0.400364
NC_017501.1	CDS	1009923	1010147	-	NMV_1010	NMV_1010	12394756	410.597	384.939	655.809	663.692	576.106	686.287	-0.381515	0.189352
NC_017501.1	CDS	1010397	1010801	-	NMV_1011	NMV_1011	12394757	523.208	586.478	743.918	906.97	1828.73	1328.13	-1.03542	0.000564398
NC_017501.1	CDS	1010958	1013708	-	NMV_1012	gyrA	12394758	20280.4	18390.4	17190.2	14766	12348.8	14114.4	0.429004	0.00616032
NC_017501.1	CDS	1013806	1014306	-	NMV_1013	hscB	12394759	183.643	184.408	228.282	179.376	185.612	214.982	0.0371391	0.905351
NC_017501.1	CDS	1014388	1014609	+	NMV_1014	NMV_1014	12394760	5908.61	6196.32	4314.32	5815.15	3432.29	4247.95	0.264317	0.381516
NC_017501.1	CDS	1014569	1014889	-	NMV_1015	NMV_1015	12394761	1223.13	1162.88	1912.36	1487.7	1770.92	1732.26	-0.203027	0.490637
NC_017501.1	CDS	1014976	1015362	-	NMV_1016	NMV_1016	12394762	1412.84	1278.76	2436.01	1511.24	1426.07	1529.68	0.183951	0.586501
NC_017501.1	CDS	1015428	1015556	-	NMV_1017	NMV_1017	12394763	559.59	494.778	658.813	724.231	623.777	707.992	-0.25441	0.223805
NC_017501.1	CDS	1015623	1016837	-	NMV_1018	iscS	12394764	2734.72	2304.6	2903.58	2340.86	2694.92	2670.73	0.0424544	0.849485
NC_017501.1	CDS	1016866	1017312	-	NMV_1019	iscR	12394765	2499.97	2090.97	1735.14	1959.68	1674.56	1947.24	0.174227	0.458335
NC_017501.1	CDS	1017603	1018775	+	NMV_1020	lldA	12394766	1349.6	1104.43	793.979	853.158	829.674	788.61	0.373476	0.151939
NC_017501.1	CDS	1018919	1021699	-	NMV_1021	NMV_1021	12394767	2322.39	2498.08	3101.83	3916	4079.4	4378.18	-0.625146	0.000437066
NC_017501.1	CDS	1021689	1023143	-	NMV_1022	NMV_1022	12394768	1314.95	1292.87	1422.76	1627.84	1614.72	1754.99	-0.305705	0.0230918
NC_017501.1	CDS	1023142	1023645	-	NMV_1023	NMV_1023	12394769	1564.43	1738.27	1256.55	1060.56	909.801	977.753	0.607934	0.00188689
NC_017501.1	CDS	1023862	1024785	-	NMV_1024	truB	12394770	2093.7	2323.74	1925.38	1423.8	1465.62	1528.64	0.511688	0.000457427
NC_017501.1	CDS	1024818	1025189	-	NMV_1025	rbfA	12394771	2468.78	2551.48	2168.68	1809.46	1758.75	1719.85	0.435627	0.00185091
NC_017501.1	CDS	1025379	1026623	+	NMV_1026	clpX	12394772	7622.04	7686.7	7184.86	8543.91	6512.64	7345.55	0.00580765	0.981712
NC_017501.1	CDS	1026726	1027922	-	NMV_1027	argD	12394773	7301.53	6829.15	6039.45	7041.63	8052.3	6913.52	-0.123	0.501215
NC_017501.1	CDS	1028326	1028826	+	NMV_1028	NMV_1028	12394774	1528.05	1764.47	551.681	820.646	720.133	736.932	0.645342	0.109079
NC_017501.1	CDS	1028911	1029151	+	NMV_1029	NMV_1029	12394775	1491.66	1322.1	1236.53	1224.24	1314.5	1124.52	0.141849	0.445152
NC_017501.1	CDS	1029154	1029465	+	NMV_1029.1	NMV_1029.1	12394776	2065.11	1635.49	1802.22	2541.54	1931.17	2202.53	-0.269174	0.195681
NC_017501.1	CDS	1029954	1031342	-	NMV_1030	NMV_1030	12394777	5659.14	6521.8	3163.9	1284.78	1023.4	1750.86	1.72277	2.88132e-08
NC_017501.1	CDS	1031553	1032617	+	NMV_1031	NMV_1031	12394778	771.819	827.317	743.918	720.868	738.39	707.992	0.110511	0.488196
NC_017501.1	CDS	1032670	1033002	-	NMV_1032	trxA	12394779	6742.8	7854.98	5209.43	6003.49	4458.74	5054.13	0.335472	0.176714
NC_017501.1	CDS	1033300	1033773	+	NMV_1033	NMV_1033	12394780	2456.65	2268.32	2284.82	2561.72	2241.54	2434.05	-0.045085	0.792764
NC_017501.1	CDS	1033843	1034664	-	NMV_1034	nadE	12394781	1435.36	1415.81	1354.67	1225.36	1211.04	1094.55	0.248685	0.0734629
NC_017501.1	CDS	1034861	1036216	+	NMV_1035	xseA	12394782	1510.72	1237.45	933.151	1884.57	2318.62	1779.8	-0.662155	0.00769077
NC_017501.1	CDS	1037145	1038686	+	NMV_1036	NMV_1036	12394783	930.34	1009.71	652.805	1211.91	1335.8	1105.91	-0.471012	0.0487515
NC_017501.1	CDS	1038755	1039807	-	NMV_1037	rluB	12394784	1434.49	1627.43	1817.24	1238.82	1060.93	1121.42	0.498662	0.00410132
NC_017501.1	CDS	1040028	1040660	+	NMV_1038	pdxH	12394785	4372.77	3707.31	3806.7	5068.5	6219.51	4952.84	-0.438077	0.0138074
NC_017501.1	CDS	1040789	1041799	-	NMV_1039	NMV_1039	12394786	1140.84	1236.44	1728.13	1043.74	1187.71	1235.11	0.232326	0.360962
NC_017501.1	CDS	1041891	1043321	-	NMV_1040	gatB	12394787	4620.52	4331.07	4831.96	4136.86	4110.84	4120.82	0.154446	0.224488
NC_017501.1	CDS	1043364	1044296	-	NMV_1041	NMV_1041	12394788	3374.87	3330.43	3103.83	3448.51	3506.34	3683.63	-0.115621	0.387689
NC_017501.1	CDS	1044293	1045738	-	NMV_1042	gatA	12394789	5961.46	6182.21	5591.9	4439.56	4341.08	4418.49	0.421369	0.000184693
NC_017501.1	CDS	1045801	1046091	-	NMV_1043	gatC	12394790	3222.41	3196.41	3001.7	2731	3162.5	2905.35	0.096886	0.535177
NC_017501.1	CDS	1046242	1046895	+	NMV_1044	NMV_1044	12394791	2466.18	2196.77	2011.48	2282.56	1958.56	2072.3	0.0787237	0.695419
NC_017501.1	CDS	1046900	1048243	+	NMV_1045	NMV_1045	12394792	4394.43	4039.85	3694.56	3993.36	3496.19	3579.24	0.129539	0.451602
NC_017501.1	CDS	1048292	1048726	-	NMV_1046	NMV_1046	12394793	614.163	745.694	249.308	389.022	459.465	411.359	0.304384	0.479905
NC_017501.1	CDS	1049668	1050924	-	NMV_1047	NMV_1047	12394794	875.767	908.941	812.002	683.871	719.118	675.952	0.31527	0.0289786
NC_017501.1	CDS	1050961	1051833	-	NMV_1048	NMV_1048	12394795	724.176	767.863	580.716	578.488	596.392	590.166	0.225124	0.26209
NC_017501.1	CDS	1051873	1052688	-	NMV_1049	NMV_1049	12394796	765.755	850.494	652.805	485.437	470.622	451.668	0.669145	0.000159372
NC_017501.1	CDS	1052932	1053717	+	NMV_1050	suhB	12394797	2327.58	2653.26	1543.9	1229.85	1209.01	1268.18	0.77118	0.0016872
NC_017501.1	CDS	1053987	1054796	+	NMV_1051	NMV_1051	12394798	294.521	301.301	222.274	206.283	228.211	211.881	0.325509	0.167803
NC_017501.1	CDS	1054793	1055392	+	NMV_1052	NMV_1052	12394799	425.323	455.478	342.422	341.936	370.209	456.836	0.0623153	0.834421
NC_017501.1	CDS	1055516	1057066	+	NMV_1053	NMV_1053	12394800	18405	17636.7	15805.5	16914	13796.1	15773.2	0.154143	0.386857
NC_017501.1	CDS	1057426	1059210	-	NMV_1054	lpdA1	12394801	16413.5	16938.3	25860.9	27137.4	32605.8	29735.7	-0.564615	0.0213723
NC_017501.1	CDS	1059287	1060858	-	NMV_1055	aceF	12394802	12976.3	13010.3	20351.1	17034	20702.3	17876.5	-0.248963	0.363771
NC_017501.1	CDS	1061004	1063667	-	NMV_1056	aceE	12394803	40086.9	38563.5	48924.4	43696	52421.6	47087.2	-0.162248	0.413029
NC_017501.1	CDS	1064361	1066073	+	NMV_1058	proS	12394804	9282.62	9797.82	11412.1	8409.38	7924.5	7655.62	0.339066	0.029833
NC_017501.1	CDS	1066136	1066792	+	NMV_1059	NMV_1059	12394805	710.316	767.863	1038.28	914.818	1032.53	913.672	-0.1779	0.476036
NC_017501.1	CDS	1066802	1067257	-	NMV_1060	NMV_1060	12394806	1620.73	1934.77	646.798	977.6	945.301	893	0.501103	0.208166
NC_017501.1	CDS	1067250	1067798	-	NMV_1061	NMV_1061	12394807	2700.93	3245.78	1233.52	1510.12	1525.46	1490.4	0.591693	0.0982135
NC_017501.1	CDS	1067800	1068360	-	NMV_1062	NMV_1062	12394808	3741.29	4336.11	2121.62	2568.44	2264.87	2195.29	0.495085	0.106593
NC_017501.1	CDS	1068688	1070493	+	NMV_1063	NMV_1063	12394809	11820.7	11983.5	11345	8686.29	8705.49	8376.01	0.443707	1.16011e-05
NC_017501.1	CDS	1070613	1072097	+	NMV_1064	prc	12394810	9931.43	10384.3	9047.16	8333.14	8991.52	8554.82	0.179545	0.197878
NC_017501.1	CDS	1072426	1074453	+	NMV_1065	uvrB	12394811	1263.84	1214.27	2322.87	1799.37	1781.06	1809.77	-0.153916	0.664853
NC_017501.1	CDS	1074494	1074694	-	NMV_1066	NMV_1066	12394812	23972.3	22022.2	2197.71	5445.19	7030.93	7873.7	0.647333	0.275349
NC_017501.1	CDS	1074691	1074975	-	NMV_1067	NMV_1067	12394813	27860	26510.4	2188.7	3715.33	6223.57	5716.65	0.899568	0.115735
NC_017501.1	CDS	1075727	1076443	-	NMV_1068	trmB	12394814	878.366	911.964	828.021	926.029	979.786	944.679	-0.120774	0.424928
NC_017501.1	CDS	1076565	1077998	-	NMV_1069	NMV_1069	12394815	764.023	733.602	912.125	931.635	995	890.933	-0.220154	0.233709
NC_017501.1	CDS	1078087	1079940	-	NMV_1070	uvrC	12394816	1263.84	1241.48	1459.8	1579.63	1628.92	1511.07	-0.246768	0.110798
NC_017501.1	CDS	1080028	1082205	-	NMV_1071	NMV_1071	12394817	3349.75	3461.43	3029.74	3095.36	3024.56	3096.56	0.093319	0.526993
NC_017501.1	CDS	1082344	1083294	+	NMV_1072	trxB	12394818	5610.63	5622.94	4572.64	4220.94	3475.91	3871.74	0.438487	0.0128782
NC_017501.1	CDS	1083450	1083818	+	NMV_1073	rpsF	12394819	14610.9	16816.4	11312	7530.43	6540.02	8007.03	0.91426	9.6459e-06
NC_017501.1	CDS	1083819	1084121	+	NMV_1074	priB	12394820	11060.1	12807.8	8740.78	5937.35	4383.68	5334.23	1.01068	3.0107e-06
NC_017501.1	CDS	1084128	1084358	+	NMV_1075	rpsR	12394821	6997.48	7817.7	4908.05	2937.28	2446.42	2825.77	1.20323	4.99728e-08
NC_017501.1	CDS	1084375	1084827	+	NMV_1076	rplI	12394822	25427.6	28834.2	18448.8	15998.1	12868.1	15058	0.693077	0.00243738
NC_017501.1	CDS	1085615	1086421	-	NMV_1078	NMV_1078	12394823	3754.28	3733.51	4796.92	4050.54	4839.09	4277.93	-0.097217	0.665349
NC_017501.1	CDS	1086422	1087168	-	NMV_1079	pss	12394824	6300.15	6279.95	6958.58	5928.38	5938.56	5585.39	0.16076	0.229355
NC_017501.1	CDS	1087242	1087427	-	NMV_1080	NMV_1080	12394825	17.3248	20.1539	15.0185	17.9376	22.314	22.7384	-0.214856	0.680272
NC_017501.1	CDS	1087751	1088233	+	NMV_1081	NMV_1081	12394826	3504.8	3371.75	3020.73	2901.41	2606.68	2672.8	0.270229	0.0657994
NC_017501.1	CDS	1088285	1089496	-	NMV_1082	NMV_1082	12394827	3243.2	3576.31	2146.65	1482.1	1819.6	1839.75	0.756403	0.00260769
NC_017501.1	CDS	1089719	1092157	+	NMV_1083	ftsK	12394828	8554.11	8908.02	7264.96	7650.39	5718.46	6414.31	0.311628	0.121738
NC_017501.1	CDS	1092365	1093675	+	NMV_1084	tig	12394829	20313.3	20549.9	16839.8	14660.6	12754.5	14451.3	0.452363	0.00538289
NC_017501.1	CDS	1093771	1094385	+	NMV_1085	clpP	12394830	6012.56	6638.69	4959.12	3853.22	4284.28	4007.13	0.521481	0.00312954
NC_017501.1	CDS	1094442	1095707	-	NMV_1086	ispG	12394831	7281.6	7000.46	8422.39	8142.55	8707.52	8245.78	-0.141912	0.380053
NC_017501.1	CDS	1095723	1096484	-	NMV_1087	pilW	12394832	4921.97	5002.2	5290.53	5077.46	4724.48	4960.08	0.0430721	0.769757
NC_017501.1	CDS	1096487	1097581	-	NMV_1088	NMV_1088	12394833	8412.05	8070.63	8590.6	7750.17	7234.8	7283.53	0.169342	0.157586
NC_017501.1	CDS	1097725	1098150	-	NMV_1089	ndk	12394834	6423.16	6066.32	6718.29	4785.98	5322.9	5133.72	0.328896	0.0102158
NC_017501.1	CDS	1098209	1099360	-	NMV_1090	NMV_1090	12394835	14435	14254.9	13634.8	14229	15197.8	14390.3	-0.0494841	0.716233
NC_017501.1	CDS	1099750	1100577	-	NMV_1091	NMV_1091	12394836	1667.51	1441	1832.26	1413.71	1606.61	1487.3	0.128999	0.509294
NC_017501.1	CDS	1100586	1101722	-	NMV_1092	NMV_1092	12394837	2566.67	2222.97	2788.44	2215.29	1990	2228.37	0.230813	0.189352
NC_017501.1	CDS	1101843	1102250	+	NMV_1093	NMV_1093	12394838	1517.65	1548.83	1850.28	1813.94	1668.48	1758.09	-0.0901298	0.634413
NC_017501.1	CDS	1102601	1102915	-	NMV_1094	ihfB	12394839	7752.84	9240.56	8280.21	8590.99	7765.26	9214.23	-0.0165298	0.944299
NC_017501.1	CDS	1102926	1104611	-	NMV_1095	rpsA	12394840	38465.3	39641.7	33696.6	22118.2	18613.9	21981.9	0.815924	5.43919e-08
NC_017501.1	CDS	1104767	1105423	-	NMV_1096	cmk	12394841	650.545	682.209	508.627	526.917	405.709	503.346	0.344233	0.136873
NC_017501.1	CDS	1105667	1106476	-	NMV_1097	NMV_1097	12394842	1758.46	1802.77	995.228	1552.72	1652.25	1627.87	-0.0792033	0.823999
NC_017501.1	CDS	1106483	1106578	-	NMV_1097.1	NMV_1097.1	12394843	318.776	326.493	182.225	512.343	480.765	413.426	-0.707476	0.0142349
NC_017501.1	CDS	1106578	1107000	-	NMV_1098	NMV_1098	12394844	2321.52	2344.91	1251.54	2979.89	3160.47	2530.17	-0.509179	0.0900293
NC_017501.1	CDS	1107527	1108219	-	NMV_1100	rsuA	12394845	375.081	374.862	720.889	346.42	312.396	334.875	0.513606	0.120074
NC_017501.1	CDS	1108287	1110263	-	NMV_1101	NMV_1101	12394846	6158.09	5828.51	8562.56	3817.35	4239.65	4146.66	0.721802	0.000563647
NC_017501.1	CDS	1110442	1111107	+	NMV_1102	NMV_1102	12394847	3133.19	2699.61	3728.6	3893.58	3788.3	3686.73	-0.242564	0.216819
NC_017501.1	CDS	1111159	1111986	+	NMV_1103	mutM	12394848	2429.8	2114.14	2542.14	2318.44	2378.47	2283.15	0.0214263	0.917545
NC_017501.1	CDS	1112074	1112841	+	NMV_1104	nlaA	12394849	2100.63	2033.53	2724.36	2450.73	2544.81	2333.79	-0.0930194	0.681249
NC_017501.1	CDS	1113152	1113463	-	NMV_1105	NMV_1105	12394850	1082.8	1069.16	1487.84	2146.91	1715.13	2026.82	-0.665204	0.00212345
NC_017501.1	CDS	1113992	1116271	+	NMV_1106	nrdA	12394851	16240.2	16229.9	17241.3	16482.4	17016.4	16253.8	-0.0012015	0.99319
NC_017501.1	CDS	1116294	1117217	+	NMV_1107	NMV_1107	12394852	5847.11	5714.64	8148.05	8281.57	8210.53	8701.59	-0.341271	0.110739
NC_017501.1	CDS	1117431	1118564	+	NMV_1108	nrdB	12394853	4906.38	4441.92	6111.54	6467.63	6154.6	6260.3	-0.280185	0.148662
NC_017501.1	CDS	1118762	1119052	+	NMV_1109	NMV_1109	12394854	227.821	205.57	189.233	246.642	312.396	232.552	-0.330312	0.171593
NC_017501.1	CDS	1119093	1119371	-	NMV_1110	NMV_1110	12394855	5101.28	6007.88	4395.42	6246.77	11049.5	7827.19	-0.650553	0.0170926
NC_017501.1	CDS	1119386	1120672	-	NMV_1111	eno	12394856	34942.3	36868.5	31846.3	23012.8	28907.7	24637.1	0.426918	0.0100213
NC_017501.1	CDS	1120720	1121160	-	NMV_1112	NMV_1112	12394857	23111.3	24947.5	25975	27178.8	31736.6	25667.6	-0.188138	0.270631
NC_017501.1	CDS	1121175	1122017	-	NMV_1113	kdsA	12394858	3559.38	3735.52	3796.68	3159.26	3499.24	3265.03	0.158315	0.232412
NC_017501.1	CDS	1122039	1122422	-	NMV_1114	panD	12394859	3309.03	3373.76	3485.3	2868.9	2715.2	2883.65	0.261084	0.0235844
NC_017501.1	CDS	1122571	1126710	-	NMV_1115	mfd	12394860	18886.6	20070.3	15739.4	19951.1	14707.9	16453.3	0.0943503	0.70336
NC_017501.1	CDS	1126769	1128322	+	NMV_1116	NMV_1116	12394861	18360.8	16226.9	16746.7	14252.6	13262.6	14425.5	0.287508	0.0279861
NC_017501.1	CDS	1128641	1129633	+	NMV_1118	mltB	12394862	3460.62	3334.46	3534.36	2680.55	2618.85	2702.77	0.364525	0.000796684
NC_017501.1	CDS	1129666	1130334	-	NMV_1119	NMV_1119	12394863	908.685	852.51	1118.38	1086.35	858.074	1024.26	-0.0423105	0.875971
NC_017501.1	CDS	1130476	1132482	-	NMV_1120	gcr	12394864	7730.32	7152.62	9018.13	8268.12	9170.03	8519.68	-0.116486	0.530744
NC_017501.1	CDS	1132771	1134798	+	NMV_1121	NMV_1121	12394865	3652.93	3254.85	3259.02	2479.87	2413.97	2390.64	0.474457	0.000139044
NC_017501.1	CDS	1134889	1136442	-	NMV_1122	fadD2	12394866	1713.42	1895.47	1390.72	1639.05	1527.49	1538.98	0.0850139	0.70867
NC_017501.1	CDS	1136729	1137922	-	NMV_1123	NMV_1123	12394867	850.647	776.933	559.69	717.504	628.848	655.28	0.122821	0.65181
NC_017501.1	CDS	1137919	1138905	-	NMV_1124	NMV_1124	12394868	557.858	624.771	386.477	330.725	373.252	391.721	0.489035	0.0581491
NC_017501.1	CDS	1138916	1140352	-	NMV_1125	NMV_1125	12394869	2089.37	2364.05	1218.5	970.873	1038.61	960.182	0.866559	0.00191077
NC_017501.1	CDS	1140981	1141193	+	NMV_1128	NMV_1128	12394870	783.946	799.102	641.792	1239.94	876.331	992.223	-0.462003	0.0377779
NC_017501.1	CDS	1141293	1142732	+	NMV_1129	NMV_1129	12394871	8275.18	8546.26	9214.37	8345.47	7629.35	7673.19	0.136868	0.327337
NC_017501.1	CDS	1142733	1142924	+	NMV_1130	NMV_1130	12394872	1300.22	1335.2	1254.55	1290.39	1375.35	1310.56	-0.0313733	0.848665
NC_017501.1	CDS	1143006	1144103	+	NMV_1131	NMV_1131	12394873	5537	5515.11	5100.29	4711.99	4863.43	4793.68	0.166937	0.169683
NC_017501.1	CDS	1144217	1145332	+	NMV_1132	glxK	12394874	4166.61	4116.43	4360.38	4269.15	4537.85	4347.18	-0.056592	0.678843
NC_017501.1	CDS	1145457	1145912	+	NMV_1133	NMV_1133	12394875	1553.17	1531.7	1595.97	1709.68	1782.07	1681.61	-0.142708	0.264863
NC_017501.1	CDS	1145983	1146459	+	NMV_1134	NMV_1134	12394876	1643.26	1580.07	1536.9	1677.17	1710.06	1594.79	-0.064673	0.662432
NC_017501.1	CDS	1146447	1147373	+	NMV_1135	NMV_1135	12394877	2868.98	2708.68	2557.15	2491.09	2641.16	2503.29	0.0902343	0.538009
NC_017501.1	CDS	1147438	1147995	+	NMV_1136	ppiA	12394878	1288.1	1350.31	1317.63	1070.65	1326.67	1187.57	0.138746	0.430241
NC_017501.1	CDS	1148111	1148278	+	NMV_1136.1	NMV_1136.1	12394879	64.1017	52.4001	40.0494	49.3284	41.5851	40.309	0.230372	0.569971
NC_017501.1	CDS	1148298	1150160	+	NMV_1137	NMV_1137	12394880	1869.34	1931.75	1955.41	2546.02	2424.11	2272.81	-0.326921	0.00948349
NC_017501.1	CDS	1150173	1153112	+	NMV_1138	NMV_1138	12394881	1558.36	1371.47	1574.94	2424.94	3023.54	2530.17	-0.803898	7.49708e-07
NC_017501.1	CDS	1153148	1154164	-	NMV_1139	NMV_1139	12394882	3455.43	3620.65	3752.63	2392.43	2045.79	2441.28	0.642327	5.20559e-06
NC_017501.1	CDS	1154262	1155128	-	NMV_1140	NMV_1140	12394883	6480.33	6658.85	8990.09	7864.52	8610.15	7925.38	-0.136224	0.55212
NC_017501.1	CDS	1155160	1155522	-	NMV_1141	NMV_1141	12394884	3177.36	3111.76	3615.46	3580.8	3460.69	3374.59	-0.0715092	0.664853
NC_017501.1	CDS	1155598	1156077	+	NMV_1142	NMV_1142	12394885	2159.53	1821.91	2239.76	1797.12	2267.91	2168.42	-0.00283846	0.991432
NC_017501.1	CDS	1156100	1156822	+	NMV_1143	NMV_1143	12394886	3058.69	2844.72	3124.85	2238.84	2409.91	2288.31	0.375077	0.00236966
NC_017501.1	CDS	1156824	1157699	+	NMV_1144	NMV_1144	12394887	3739.55	3825.21	4303.31	3697.39	3271.03	3313.61	0.203241	0.191398
NC_017501.1	CDS	1157896	1159293	-	NMV_1145	aspA	12394888	2647.23	2707.68	3515.34	2685.04	2533.65	2637.66	0.16998	0.405963
NC_017501.1	CDS	1159753	1160316	-	NMV_1146	NMV_1146	12394889	2597.85	2235.07	4699.8	1986.59	3053.97	2458.85	0.31088	0.399199
NC_017501.1	CDS	1160479	1161549	-	NMV_1147	leuB	12394890	1744.6	1973.07	3183.93	1544.88	1975.8	1783.93	0.352204	0.24946
NC_017501.1	CDS	1161643	1162104	-	NMV_1148	NMV_1148	12394891	485.094	481.678	712.879	534.765	586.249	558.125	-0.000148794	0.999711
NC_017501.1	CDS	1162169	1162810	-	NMV_1149	leuD	12394892	1165.09	1283.8	1212.5	1006.75	1199.88	1100.75	0.143298	0.399078
NC_017501.1	CDS	1162872	1163126	-	NMV_1150	NMV_1150	12394893	1749.8	1780.6	2222.74	1868.87	1523.44	1709.52	0.168031	0.428067
NC_017501.1	CDS	1163223	1164632	-	NMV_1151	leuC	12394894	5279.73	5517.13	4614.69	4154.8	4586.54	4034	0.265263	0.0945235
NC_017501.1	CDS	1164892	1166241	+	NMV_1152	NMV_1152	12394895	6813.83	6966.19	6449.96	6315.16	6122.14	6150.75	0.120896	0.316966
NC_017501.1	CDS	1166364	1167041	+	NMV_1153	NMV_1153	12394896	1149.5	1268.69	845.042	807.192	869.231	817.55	0.371992	0.0993194
NC_017501.1	CDS	1167114	1167839	+	NMV_1154	NMV_1154	12394897	5216.49	4862.13	4656.74	4148.07	4267.04	4152.86	0.226791	0.0681713
NC_017501.1	CDS	1167992	1169272	+	NMV_1155	NMV_1155	12394898	3588.83	3332.45	2884.56	2447.36	2750.7	2615.95	0.320412	0.0516302
NC_017501.1	CDS	1169346	1170455	+	NMV_1156	NMV_1156	12394899	2883.71	2637.14	2120.62	2346.46	2020.43	2128.11	0.227452	0.270551
NC_017501.1	CDS	1170452	1172923	+	NMV_1157	NMV_1157	12394900	5179.24	4914.53	4559.62	4419.38	4594.65	4352.34	0.130915	0.345881
NC_017501.1	CDS	1173580	1174356	-	NMV_1159	fpr	12394901	9409.09	9353.42	8040.92	8698.62	8689.26	8934.14	0.0257679	0.888711
NC_017501.1	CDS	1174545	1175339	-	NMV_1160	NMV_1160	12394902	4002.89	3974.35	3750.63	4642.48	4287.33	4352.34	-0.177294	0.157794
NC_017501.1	CDS	1175386	1176795	-	NMV_1161	thrC	12394903	7833.4	8119	8314.26	7019.21	7687.16	6929.02	0.163454	0.209461
NC_017501.1	CDS	1176868	1177239	-	NMV_1162	NMV_1162	12394904	4168.34	4255.5	3852.75	5922.77	4792.43	4928.04	-0.341828	0.0366273
NC_017501.1	CDS	1177491	1178960	-	NMV_1163	NMV_1163	12394905	3176.5	3007.97	2990.69	4518.04	4767.08	4644.84	-0.595816	1.84439e-08
NC_017501.1	CDS	1179216	1180130	+	NMV_1164	NMV_1164	12394906	2258.28	2257.24	2434	1831.88	1837.86	1803.57	0.340307	0.00393493
NC_017501.1	CDS	1180402	1181094	-	NMV_1165	NMV_1165	12394907	6012.56	6187.25	6983.62	7210.92	7148.59	7471.64	-0.183795	0.195815
NC_017501.1	CDS	1181180	1181665	-	NMV_1166	NMV_1166	12394908	6865.81	6814.03	8274.21	10154.9	9828.29	11367.1	-0.502206	0.00195911
NC_017501.1	CDS	1181914	1183224	+	NMV_1167	NMV_1167	12394909	4382.3	4219.22	4010.95	4993.38	4630.15	4625.2	-0.17362	0.18249
NC_017501.1	CDS	1183338	1186343	+	NMV_1168	NMV_1168	12394910	4845.74	4760.35	6533.06	6025.92	6133.3	6179.69	-0.178532	0.405491
NC_017501.1	CDS	1186468	1187625	+	NMV_1169	NMV_1169	12394911	1942.11	1974.07	3629.48	3603.22	3879.59	3764.24	-0.531775	0.076971
NC_017501.1	CDS	1187674	1189275	+	NMV_1170	NMV_1170	12394912	5162.78	5259.16	9255.42	16234.7	17369.4	15234.8	-1.2194	4.65142e-06
NC_017501.1	CDS	1189583	1190674	-	NMV_1171	ribAB	12394913	1808.71	1912.6	1829.26	1402.5	1701.95	1548.28	0.249421	0.109079
NC_017501.1	CDS	1191136	1191843	-	NMV_1172	NMV_1172	12394914	1092.33	1222.33	1209.49	959.662	1116.71	1110.05	0.141741	0.414355
NC_017501.1	CDS	1191834	1192151	-	NMV_1173	NMV_1173	12394915	867.971	941.187	676.835	560.55	594.363	562.259	0.515535	0.00965672
NC_017501.1	CDS	1192307	1192900	-	NMV_1174	ribA	12394916	1577.42	1531.7	886.093	669.297	681.59	709.026	0.89314	0.000775692
NC_017501.1	CDS	1192893	1193567	-	NMV_1175	NMV_1175	12394917	2598.72	2783.25	2191.7	1757.89	1414.91	1595.82	0.648075	0.000314341
NC_017501.1	tRNA	1193717	1193801	+	NMV_tRNA_26	NMV_tRNA_26	12394918	8033.5	10598.9	11208.8	14693.1	13024.3	12779	-0.425712	0.0336075
NC_017501.1	CDS	1194322	1195356	+	NMV_1177	purM	12394919	5843.65	6189.26	3458.27	4695.17	4961.82	5033.46	0.0718673	0.835934
NC_017501.1	CDS	1195830	1196486	-	NMV_1178	NMV_1178	12394920	774.417	798.094	887.094	622.211	657.248	664.582	0.332332	0.0285727
NC_017501.1	CDS	1196483	1198255	-	NMV_1179	NMV_1179	12394921	9804.96	9347.38	10193.6	9707.61	9978.4	10261.2	-0.0289566	0.846983
NC_017501.1	CDS	1198497	1199075	+	NMV_1181	NMV_1181	12394922	77.0953	76.5848	76.0939	54.9339	62.8848	100.256	0.0661759	0.882375
NC_017501.1	CDS	1199238	1199855	+	NMV_1182	ribE	12394923	1559.23	1635.49	1371.69	960.783	882.416	977.753	0.680738	4.24782e-06
NC_017501.1	CDS	1199863	1200726	+	NMV_1183	NMV_1183	12394924	1230.06	1261.63	934.152	793.739	645.077	752.435	0.620883	0.00255946
NC_017501.1	CDS	1200739	1201173	-	NMV_1184	NMV_1184	12394925	38875.9	38202.7	43436.6	41767.7	42762.7	39648.6	-0.0426012	0.794471
NC_017501.1	CDS	1201319	1202047	+	NMV_1185	rpe	12394926	3173.03	2757.05	2764.41	1965.29	1518.36	1912.1	0.668806	0.000159761
NC_017501.1	CDS	1202070	1203101	-	NMV_1186	ruvB	12394927	1165.96	1224.35	894.103	636.785	702.89	731.764	0.641721	0.00118687
NC_017501.1	CDS	1203183	1203491	-	NMV_1187	NMV_1187	12394928	1501.19	1512.55	1041.28	1056.08	1027.46	1042.87	0.360517	0.105704
NC_017501.1	CDS	1203714	1204967	-	NMV_1188	cca	12394929	1737.68	1838.04	1028.27	872.216	883.43	912.638	0.736909	0.00568665
NC_017501.1	CDS	1205052	1206680	-	NMV_1189	NMV_1189	12394930	17675.6	18398.5	16949.9	10875.8	10876	10984.7	0.688906	5.21099e-12
NC_017501.1	CDS	1206830	1207204	+	NMV_1190	NMV_1190	12394931	2791.02	2799.38	2850.52	2390.19	3016.44	2645.93	0.0663713	0.733893
NC_017501.1	CDS	1207264	1208802	+	NMV_1191	NMV_1191	12394932	11605.9	11934.1	10526	9203.12	8796.78	8734.66	0.345023	0.00569342
NC_017501.1	CDS	1208869	1209486	+	NMV_1193	recR	12394933	5556.92	5591.7	4989.15	6643.64	6819.96	6427.74	-0.297636	0.0184201
NC_017501.1	CDS	1209542	1209820	-	NMV_1194	NMV_1194	12394934	5485.02	5196.68	5955.35	5186.21	5167.71	4683.08	0.143558	0.342503
NC_017501.1	CDS	1210025	1211272	+	NMV_1195	lolC	12394935	4907.24	4635.4	3590.43	3530.35	3389.7	3509.99	0.322907	0.0903724
NC_017501.1	CDS	1211265	1211960	+	NMV_1196	lolD	12394936	1815.64	1769.51	1287.59	1244.42	1320.58	1277.49	0.330747	0.117244
NC_017501.1	CDS	1212028	1213773	+	NMV_1197	recD	12394937	3524.73	3498.72	2886.56	2973.16	2698.98	2733.78	0.232471	0.170776
NC_017501.1	CDS	1213801	1214721	-	NMV_1198	NMV_1198	12394938	2473.11	2546.44	2291.83	2386.82	2024.49	2056.79	0.173608	0.289415
NC_017501.1	CDS	1215155	1217605	+	NMV_1199	lon	12394939	35145	40826.8	10322.7	16299.7	15054.8	14619.8	0.752626	0.0771937
NC_017501.1	CDS	1217787	1218056	+	NMV_1200	hup	12394940	27496.2	27683.4	33507.3	52602	50241.9	56684.8	-0.828677	2.94072e-08
NC_017501.1	CDS	1218115	1218549	-	NMV_1201	NMV_1201	12394941	1209.27	1404.73	898.108	1122.22	1152.21	1289.89	-0.0203355	0.951899
NC_017501.1	CDS	1218542	1219849	-	NMV_1202	hom	12394942	4825.82	5092.89	3788.67	3668.24	2615.81	3117.23	0.521148	0.0186158
NC_017501.1	CDS	1220022	1220417	+	NMV_1203	NMV_1203	12394943	1031.69	952.272	1086.34	943.967	743.461	893	0.244468	0.194305
NC_017501.1	CDS	1220494	1222416	+	NMV_1204	NMV_1204	12394944	3539.45	3736.53	3033.74	2871.14	2591.46	2776.16	0.316809	0.0486636
NC_017501.1	CDS	1222882	1223397	+	NMV_1205	NMV_1205	12394945	2512.09	2616.98	2917.6	1850.94	2326.74	2013.38	0.368594	0.0329876
NC_017501.1	CDS	1223442	1223843	+	NMV_1206	NMV_1206	12394946	2614.31	2632.1	2608.22	2481	2689.85	2433.01	0.0461577	0.761542
NC_017501.1	CDS	1223963	1224958	-	NMV_1208	NMV_1208	12394947	278.929	257.97	178.22	242.158	198.797	252.19	0.0435387	0.906311
NC_017501.1	CDS	1225063	1225263	-	NMV_1209	NMV_1209	12394948	182.776	204.562	162.2	204.04	169.383	173.639	0.00715801	0.98346
NC_017501.1	CDS	1225290	1225673	-	NMV_1210	NMV_1210	12394949	502.419	562.294	482.595	373.327	424.98	437.198	0.315315	0.0823164
NC_017501.1	CDS	1225678	1226400	-	NMV_1211	NMV_1211	12394950	1605.14	1520.61	1768.18	1836.36	1454.47	1743.62	-0.039632	0.862522
NC_017501.1	CDS	1226548	1227207	-	NMV_1212	ung	12394951	731.972	713.448	579.715	380.053	404.694	398.956	0.752798	1.605e-05
NC_017501.1	CDS	1227288	1227695	+	NMV_1213	NMV_1213	12394952	7453.12	6898.68	7357.08	5238.9	5769.18	4944.58	0.4375	0.00110792
NC_017501.1	CDS	1227710	1228657	+	NMV_1214	NMV_1214	12394953	14963.4	13808.4	16073.8	9685.19	11474.5	10054.5	0.512315	0.00062409
NC_017501.1	CDS	1228764	1229834	-	NMV_1215	NMV_1215	12394954	1356.53	1340.23	1262.56	938.361	1042.67	949.846	0.426933	0.001576
NC_017501.1	CDS	1230019	1230294	+	NMV_1216	NMV_1216	12394955	1693.5	1544.8	1665.05	1609.9	1064.98	1379.81	0.263651	0.253526
NC_017501.1	CDS	1230296	1230919	+	NMV_1217	lipB2	12394956	2964.27	2945.49	3555.39	2617.77	2088.38	2445.42	0.393158	0.0316105
NC_017501.1	CDS	1230912	1231895	+	NMV_1218	lipA2	12394957	2440.19	2690.55	3219.97	2004.53	2221.25	2098.14	0.390111	0.0296607
NC_017501.1	CDS	1232358	1232822	+	NMV_1219	bfrA	12394958	5706.78	5416.36	3918.83	1635.69	1418.97	1904.86	1.52587	9.22626e-13
NC_017501.1	CDS	1232850	1233323	+	NMV_1220	bfrB	12394959	7944.28	8005.13	5882.26	2841.99	3578.35	3628.85	1.07463	9.55091e-08
NC_017501.1	CDS	1233648	1233968	+	NMV_1222	NMV_1222	12394960	880.099	856.541	629.777	621.09	515.25	520.917	0.492951	0.0270474
NC_017501.1	CDS	1234017	1236575	+	NMV_1223	glnD	12394961	2540.68	2863.87	2421.99	1928.29	2280.08	2038.19	0.318048	0.0518709
NC_017501.1	CDS	1236672	1237133	+	NMV_1224	NMV_1224	12394962	357.757	364.786	583.72	531.402	661.305	680.086	-0.485566	0.0875365
NC_017501.1	CDS	1237460	1238923	+	NMV_1225	guaB	12394963	9750.38	9733.32	10300.7	11551.8	10147.8	10445.2	-0.108486	0.451875
NC_017501.1	CDS	1239267	1241651	-	NMV_1227	rnr	12394964	10414.8	10607	10061.4	11480.1	11214.8	11503.6	-0.136547	0.217751
NC_017501.1	tRNA	1241740	1241826	+	NMV_tRNA_27	NMV_tRNA_27	12394965	41295.3	50822.1	46807.7	63111.2	76564.3	56869.9	-0.484549	0.012145
NC_017501.1	tRNA	1241862	1241948	+	NMV_tRNA_28	NMV_tRNA_28	12394966	40404	56926.7	50604.4	77528.6	77191.1	59702.9	-0.513538	0.018634
NC_017501.1	tRNA	1241987	1242077	+	NMV_tRNA_29	NMV_tRNA_29	12394967	69262.7	90600.8	62052.6	179738	85975.7	97527.2	-0.640999	0.0549629
NC_017501.1	CDS	1242642	1244453	-	NMV_1229	NMV_1229	12394968	30610.3	31712.2	19650.2	19917.5	20175.9	19630.5	0.434673	0.0730704
NC_017501.1	CDS	1244723	1245613	-	NMV_1231	NMV_1231	12394969	1884.07	1761.45	1716.12	1821.79	1785.12	1603.06	0.0409989	0.821035
NC_017501.1	CDS	1245678	1246334	+	NMV_1232	NMV_1232	12394970	2665.42	2703.65	2897.57	1996.68	2630.01	2119.84	0.285029	0.125477
NC_017501.1	CDS	1246784	1248235	+	NMV_1233	cysG	12394971	1407.64	1270.7	1115.38	861.005	995	1115.22	0.341127	0.0900293
NC_017501.1	CDS	1248251	1248985	+	NMV_1234	cysH	12394972	480.763	438.347	481.594	325.119	424.98	445.467	0.219461	0.330169
NC_017501.1	CDS	1249023	1249946	+	NMV_1235	cysD	12394973	1192.81	1120.56	959.183	682.75	816.488	738.999	0.532964	0.00260769
NC_017501.1	CDS	1249985	1251271	+	NMV_1236	cysN	12394974	1760.2	1534.72	1292.59	950.693	1258.71	1081.11	0.460573	0.033113
NC_017501.1	CDS	1251268	1253082	+	NMV_1237	cysJ	12394975	2260.88	2056.71	1847.28	1419.31	1632.98	1484.2	0.432574	0.00774774
NC_017501.1	CDS	1253109	1254878	+	NMV_1238	cysI	12394976	2238.36	2062.75	1905.35	1618.87	1832.79	1611.33	0.287973	0.0685226
NC_017501.1	CDS	1255051	1256910	+	NMV_1239	ilvD	12394977	6270.7	6351.5	6321.8	6780.42	5991.3	5940.93	0.0175444	0.922848
NC_017501.1	CDS	1257556	1258122	+	NMV_1240	NMV_1240	12394978	1372.99	1451.08	1148.42	1579.63	1546.76	1501.77	-0.215228	0.219291
NC_017501.1	CDS	1258250	1259215	-	NMV_1241	NMV_1241	12394979	1092.33	1078.23	1141.41	1229.85	1404.77	1350.87	-0.263037	0.0647578
NC_017501.1	CDS	1259352	1260404	-	NMV_1243	bioB	12394980	3404.32	3622.66	1895.34	1820.67	1856.12	2239.74	0.547827	0.0660412
NC_017501.1	CDS	1260611	1261987	-	NMV_1245	mpl	12394981	6152.03	6197.32	4645.73	4764.68	4751.86	4659.31	0.254356	0.18873
NC_017501.1	CDS	1262049	1262351	-	NMV_1246	NMV_1246	12394982	1150.37	1200.16	1042.29	528.038	691.733	614.971	0.860602	7.65755e-07
NC_017501.1	CDS	1262364	1262561	-	NMV_1247	NMV_1247	12394983	316.177	329.516	417.515	229.826	290.082	241.854	0.458265	0.0473538
NC_017501.1	CDS	1262571	1263356	-	NMV_1248	NMV_1248	12394984	3824.44	3789.94	2943.63	4381.26	4303.55	4103.25	-0.269138	0.14353
NC_017501.1	CDS	1263430	1264710	-	NMV_1249	tilS	12394985	3804.52	3914.89	1971.43	2084.13	1911.9	2176.69	0.599021	0.0481323
NC_017501.1	CDS	1264808	1265767	-	NMV_1250	accA	12394986	26325	26219.2	24080.7	21565.5	20387.9	20869.7	0.283286	0.0149813
NC_017501.1	CDS	1265978	1266379	+	NMV_1253	NMV_1253	12394987	2515.56	2414.44	2764.41	2763.51	3076.29	2654.2	-0.140057	0.396303
NC_017501.1	CDS	1266447	1266644	-	NMV_1254	NMV_1254	12394988	2499.97	2313.67	2890.57	6022.55	4174.74	4540.45	-0.89693	1.79137e-05
NC_017501.1	CDS	1266857	1267411	+	NMV_1255	NMV_1255	12394989	4145.82	4283.71	3433.24	4275.88	3597.62	3600.94	0.0468388	0.842453
NC_017501.1	CDS	1267731	1268072	-	NMV_1256	fdx	12394990	833.322	807.164	946.167	686.114	561.906	632.542	0.448223	0.01022
NC_017501.1	CDS	1268127	1268417	-	NMV_1257	NMV_1257	12394991	263.337	258.978	316.39	199.556	216.04	197.411	0.435594	0.0329997
NC_017501.1	CDS	1268419	1268889	-	NMV_1258	NMV_1258	12394992	532.737	547.178	542.669	289.244	314.424	331.774	0.776537	2.38401e-07
NC_017501.1	CDS	1268925	1269581	-	NMV_1259	NMV_1259	12394993	1424.1	1426.9	1949.4	1246.66	922.987	1171.03	0.498776	0.033113
NC_017501.1	CDS	1269663	1271525	-	NMV_1260	NMV_1260	12394994	9771.17	8594.63	7667.46	6323.01	6343.25	6272.71	0.449509	0.00378794
NC_017501.1	CDS	1271697	1272569	+	NMV_1261	crtB	12394995	1396.38	1543.79	1006.24	1065.05	867.202	920.907	0.44598	0.0627801
NC_017501.1	CDS	1272648	1273961	+	NMV_1262	NMV_1262	12394996	1578.29	1617.35	1022.26	1007.87	944.287	962.249	0.507015	0.0363622
NC_017501.1	CDS	1274045	1274764	+	NMV_1263	NMV_1263	12394997	3952.65	3860.48	4213.2	3872.28	3519.52	3565.8	0.132513	0.340571
NC_017501.1	CDS	1274929	1275600	+	NMV_1264	NMV_1264	12394998	4808.49	4913.52	5735.07	3392.45	3661.52	3506.89	0.539325	0.000155242
NC_017501.1	CDS	1275607	1275978	+	NMV_1265	NMV_1265	12394999	3250.13	3228.65	4014.95	3139.08	2806.49	2907.42	0.239356	0.18089
NC_017501.1	CDS	1275975	1276622	+	NMV_1266	NMV_1266	12395000	3736.95	3923.96	4461.5	3335.27	3983.04	3679.49	0.137174	0.451875
NC_017501.1	CDS	1277065	1278207	+	NMV_1267	NMV_1267	12395001	7600.38	6859.38	6950.57	7627.97	6855.46	7936.75	-0.0653188	0.702811
NC_017501.1	CDS	1278317	1278526	-	NMV_1268	NMV_1268	12395002	29.4521	32.2462	32.0395	51.5706	48.685	53.7454	-0.644529	0.0577239
NC_017501.1	CDS	1278523	1278819	-	NMV_1269	NMV_1269	12395003	62.3692	74.5694	70.0865	109.868	115.627	124.028	-0.714922	0.00476521
NC_017501.1	CDS	1278798	1279403	-	NMV_1270	NMV_1270	12395004	74.4965	85.6541	98.121	91.9303	85.1988	84.7523	-0.0204275	0.958964
NC_017501.1	CDS	1279483	1279770	+	NMV_1271	NMV_1271	12395005	5562.12	5117.07	4906.05	4676.11	5663.69	5029.33	0.0197394	0.928425
NC_017501.1	CDS	1279778	1280044	+	NMV_1272	NMV_1272	12395006	7284.2	6986.35	6200.65	6898.13	5201.18	5733.19	0.193431	0.337428
NC_017501.1	CDS	1280646	1281017	-	NMV_1273	NMV_1273	12395007	16.4585	16.1231	16.0198	11.211	26.3711	16.537	-0.121143	0.845802
NC_017501.1	CDS	1281055	1282956	-	NMV_1274	NMV_1274	12395008	148.993	136.039	131.162	127.805	133.884	108.524	0.162188	0.546011
NC_017501.1	CDS	1282967	1283527	-	NMV_1275	NMV_1275	12395009	136.866	137.046	120.148	172.65	147.069	150.901	-0.24337	0.316966
NC_017501.1	CDS	1283524	1284033	-	NMV_1276	NMV_1276	12395010	102.216	81.6233	106.131	141.259	104.47	128.162	-0.340822	0.241108
NC_017501.1	CDS	1284026	1284226	-	NMV_1277	NMV_1277	12395011	45.9107	34.2616	54.0667	47.0862	44.6279	49.6111	-0.0653346	0.888054
NC_017501.1	CDS	1284223	1285368	-	NMV_1278	NMV_1278	12395012	138.598	112.862	113.14	218.615	113.598	125.061	-0.290333	0.439329
NC_017501.1	CDS	1285358	1285828	-	NMV_1279	NMV_1279	12395013	27.7196	18.1385	38.0469	43.7229	42.5994	41.3426	-0.51237	0.226513
NC_017501.1	CDS	1285929	1286990	-	NMV_1280	NMV_1280	12395014	100.484	80.6156	70.0865	88.567	96.3558	62.0139	0.0248288	0.958251
NC_017501.1	CDS	1287221	1287637	-	NMV_1281	NMV_1281	12395015	616.762	632.832	655.809	734.321	851.988	839.255	-0.341947	0.0273142
NC_017501.1	CDS	1287765	1289090	-	NMV_1282	NMV_1282	12395016	349.96	292.231	298.368	302.697	350.938	287.331	0.000121195	0.999711
NC_017501.1	CDS	1289077	1290645	-	NMV_1283	NMV_1283	12395017	399.336	396.024	308.38	358.752	310.367	302.835	0.177557	0.454702
NC_017501.1	CDS	1290645	1292267	-	NMV_1284	NMV_1284	12395018	249.477	249.908	248.306	295.971	304.281	272.861	-0.21788	0.245625
NC_017501.1	CDS	1292279	1292791	+	NMV_1285	NMV_1285	12395019	1942.97	1842.07	2237.76	1871.12	2198.94	2104.34	-0.0352224	0.872674
NC_017501.1	CDS	1292759	1293292	-	NMV_1286	NMV_1286	12395020	42.4457	44.3386	46.0568	40.3596	33.471	41.3426	0.18489	0.64139
NC_017501.1	CDS	1293295	1293492	-	NMV_1287	NMV_1287	12395021	25.1209	16.1231	23.0284	20.1798	20.2854	22.7384	0.0226946	0.972769
NC_017501.1	CDS	1293489	1293755	-	NMV_1288	NMV_1288	12395022	32.0508	35.2693	35.0432	23.5431	31.4424	26.8727	0.276411	0.515811
NC_017501.1	CDS	1293767	1294108	-	NMV_1289	NMV_1289	12395023	34.6496	33.2539	38.0469	33.633	33.471	31.007	0.0978786	0.833027
NC_017501.1	CDS	1294105	1294299	-	NMV_1290	NMV_1290	12395024	22.5222	18.1385	23.0284	14.5743	21.2997	17.5706	0.202741	0.702773
NC_017501.1	CDS	1294319	1294573	-	NMV_1291	NMV_1291	12395025	19.9235	19.1462	27.0333	17.9376	18.2569	15.5035	0.285244	0.571051
NC_017501.1	CDS	1294644	1294808	-	NMV_1292	NMV_1292	12395026	12.9936	14.1077	8.00988	8.96881	8.11417	11.3692	0.212277	0.736202
NC_017501.1	CDS	1295014	1295556	-	NMV_1294	NMV_1294	12395027	50.2419	38.2924	54.0667	35.8752	34.4852	28.9398	0.462496	0.221987
NC_017501.1	CDS	1295699	1296220	-	NMV_1295	NMV_1295	12395028	2564.93	2383.2	4912.06	4810.64	6745.92	6247.9	-0.769304	0.0186102
NC_017501.1	CDS	1296222	1296665	-	NMV_1296	NMV_1296	12395029	172.382	156.193	137.169	117.716	92.2987	115.759	0.489865	0.0546514
NC_017501.1	CDS	1296662	1297063	-	NMV_1297	NMV_1297	12395030	147.261	125.962	152.188	97.5358	116.641	95.088	0.4355	0.0856155
NC_017501.1	CDS	1297262	1298149	-	NMV_1298	NMV_1298	12395031	82.2927	70.5386	70.0865	43.7229	44.6279	42.3762	0.709995	0.0174384
NC_017501.1	CDS	1298194	1298385	-	NMV_1299	NMV_1299	12395032	13.8598	11.0846	11.0136	13.4532	8.11417	6.20139	0.263124	0.665487
NC_017501.1	CDS	1298385	1298906	-	NMV_1300	gam	12395033	18.191	20.1539	22.0272	19.0587	26.3711	11.3692	0.0660374	0.919003
NC_017501.1	CDS	1298921	1299148	-	NMV_1301	NMV_1301	12395034	6.92991	4.03078	10.0124	5.6055	6.08563	5.16783	0.182755	0.789131
NC_017501.1	CDS	1299212	1299379	-	NMV_1302	NMV_1302	12395035	6.92991	6.04617	12.0148	2.2422	2.02854	6.20139	0.645167	0.277132
NC_017501.1	CDS	1299372	1299545	-	NMV_1303	NMV_1303	12395036	5.19743	3.02308	4.00494	1.1211	1.01427	2.06713	0.579925	0.321032
NC_017501.1	CDS	1299542	1299661	-	NMV_1304	NMV_1304	12395037	1.73248	2.01539	0	0	2.02854	2.06713	-0.0254614	0.969725
NC_017501.1	CDS	1299654	1299920	-	NMV_1305	NMV_1305	12395038	6.92991	6.04617	8.00988	3.3633	3.04281	5.16783	0.476239	0.435669
NC_017501.1	CDS	1300011	1300925	-	NMV_1307	NMV_1307	12395039	92.6876	101.777	91.1124	65.0238	61.8706	65.1146	0.537661	0.0442634
NC_017501.1	CDS	1300961	1302937	-	NMV_1308	NMV_1308	12395040	117.808	107.823	81.1	72.8715	86.2131	79.5845	0.336533	0.275542
NC_017501.1	CDS	1302939	1303190	-	NMV_1309	NMV_1309	12395041	22.5222	29.2231	19.0235	10.0899	14.1998	27.9063	0.323312	0.560807
NC_017501.1	CDS	1303238	1304137	+	NMV_1310	NMV_1310	12395042	19354.4	21131.4	22210.4	17482.4	16910.9	19539.5	0.21337	0.161199
NC_017501.1	CDS	1304347	1304517	+	NMV_1312	NMV_1312	12395043	1655.38	1774.55	1688.08	1885.69	1385.49	1800.47	0.0128597	0.965291
NC_017501.1	CDS	1304560	1305525	-	NMV_1313	NMV_1313	12395044	1532.38	1420.85	1664.05	1693.98	2220.24	1973.08	-0.340845	0.0681713
NC_017501.1	CDS	1305848	1306399	+	NMV_1315	NMV_1315	12395045	34.6496	37.2847	18.0222	13.4532	6.08563	13.4363	1.06352	0.0300408
NC_017501.1	CDS	1306504	1307172	+	NMV_1316	hda	12395046	4438.61	3786.92	4488.54	4728.8	4767.08	4512.55	-0.137354	0.388392
NC_017501.1	CDS	1307169	1307837	+	NMV_1317	NMV_1317	12395047	2743.38	2561.56	3187.93	2682.79	2858.22	2664.53	0.0485315	0.809966
NC_017501.1	CDS	1308301	1308744	+	NMV_1318	NMV_1318	12395048	1316.68	1370.46	1956.41	1838.61	2031.59	2133.28	-0.354421	0.134047
NC_017501.1	CDS	1309694	1310590	-	NMV_1319	argB	12395049	2707.86	2545.44	2140.64	4409.29	5499.38	4472.24	-0.930177	1.71576e-07
NC_017501.1	CDS	1310760	1311890	+	NMV_1320	NMV_1320	12395050	4677.69	4838.95	3622.47	3438.42	3746.72	3335.31	0.311277	0.106353
NC_017501.1	CDS	1311961	1312812	+	NMV_1321	lgt	12395051	3236.27	3571.27	2829.49	3590.89	3661.52	3608.18	-0.168916	0.318759
NC_017501.1	CDS	1312895	1313557	-	NMV_1322	NMV_1322	12395052	2227.1	2132.28	2303.84	1923.81	1968.7	2010.28	0.172706	0.169962
NC_017501.1	CDS	1313807	1315360	-	NMV_1323	leuA	12395053	5188.77	5493.95	4518.57	5041.59	5752.95	4830.88	-0.0387862	0.858225
NC_017501.1	CDS	1315846	1316955	+	NMV_1324	proB	12395054	2694.87	2305.61	2005.47	3173.84	3722.38	3110	-0.497755	0.00948978
NC_017501.1	CDS	1316968	1318230	+	NMV_1325	proA	12395055	2344.91	2139.34	2262.79	3569.58	3980	3461.41	-0.69508	9.00099e-08
NC_017501.1	CDS	1318455	1321493	-	NMV_1326	ftsK2	12395056	21714.9	19843.5	22700	23755	21780.5	22011.8	-0.0709421	0.652048
NC_017501.1	CDS	1321658	1322338	+	NMV_1327	NMV_1327	12395057	5487.62	5653.17	4663.75	3859.95	4202.13	4199.38	0.358967	0.0191665
NC_017501.1	CDS	1322367	1322726	+	NMV_1328	NMV_1328	12395058	580.38	591.517	560.692	488.8	461.493	491.977	0.260114	0.0822495
NC_017501.1	CDS	1322989	1323288	-	NMV_1329	NMV_1329	12395059	323.973	306.339	481.594	531.402	502.064	535.387	-0.470645	0.0629417
NC_017501.1	CDS	1323429	1323593	-	NMV_1330	NMV_1330	12395060	214.827	272.078	160.198	502.253	498.007	388.621	-1.02893	9.03618e-05
NC_017501.1	CDS	1323770	1324306	-	NMV_1331	nudF	12395061	1225.73	1221.33	1053.3	1141.28	1455.48	1072.84	-0.0658219	0.794471
NC_017501.1	CDS	1324340	1324696	-	NMV_1332	folB	12395062	1198.01	1146.76	931.149	1259	993.986	1007.73	0.00699042	0.981712
NC_017501.1	CDS	1324752	1325354	+	NMV_1333	NMV_1333	12395063	8374.8	8080.7	8885.96	8743.46	9615.29	8578.59	-0.0868874	0.563845
NC_017501.1	CDS	1325442	1326287	+	NMV_1334	NMV_1334	12395064	2486.97	2552.49	2073.56	1660.35	1544.74	1715.72	0.519768	0.00113503
NC_017501.1	CDS	1326533	1327507	+	NMV_1335	fbp	12395065	2075.51	2331.81	1929.38	1193.97	1497.06	1302.29	0.647922	0.000162698
NC_017501.1	CDS	1327649	1327867	-	NMV_1336	NMV_1336	12395066	30301.9	31260.7	47345.4	40229.6	31347.1	36321.5	0.0127095	0.974553
NC_017501.1	CDS	1328211	1328309	+	NMV_1338	NMV_1338	12395067	1214.47	1393.64	1059.31	1161.46	1503.15	1322.96	-0.11676	0.62555
NC_017501.1	CDS	1328279	1328473	+	NMV_1339	NMV_1339	12395068	1241.32	1438.99	833.028	1663.71	1683.69	1606.16	-0.468531	0.0671926
NC_017501.1	CDS	1328596	1330416	+	NMV_1340	ggt	12395069	36734.6	33483.7	43247.4	40892.1	42569	41305.4	-0.133937	0.464885
NC_017501.1	CDS	1330479	1330742	+	NMV_1341	NMV_1341	12395070	2626.44	2759.07	3500.32	2466.42	3724.4	3032.48	-0.0513136	0.869778
NC_017501.1	CDS	1330897	1332147	+	NMV_1343	glyA	12395071	42211.8	39505.7	62225.8	58851.1	64585.8	62074.9	-0.348736	0.155917
NC_017501.1	CDS	1332239	1332883	+	NMV_1344	dedA	12395072	1652.78	1836.02	2000.47	1364.38	1344.92	1457.33	0.389577	0.01062
NC_017501.1	CDS	1332902	1334812	+	NMV_1345	NMV_1345	12395073	3455.43	3301.21	3552.38	3301.64	3315.65	3486.22	0.028712	0.849711
NC_017501.1	CDS	1334833	1335198	+	NMV_1346	NMV_1346	12395074	722.443	770.887	593.732	484.315	580.163	481.641	0.417715	0.040554
NC_017501.1	CDS	1335309	1336784	+	NMV_1347	trpE	12395075	2040.86	2146.39	2135.63	1833	2062.01	2160.15	0.0610925	0.727467
NC_017501.1	CDS	1336781	1337326	+	NMV_1348	NMV_1348	12395076	1353.93	1349.3	1802.22	1615.51	2005.21	2040.26	-0.316681	0.160077
NC_017501.1	CDS	1337323	1338459	+	NMV_1349	purK	12395077	2907.1	2661.32	3244	3696.27	3369.41	3579.24	-0.267226	0.0879936
NC_017501.1	CDS	1338506	1338988	+	NMV_1350	NMV_1350	12395078	451.31	438.347	480.593	459.651	555.821	504.38	-0.146454	0.445633
NC_017501.1	CDS	1339094	1340149	+	NMV_1351	NMV_1351	12395079	730.239	663.063	946.167	602.031	729.261	683.187	0.20641	0.3957
NC_017501.1	CDS	1340875	1341480	+	NMV_1353	NMV_1353	12395080	427.922	463.54	525.648	392.385	389.48	408.258	0.244483	0.188953
NC_017501.1	CDS	1342224	1342973	-	NMV_1355	NMV_1355	12395082	66.7004	62.4771	61.0753	94.1725	64.9134	78.551	-0.292523	0.370453
NC_017501.1	CDS	1342978	1343388	-	NMV_1356	NMV_1356	12395083	11.2611	21.1616	13.0161	15.6954	13.1855	13.4363	0.0735743	0.913358
NC_017501.1	CDS	1343381	1343719	-	NMV_1357	NMV_1357	12395084	10.3949	3.02308	8.00988	6.7266	10.1427	5.16783	-0.0189515	0.981712
NC_017501.1	CDS	1343644	1343817	-	NMV_1358	NMV_1358	12395085	1.73248	4.03078	6.00741	0	3.04281	2.06713	0.3865	0.514994
NC_017501.1	CDS	1343831	1344334	-	NMV_1359	NMV_1359	12395086	22.5222	22.1693	32.0395	28.0275	26.3711	20.6713	0.0254872	0.968718
NC_017501.1	CDS	1344424	1344906	-	NMV_1360	NMV_1360	12395087	4074.79	4195.03	3895.81	5039.35	6132.29	5731.12	-0.46573	0.00137291
NC_017501.1	CDS	1344903	1345871	-	NMV_1361	NMV_1361	12395088	4879.52	4885.3	4944.1	2259.02	2403.82	2589.08	1.00633	2.19338e-18
NC_017501.1	CDS	1346105	1346350	-	NMV_1363	NMV_1363	12395089	7146.47	7404.54	5119.32	3450.75	2850.1	3309.48	0.991263	1.39051e-06
NC_017501.1	CDS	1346379	1346756	-	NMV_1364	NMV_1364	12395090	6334.8	6215.46	5186.4	2774.72	2768.96	3060.39	1.02122	3.59981e-12
NC_017501.1	CDS	1347055	1347351	+	NMV_1366	NMV_1366	12395091	5.19743	6.04617	11.0136	7.8477	8.11417	6.20139	-5.05237e-05	0.999911
NC_017501.1	CDS	1347396	1348271	+	NMV_1367	NMV_1367	12395092	14.7261	25.1924	31.0383	19.0587	21.2997	19.6377	0.185838	0.738507
NC_017501.1	CDS	1348252	1348611	+	NMV_1368	NMV_1368	12395093	23.3884	20.1539	19.0235	19.0587	23.3282	20.6713	-0.00831471	0.989309
NC_017501.1	CDS	1348607	1349155	+	NMV_1369	NMV_1369	12395094	5.19743	10.0769	14.0173	14.5743	10.1427	5.16783	-0.0199068	0.981712
NC_017501.1	CDS	1349175	1349438	+	NMV_1370	NMV_1370	12395095	20790.6	19621.8	21582.6	23507.2	21496.5	21987	-0.110396	0.416807
NC_017501.1	CDS	1349431	1349757	+	NMV_1371	NMV_1371	12395096	13404.2	12655.6	15542.2	19198.8	16609.7	17474.5	-0.349183	0.0320516
NC_017501.1	CDS	1349769	1349972	+	NMV_1372	NMV_1372	12395097	6722.01	6297.08	6347.83	9457.61	7116.13	8231.31	-0.347984	0.0471624
NC_017501.1	CDS	1350248	1351255	-	NMV_1373	NMV_1373	12395098	589.909	583.455	1026.27	739.926	761.718	736.932	-0.0238645	0.953793
NC_017501.1	CDS	1351442	1351624	+	NMV_1374	NMV_1374	12395099	1929.98	1591.15	2015.49	2195.12	3101.64	2294.51	-0.435979	0.0543767
NC_017501.1	CDS	1351674	1352675	-	NMV_1375	dusC	12395100	820.328	858.556	975.203	1380.07	1224.23	1213.41	-0.51293	0.00127462
NC_017501.1	CDS	1352752	1356585	-	NMV_1376	NMV_1376	12395101	6244.72	6599.39	4912.06	5585.32	6078.53	5578.15	0.0412102	0.862522
NC_017501.1	CDS	1357163	1357582	+	NMV_1377	NMV_1377	12395103	2247.02	2053.68	3165.91	1549.36	1927.12	1851.12	0.462577	0.0582565
NC_017501.1	CDS	1357679	1359370	+	NMV_1378	dld	12395104	6862.34	6813.02	9503.72	5293.84	5201.18	5335.26	0.531167	0.00772056
NC_017501.1	CDS	1359665	1360036	+	NMV_1379	NMV_1379	12395105	1651.05	1561.93	1727.13	1017.96	842.86	1012.89	0.764701	4.64803e-07
NC_017501.1	CDS	1360191	1360739	+	NMV_1380	NMV_1380	12395106	527.539	520.978	488.603	186.103	300.224	291.465	0.927538	0.000124147
NC_017501.1	CDS	1360869	1361348	+	NMV_1381	NMV_1381	12395107	101.35	102.785	89.1099	36.9963	57.8135	69.2489	0.752264	0.0224499
NC_017501.1	CDS	1361349	1361960	+	NMV_1382	NMV_1382	12395108	132.535	135.031	97.1198	132.29	145.041	183.975	-0.315804	0.293214
NC_017501.1	CDS	1362321	1362434	+	NMV_1383	NMV_1383	12395109	37.2483	36.277	20.0247	17.9376	18.2569	27.9063	0.437813	0.364524
NC_017501.1	CDS	1364923	1366707	+	NMV_1384	nhhA	12395110	5248.54	4846	7242.94	7669.45	7010.64	7785.85	-0.358696	0.111251
NC_017501.1	CDS	1366839	1367846	+	NMV_1385	NMV_1385	12395111	291.922	310.37	381.471	306.06	250.525	286.298	0.213835	0.368362
NC_017501.1	CDS	1367982	1368173	+	NMV_1386	NMV_1386	12395112	141.197	167.277	259.32	181.618	212.997	209.814	-0.0845225	0.831007
NC_017501.1	CDS	1368170	1368676	-	NMV_1387	NMV_1387	12395113	40.7132	39.3001	49.0605	44.844	37.528	49.6111	-0.0290687	0.953042
NC_017501.1	CDS	1368679	1368876	-	NMV_1388	NMV_1388	12395114	25.1209	16.1231	23.0284	20.1798	20.2854	22.7384	0.0226946	0.972769
NC_017501.1	CDS	1368873	1369139	-	NMV_1389	NMV_1389	12395115	32.0508	35.2693	35.0432	23.5431	31.4424	26.8727	0.276411	0.515811
NC_017501.1	CDS	1369151	1369489	-	NMV_1390	NMV_1390	12395116	40.7132	34.2616	43.0531	38.1174	35.4995	33.0741	0.130938	0.764031
NC_017501.1	CDS	1369486	1369704	-	NMV_1391	NMV_1391	12395117	20.7897	17.1308	30.0371	22.422	38.5423	35.1412	-0.409972	0.387956
NC_017501.1	CDS	1369717	1369887	+	NMV_1392	NMV_1392	12395118	3891.14	3798	5351.6	16859.1	13959.4	15600.6	-1.76047	5.41444e-20
NC_017501.1	CDS	1369932	1370114	-	NMV_1393	NMV_1393	12395119	28.5859	20.1539	24.0296	16.8165	26.3711	17.5706	0.211397	0.684563
NC_017501.1	CDS	1370134	1370553	-	NMV_1394	NMV_1394	12395120	25.9872	28.2155	32.0395	21.3009	21.2997	18.6042	0.416042	0.341115
NC_017501.1	CDS	1370525	1370761	-	NMV_1395	NMV_1395	12395121	14.7261	17.1308	21.0259	12.3321	14.1998	8.26852	0.45045	0.392779
NC_017501.1	CDS	1370764	1370928	-	NMV_1396	NMV_1396	12395122	12.1273	14.1077	8.00988	7.8477	5.07136	8.26852	0.460047	0.428942
NC_017501.1	CDS	1371134	1371679	-	NMV_1398	NMV_1398	12395123	48.5094	32.2462	46.0568	28.0275	34.4852	28.9398	0.4106	0.309907
NC_017501.1	CDS	1371987	1372415	-	NMV_1399	NMV_1399	12395124	486.826	527.024	372.459	674.903	859.088	781.375	-0.708179	0.00121081
NC_017501.1	CDS	1372396	1372830	-	NMV_1400	NMV_1400	12395125	142.929	193.477	92.1136	270.185	214.011	206.713	-0.620695	0.064721
NC_017501.1	CDS	1372983	1373939	-	NMV_1401	NMV_1401	12395126	343.031	375.87	247.305	633.422	576.106	588.099	-0.854735	0.000100325
NC_017501.1	CDS	1374537	1376117	-	NMV_1402	purH	12395127	5465.97	5434.5	3449.26	10091	15606.6	11003.3	-1.25903	2.3406e-06
NC_017501.1	CDS	1376277	1377419	-	NMV_1403	clcA	12395128	1207.54	1215.28	832.026	1241.06	1223.21	1186.53	-0.158681	0.521326
NC_017501.1	CDS	1377564	1378397	-	NMV_1404	serB	12395129	993.576	994.595	541.668	447.319	365.138	437.198	0.938318	0.00118687
NC_017501.1	CDS	1378687	1380228	+	NMV_1405	pntA	12395130	7092.76	6638.69	7436.17	7382.45	7055.27	6965.2	-0.0157113	0.928284
NC_017501.1	CDS	1380232	1380615	+	NMV_1406	NMV_1406	12395131	1355.66	1370.46	1626.01	1477.61	2026.51	1681.61	-0.244304	0.261412
NC_017501.1	CDS	1380681	1382066	+	NMV_1407	pntB	12395132	4526.96	4971.97	6578.11	5361.1	7583.71	6325.42	-0.248513	0.341428
NC_017501.1	CDS	1382274	1382741	-	NMV_1408	NMV_1408	12395133	509.348	541.132	643.794	804.95	897.63	821.684	-0.560393	0.00137302
NC_017501.1	CDS	1383344	1383739	-	NMV_1409	NMV_1409	12395134	1001.37	892.818	1467.81	2891.32	3037.74	2848.51	-1.31381	6.00709e-09
NC_017501.1	CDS	1383723	1384055	-	NMV_1410	NMV_1410	12395135	314.445	320.447	386.477	389.022	517.278	446.5	-0.390588	0.0754115
NC_017501.1	CDS	1384168	1384446	-	NMV_1412	NMV_1412	12395136	135.999	128.985	205.253	618.848	407.737	498.178	-1.56856	7.53741e-09
NC_017501.1	CDS	1384453	1384737	-	NMV_1413	NMV_1413	12395137	223.49	190.454	646.798	579.609	712.019	660.448	-0.720651	0.100647
NC_017501.1	CDS	1384745	1384942	-	NMV_1414	NMV_1414	12395138	29.4521	25.1924	22.0272	29.1486	26.3711	29.9734	-0.130601	0.789131
NC_017501.1	CDS	1384947	1385291	-	NMV_1415	NMV_1415	12395139	69.2991	65.5002	61.0753	62.7816	63.8991	62.0139	0.0512456	0.893144
NC_017501.1	CDS	1385282	1385605	-	NMV_1416	NMV_1416	12395140	18.191	11.0846	13.0161	12.3321	13.1855	12.4028	0.122077	0.845997
NC_017501.1	CDS	1385602	1386315	-	NMV_1417	NMV_1417	12395141	29.4521	25.1924	26.0321	17.9376	23.3282	20.6713	0.319686	0.486123
NC_017501.1	CDS	1386767	1386940	+	NMV_1418	NMV_1418	12395142	65.8341	67.5156	103.127	116.594	151.126	135.397	-0.708423	0.0198184
NC_017501.1	CDS	1387092	1388150	-	NMV_1419	trpD	12395143	1573.96	1585.1	2059.54	1270.21	1417.95	1402.55	0.340311	0.080609
NC_017501.1	CDS	1388214	1388804	-	NMV_1420	trpG	12395144	4442.94	4551.76	3529.35	3113.3	3311.6	2991.14	0.400932	0.0219624
NC_017501.1	CDS	1389226	1391502	+	NMV_1423	NMV_1423	12395145	276.33	228.747	418.516	279.154	241.397	258.391	0.227169	0.490993
NC_017501.1	CDS	1392334	1393131	-	NMV_1425	psd	12395146	7084.1	7163.7	5557.86	3931.7	3111.78	3697.06	0.85397	4.21762e-06
NC_017501.1	CDS	1393286	1396132	+	NMV_1426	uvrA	12395147	4410.89	4542.69	2608.22	2615.53	2462.65	2540.5	0.565721	0.0321338
NC_017501.1	CDS	1396349	1396546	-	NMV_1428	NMV_1428	12395148	7327.51	9296.99	3320.1	3222.04	3548.94	4080.52	0.771595	0.0334506
NC_017501.1	CDS	1396550	1396819	-	NMV_1429	NMV_1429	12395149	7877.58	9855.26	3064.78	2583.02	2274	3220.59	1.16478	0.00230259
NC_017501.1	CDS	1397101	1397898	+	NMV_1430	NMV_1430	12395150	7063.31	7824.75	8741.78	8031.57	9334.34	9811.63	-0.196752	0.295193
NC_017501.1	CDS	1398640	1398970	+	NMV_1433	NMV_1433	12395151	86.6239	65.5002	128.158	108.747	144.027	128.162	-0.398661	0.267209
NC_017501.1	CDS	1399204	1400094	-	NMV_1434	sucD	12395152	10645.2	10313.8	15052.6	14878.1	22390	17171.7	-0.561652	0.0306371
NC_017501.1	CDS	1400105	1401271	-	NMV_1435	sucC	12395153	13180.7	12554.9	16054.8	12443.1	12135.8	12111.3	0.183548	0.298997
NC_017501.1	CDS	1401370	1401657	-	NMV_1436	NMV_1436	12395154	8339.28	8480.76	10403.8	9788.33	7827.13	8820.45	0.0411515	0.864582
NC_017501.1	CDS	1401752	1403185	-	NMV_1438	lpdA3	12395155	16497.5	14630.7	18178.4	14963.3	15623.8	14943.3	0.112774	0.509512
NC_017501.1	CDS	1403550	1404731	-	NMV_1439	sucB	12395156	12101.4	11892.8	16449.3	15401.7	16080.3	14880.2	-0.190521	0.381614
NC_017501.1	CDS	1404831	1407659	-	NMV_1440	sucA	12395157	29346.4	26291.8	30476.6	27706.9	27540.5	28013.8	0.0479576	0.76502
NC_017501.1	CDS	1407864	1409147	-	NMV_1441	gltA	12395158	10875.6	10320.8	17646.8	12604.5	15137	14032.7	-0.0984274	0.768461
NC_017501.1	CDS	1409259	1409507	-	NMV_1442	NMV_1442	12395159	3212.01	3091.61	9157.3	5343.17	4656.52	5284.62	0.0139365	0.981712
NC_017501.1	CDS	1409511	1410218	-	NMV_1443	sdhB	12395160	3258.79	2952.55	4761.87	3134.6	3357.24	3401.46	0.141995	0.614207
NC_017501.1	CDS	1410339	1412102	-	NMV_1444	sdhA	12395161	6046.35	5393.18	10174.6	4796.07	4482.07	4989.02	0.556368	0.0543767
NC_017501.1	CDS	1412105	1412446	-	NMV_1445	sdhD	12395162	2902.77	2420.48	3685.55	2410.37	2459.61	2774.09	0.227082	0.345199
NC_017501.1	CDS	1412440	1412817	-	NMV_1446	sdhC	12395163	2308.53	1975.08	2644.26	1618.87	1814.53	1923.46	0.359581	0.0636864
NC_017501.1	CDS	1413096	1414499	-	NMV_1448	lpdA2	12395164	7397.68	7805.6	3897.81	4457.5	4994.27	4513.58	0.416455	0.183893
NC_017501.1	CDS	1414748	1415485	-	NMV_1449	NMV_1449	12395165	47341.7	45348.3	32747.4	44869.8	48787.5	47039.6	-0.15971	0.490993
NC_017501.1	CDS	1415762	1418038	-	NMV_1450	metE	12395166	14740.8	16420.4	16075.8	17949.9	21629.3	20731.3	-0.345817	0.0219538
NC_017501.1	CDS	1418175	1419053	-	NMV_1451	metF	12395167	4028.88	3963.26	4233.22	3993.36	3698.03	4113.59	0.0498432	0.748667
NC_017501.1	CDS	1419254	1419529	+	NMV_1452	rpmE2	12395168	137.732	102.785	797.984	206.283	180.54	179.84	0.582883	0.299427
NC_017501.1	CDS	1419529	1419654	+	NMV_1453	rpmJ	12395169	64.1017	48.3694	402.497	139.016	93.313	103.357	0.392997	0.514994
NC_017501.1	CDS	1420122	1421261	+	NMV_1455	metX	12395170	3930.99	3547.09	3240	3498.96	3067.16	3373.56	0.106725	0.555583
NC_017501.1	CDS	1421258	1421839	+	NMV_1456	NMV_1456	12395171	2136.14	1934.77	1697.09	2214.17	2295.3	2257.31	-0.225317	0.177311
NC_017501.1	CDS	1421956	1422801	+	NMV_1457	NMV_1457	12395172	2125.75	2216.93	1772.19	1362.14	1735.42	1636.13	0.357744	0.0673835
NC_017501.1	CDS	1422851	1423411	-	NMV_1458	efp	12395173	21289.6	22963.3	16835.8	11794	11546.5	12269.5	0.756856	1.15418e-05
NC_017501.1	CDS	1423454	1424602	-	NMV_1459	NMV_1459	12395174	4709.74	4502.38	3439.24	4908.18	4288.34	4320.3	-0.0922344	0.699259
NC_017501.1	CDS	1424621	1424929	-	NMV_1460	NMV_1460	12395175	2724.32	2668.38	2829.49	3686.18	3677.75	3498.62	-0.397374	0.000337913
NC_017501.1	CDS	1425401	1426342	+	NMV_1461	miaA	12395176	1670.97	1612.31	1531.89	1362.14	1480.84	1417.02	0.174266	0.208264
NC_017501.1	CDS	1426346	1427065	+	NMV_1462	tadA	12395177	624.558	645.932	473.584	590.82	549.735	553.991	0.0406145	0.879654
NC_017501.1	CDS	1427070	1427558	+	NMV_1463	NMV_1463	12395178	1149.5	1148.77	1079.33	1040.38	1109.61	1056.3	0.0740134	0.629587
NC_017501.1	CDS	1427624	1428376	+	NMV_1464	rlmB	12395179	3415.58	3534.99	3003.71	2502.3	2113.74	2438.18	0.486111	0.00212043
NC_017501.1	CDS	1428438	1429829	-	NMV_1465	NMV_1465	12395180	1409.37	1367.44	836.031	784.77	824.603	861.993	0.515944	0.0497379
NC_017501.1	CDS	1430136	1431011	+	NMV_1467	dapA	12395181	4759.98	4307.9	5919.3	3513.53	4064.19	3834.53	0.380611	0.0528273
NC_017501.1	CDS	1431089	1432216	+	NMV_1468	NMV_1468	12395182	5837.58	5752.93	6448.96	4543.82	5212.34	4698.59	0.314152	0.0277566
NC_017501.1	CDS	1432273	1433205	-	NMV_1469	pip	12395183	413.196	372.847	314.388	386.78	489.893	407.225	-0.213253	0.367665
NC_017501.1	CDS	1434847	1434960	+	NMV_1469.1	opaD	12395184	12881	14570.3	11647.4	8931.81	7214.51	7766.21	0.690335	5.09954e-05
NC_017501.1	CDS	1434963	1435637	+	NMV_1470	opaD	12395185	12760.6	13152.4	13928.2	9132.49	8113.16	8481.44	0.622388	1.97687e-07
NC_017501.1	CDS	1436736	1437182	+	NMV_1471	NMV_1471	12395186	2615.17	2427.54	2545.14	3047.15	2152.28	2517.76	-0.0233976	0.932989
NC_017501.1	CDS	1437233	1438054	-	NMV_1472	NMV_1472	12395187	2540.68	2500.09	3265.03	4154.8	4745.78	4379.22	-0.657467	0.000236698
NC_017501.1	CDS	1438173	1438631	+	NMV_1473	cytC%27	12395188	1664.04	1821.91	1942.4	997.78	1258.71	1307.46	0.588548	0.0013076
NC_017501.1	CDS	1438795	1439910	-	NMV_1474	lst	12395189	1787.92	1794.7	1578.95	1320.66	1501.12	1476.96	0.258787	0.0956491
NC_017501.1	CDS	1440344	1442569	+	NMV_1476	icd	12395190	19850.7	18789.5	23509	18402.9	20384.8	19654.3	0.0867859	0.64924
NC_017501.1	CDS	1442712	1443020	+	NMV_1477	NMV_1477	12395191	1069.8	1121.56	764.944	639.027	772.875	705.925	0.459844	0.0457703
NC_017501.1	CDS	1443641	1443772	+	NMV_1478	NMV_1478	12395192	2548.47	2433.58	3539.37	2551.63	3144.24	2689.34	0.0221013	0.948301
NC_017501.1	CDS	1443769	1444137	+	NMV_1479	doc	12395193	3043.96	3132.92	4306.31	4149.19	3470.84	3916.18	-0.132706	0.596288
NC_017501.1	CDS	1444267	1444503	+	NMV_1481	NMV_1481	12395194	1509.85	1513.56	2563.16	1406.98	1424.04	1455.26	0.357825	0.210936
NC_017501.1	CDS	1444505	1444852	+	NMV_1482	NMV_1482	12395195	2098.03	1926.71	3704.57	2585.26	2981.96	2634.56	-0.0789946	0.839419
NC_017501.1	CDS	1444905	1445414	-	NMV_1483	NMV_1483	12395196	145.528	146.116	126.156	132.29	150.112	117.826	0.0592299	0.848665
NC_017501.1	CDS	1445426	1445899	-	NMV_1485	NMV_1485	12395197	105.681	124.954	103.127	100.899	105.484	111.625	0.0647232	0.840755
NC_017501.1	CDS	1446047	1446427	+	NMV_1486	NMV_1486	12395198	3532.52	3856.45	3135.87	3320.7	2783.16	2966.33	0.209561	0.246331
NC_017501.1	CDS	1446632	1446781	-	NMV_1487	NMV_1487	12395199	79.694	66.5079	68.084	56.055	64.9134	68.2153	0.167075	0.625241
NC_017501.1	CDS	1446784	1447458	-	NMV_1488	NMV_1488	12395200	83.1589	67.5156	80.0988	68.3871	86.2131	70.2824	0.0347868	0.932319
NC_017501.1	CDS	1447455	1447862	-	NMV_1489	NMV_1489	12395201	39.847	38.2924	45.0556	39.2385	53.7564	32.0405	-0.0203084	0.971467
NC_017501.1	CDS	1447946	1448419	-	NMV_1490	NMV_1490	12395202	135.133	132.008	125.154	136.774	152.141	120.927	-0.059936	0.843713
NC_017501.1	CDS	1448477	1449772	-	NMV_1491	NMV_1491	12395203	492.89	547.178	392.484	422.655	479.75	364.849	0.168887	0.517914
NC_017501.1	CDS	1449793	1450704	-	NMV_1492	NMV_1492	12395204	115.21	106.816	105.13	75.1137	93.313	59.9468	0.480756	0.105339
NC_017501.1	CDS	1450789	1451982	-	NMV_1493	NMV_1493	12395205	90.0888	97.7464	75.0926	79.5981	98.3843	67.1817	0.0926494	0.805536
NC_017501.1	CDS	1451970	1455176	-	NMV_1494	NMV_1494	12395206	301.451	327.501	300.371	495.526	484.822	408.258	-0.563032	0.00167945
NC_017501.1	CDS	1455188	1455580	-	NMV_1495	NMV_1495	12395207	138.598	157.2	141.174	206.283	266.753	182.941	-0.555319	0.0274975
NC_017501.1	CDS	1455580	1456479	-	NMV_1496	NMV_1496	12395208	97.0187	92.7079	84.1038	80.7192	100.413	97.1551	-0.0223863	0.953042
NC_017501.1	CDS	1456472	1456783	-	NMV_1497	NMV_1497	12395209	40.7132	30.2308	36.0445	41.4807	31.4424	25.8391	0.10432	0.83499
NC_017501.1	CDS	1456909	1457316	-	NMV_1499	NMV_1499	12395210	32.0508	31.2385	30.0371	29.1486	36.5138	40.309	-0.161672	0.71884
NC_017501.1	CDS	1457419	1465845	-	NMV_1500	NMV_1500	12395211	1757.6	1764.47	1317.63	1711.92	1763.82	1779.8	-0.115211	0.601466
NC_017501.1	CDS	1465802	1466218	-	NMV_1501	NMV_1501	12395212	40.7132	41.3155	20.0247	33.633	19.2712	20.6713	0.377987	0.452905
NC_017501.1	CDS	1466215	1467411	-	NMV_1502	NMV_1502	12395213	153.324	168.285	116.143	107.626	80.1274	56.8461	0.756616	0.0234421
NC_017501.1	CDS	1467675	1468871	-	NMV_1503	NMV_1503	12395214	3152.24	3434.22	1477.82	1401.38	1356.08	1292.99	0.895819	0.00581463
NC_017501.1	tRNA	1469063	1469152	-	NMV_tRNA_50	NMV_tRNA_50	12395215	21744.3	26470.1	17723.9	48849.7	24151.8	34248.2	-0.64182	0.039786
NC_017501.1	tRNA	1469230	1469320	-	NMV_tRNA_49	NMV_tRNA_49	12395216	7298.06	9087.39	6940.56	10559.6	8014.77	8085.58	-0.185253	0.43561
NC_017501.1	CDS	1469403	1470182	-	NMV_1505	NMV_1505	12395217	5190.5	5377.06	4397.42	4025.87	4266.03	4058.81	0.271651	0.0818065
NC_017501.1	CDS	1470345	1471532	-	NMV_1506	NMV_1506	12395218	9118.03	9924.79	8684.71	6817.41	7939.72	7583.27	0.306061	0.0379468
NC_017501.1	CDS	1471609	1472061	-	NMV_1507	dut	12395219	4567.68	4634.39	3465.27	2292.65	2324.71	2356.53	0.836478	1.34593e-06
NC_017501.1	CDS	1472207	1472635	+	NMV_1508	NMV_1508	12395220	1525.45	1711.07	1182.46	1567.3	1360.14	1403.58	0.0280793	0.923834
NC_017501.1	CDS	1474310	1474798	-	NMV_1509	pilX	12395221	11203.9	11020.2	13654.8	13208.8	12950.2	13878.7	-0.154874	0.377419
NC_017501.1	CDS	1474788	1475387	-	NMV_1510	pilK	12395222	12832.5	11774.9	15183.7	10651.6	11436.9	11981.1	0.21849	0.228167
NC_017501.1	CDS	1475366	1476331	-	NMV_1511	pilJ	12395223	18758.4	17498.6	22174.4	15972.3	19075.4	17643	0.145327	0.460112
NC_017501.1	CDS	1476328	1476948	-	NMV_1512	pilI	12395224	17848	16989.7	19266.8	16299.7	13972.6	16044	0.22022	0.151626
NC_017501.1	CDS	1476981	1477646	-	NMV_1513	pilH	12395225	25448.4	24260.3	26314.5	23798.7	22543.2	23703.8	0.116899	0.3428
NC_017501.1	CDS	1477955	1479361	-	NMV_1514	dnaB	12395226	15102	15101.3	11184.8	10527.1	9644.71	10774.9	0.406303	0.0364461
NC_017501.1	CDS	1479524	1480111	+	NMV_1515	sodB	12395227	4060.06	3751.65	3675.53	3998.97	3563.14	3658.82	0.0335317	0.848665
NC_017501.1	CDS	1482163	1482672	-	NMV_1516	NMV_1516	12395228	19098	20793.8	16517.4	12751.4	16873.4	15878.7	0.299864	0.142427
NC_017501.1	CDS	1483003	1483335	-	NMV_1517	NMV_1517	12395229	1973.29	1779.59	1613.99	2020.22	2142.14	2019.59	-0.199749	0.219219
NC_017501.1	CDS	1483626	1484462	+	NMV_1519	cysT	12395230	1428.43	1372.48	1591.96	929.392	1043.69	1072.84	0.51697	0.000728819
NC_017501.1	CDS	1484717	1485577	+	NMV_1520	cysW	12395231	805.602	790.033	785.97	529.16	648.119	616.005	0.399703	0.0135422
NC_017501.1	CDS	1485574	1486647	+	NMV_1521	cysA	12395232	1296.76	1213.26	1137.4	803.829	975.729	868.195	0.451512	0.00546002
NC_017501.1	CDS	1486704	1488230	-	NMV_1522	ilvA	12395233	8247.46	8831.44	4345.36	3626.76	3462.72	3840.73	0.894076	0.00221158
NC_017501.1	CDS	1488378	1489547	+	NMV_1523	dacC	12395234	2132.68	2233.05	2130.63	1746.67	1698.9	1832.51	0.295901	0.0141186
NC_017501.1	CDS	1489672	1490244	-	NMV_1524	rplY	12395235	10536.9	12167.9	7402.13	6559.56	8232.84	7268.03	0.425053	0.093561
NC_017501.1	CDS	1490311	1491294	-	NMV_1525	prs	12395236	28687.2	31528.8	19544.1	14971.2	14099.4	14897.8	0.819461	0.000246425
NC_017501.1	tRNA	1491461	1491536	-	NMV_tRNA_48	NMV_tRNA_48	12395237	12435.7	15641.4	16121.9	33064.6	20789.5	22061.4	-0.736241	0.0032988
NC_017501.1	tRNA	1491545	1491620	-	NMV_tRNA_47	NMV_tRNA_47	12395238	13972.4	17856.4	17630.7	35573.6	22669	24526.5	-0.703166	0.00401967
NC_017501.1	tRNA	1491633	1491708	-	NMV_tRNA_46	NMV_tRNA_46	12395239	14953.9	18230.2	18292.6	30524.2	21754.1	21752.4	-0.502425	0.02269
NC_017501.1	CDS	1491716	1492561	-	NMV_1526	ispE	12395240	28028	35698.6	24281	18444.3	20920.4	20864.6	0.526818	0.0110337
NC_017501.1	CDS	1492571	1493152	-	NMV_1527	lolB	12395241	1774.92	1619.37	1522.88	1692.86	1433.17	1498.67	0.0870255	0.64618
NC_017501.1	CDS	1493292	1495136	-	NMV_1529	NMV_1529	12395242	7858.52	7155.64	6585.12	5918.29	6730.71	5886.15	0.216318	0.18695
NC_017501.1	CDS	1495301	1496137	-	NMV_1530	panC	12395243	2264.35	2481.95	1478.82	1541.51	1493.01	1556.55	0.416233	0.102048
NC_017501.1	CDS	1496260	1497051	-	NMV_1531	panB	12395244	3720.5	4020.7	3119.85	3100.96	3599.65	3256.76	0.122007	0.546011
NC_017501.1	tRNA	1497193	1497268	-	NMV_tRNA_45	NMV_tRNA_45	12395245	157051	190167	152431	347246	158253	173189	-0.397232	0.266192
NC_017501.1	tRNA	1497303	1497378	-	NMV_tRNA_44	NMV_tRNA_44	12395246	187320	225514	180647	381847	187762	206049	-0.352156	0.298014
NC_017501.1	CDS	1497544	1498335	+	NMV_1532	speE	12395247	3229.34	3259.89	2899.58	2420.46	2429.18	2193.23	0.408154	0.00284962
NC_017501.1	CDS	1498390	1499031	+	NMV_1533	NMV_1533	12395248	1914.39	1994.23	1999.47	1312.81	1738.46	1413.92	0.392873	0.0282026
NC_017501.1	CDS	1499109	1500032	-	NMV_1534	NMV_1534	12395249	2436.73	2424.51	2164.67	2466.42	2087.37	2272.81	0.0409498	0.836642
NC_017501.1	CDS	1500197	1501066	+	NMV_1535	NMV_1535	12395250	221.757	213.631	356.44	337.451	498.007	427.896	-0.620873	0.0408888
NC_017501.1	CDS	1501109	1501504	+	NMV_1536	NMV_1536	12395251	90.0888	66.5079	92.1136	133.411	176.483	111.625	-0.69601	0.0238897
NC_017501.1	CDS	1501494	1501709	+	NMV_1537	NMV_1537	12395252	62.3692	44.3386	76.0939	112.11	194.74	121.961	-1.08459	0.00191661
NC_017501.1	CDS	1501912	1502199	+	NMV_1539	NMV_1539	12395253	68.4329	90.6925	96.1186	134.532	163.298	138.498	-0.728044	0.00634766
NC_017501.1	CDS	1502471	1502692	+	NMV_1541	NMV_1541	12395254	27.7196	36.277	76.0939	100.899	100.413	103.357	-0.9425	0.0202017
NC_017501.1	CDS	1502780	1503253	+	NMV_1542	NMV_1542	12395255	802.137	718.486	850.049	864.369	1293.2	1058.37	-0.421586	0.0629417
NC_017501.1	CDS	1503259	1503549	+	NMV_1543	NMV_1543	12395256	945.933	889.795	990.222	1466.4	1472.72	1523.48	-0.649617	1.22907e-07
NC_017501.1	CDS	1503576	1503746	+	NMV_1544	NMV_1544	12395257	822.927	807.164	549.678	752.259	714.047	631.508	0.0531098	0.862522
NC_017501.1	CDS	1504250	1504795	+	NMV_1546	NMV_1546	12395258	3195.55	3060.37	3163.9	3431.69	3596.61	3518.26	-0.161342	0.165244
NC_017501.1	CDS	1504777	1505142	+	NMV_1547	NMV_1547	12395259	2487.84	2549.47	2695.33	3263.52	3274.07	3406.63	-0.358852	0.00189054
NC_017501.1	CDS	1505200	1505619	+	NMV_1548	NMV_1548	12395260	2333.65	2549.47	2985.68	3124.51	3573.28	3419.03	-0.353696	0.042889
NC_017501.1	CDS	1505734	1505934	+	NMV_1549	NMV_1549	12395261	341.298	333.547	519.641	482.073	563.935	485.776	-0.338936	0.214283
NC_017501.1	CDS	1505938	1506114	+	NMV_1550	NMV_1550	12395262	945.933	1007.69	956.18	892.396	1151.2	1065.61	-0.0936864	0.64924
NC_017501.1	CDS	1506171	1506638	+	NMV_1551	NMV_1551	12395263	1450.08	1642.54	2300.84	2337.49	2247.63	2471.25	-0.369679	0.128151
NC_017501.1	CDS	1506671	1506862	+	NMV_1552	NMV_1552	12395264	292.789	368.816	642.793	979.842	843.874	928.142	-0.976363	0.00197523
NC_017501.1	CDS	1506920	1507576	+	NMV_1553	NMV_1553	12395265	381.145	342.616	451.557	498.89	558.864	483.709	-0.378426	0.0622589
NC_017501.1	CDS	1507703	1508998	+	NMV_1554	hisS	12395266	7701.73	7971.87	6104.53	3992.24	3061.07	3712.57	0.980715	2.5042e-07
NC_017501.1	CDS	1508999	1509628	+	NMV_1555	NMV_1555	12395267	3797.59	3875.59	2598.21	1977.62	1935.23	2053.69	0.751467	0.000399679
NC_017501.1	CDS	1509782	1511239	+	NMV_1556	NMV_1556	12395268	5194.83	5339.77	3274.04	2561.72	2536.69	2741.01	0.77443	0.00119468
NC_017501.1	CDS	1511270	1512169	+	NMV_1557	rdgC	12395269	2305.93	2438.62	1419.75	977.6	1040.64	1040.8	0.952018	0.000126027
NC_017501.1	CDS	1512231	1512377	+	NMV_1557.1	NMV_1557.1	12395270	469.501	461.524	348.43	253.369	255.596	290.432	0.651091	0.00239259
NC_017501.1	CDS	1512377	1512646	+	NMV_1558	NMV_1558	12395271	489.425	570.355	564.697	256.732	296.167	291.465	0.91628	6.09897e-08
NC_017501.1	CDS	1512712	1513278	+	NMV_1559	dcd	12395272	1412.84	1428.91	1106.36	808.314	983.843	914.705	0.526721	0.00654047
NC_017501.1	CDS	1513342	1514046	-	NMV_1560	NMV_1560	12395273	1211.87	1268.69	1804.23	1470.88	1460.55	1378.78	-0.00838056	0.981712
NC_017501.1	CDS	1514215	1514376	+	NMV_1561	NMV_1561	12395274	414.928	443.386	537.663	563.914	549.735	570.528	-0.263637	0.17744
NC_017501.1	CDS	1514376	1514762	+	NMV_1562	NMV_1562	12395275	407.132	449.432	338.417	437.229	307.324	374.151	0.0913302	0.757354
NC_017501.1	CDS	1514830	1515351	+	NMV_1563	NMV_1563	12395276	262.47	264.016	163.201	199.556	170.398	202.579	0.251111	0.418981
NC_017501.1	CDS	1515577	1516530	+	NMV_1564	NMV_1564	12395277	6207.47	5775.1	6385.88	8399.29	8875.89	8618.9	-0.489532	1.55204e-05
NC_017501.1	CDS	1516634	1516957	-	NMV_1565	NMV_1565	12395278	2930.49	3051.3	2036.51	2479.87	2221.25	2220.1	0.203442	0.407481
NC_017501.1	CDS	1517130	1518491	-	NMV_1566	pcnB	12395279	5265.87	5362.95	3945.87	3901.43	3344.05	3785.95	0.388532	0.0537953
NC_017501.1	CDS	1518923	1520623	-	NMV_1567	recJ	12395280	5092.62	4929.64	4583.65	4266.91	4056.07	4115.66	0.228988	0.0654347
NC_017501.1	CDS	1520692	1521405	-	NMV_1568	NMV_1568	12395281	4724.47	4751.28	4327.34	4018.02	3741.65	3831.43	0.248852	0.0481461
NC_017501.1	CDS	1521452	1522027	-	NMV_1569	NMV_1569	12395282	6607.67	6371.65	5967.36	5373.44	5666.73	5399.34	0.20234	0.104379
NC_017501.1	CDS	1522118	1523449	+	NMV_1570	NMV_1570	12395283	3660.73	3398.95	4167.14	3474.29	3297.4	3334.28	0.148878	0.367164
NC_017501.1	CDS	1523747	1523950	-	NMV_1572	NMV_1572	12395284	17725	17035.1	13925.2	14606.8	14373.2	17510.7	0.0646134	0.781045
NC_017501.1	CDS	1524193	1524495	+	NMV_1573	clpS	12395285	4218.58	3737.54	4693.79	5419.4	6124.17	5719.75	-0.438629	0.00646253
NC_017501.1	CDS	1524497	1526794	+	NMV_1574	clpA	12395286	10808.1	10197.9	15723.4	14258.2	13726.1	13936.6	-0.182335	0.476689
NC_017501.1	CDS	1526858	1527862	-	NMV_1575	rfaD	12395287	2727.79	2800.38	3724.59	2111.03	2337.9	2422.68	0.414415	0.0411263
NC_017501.1	CDS	1527903	1529021	-	NMV_1576	NMV_1576	12395288	2208.91	2286.46	3051.76	1691.74	1962.62	2234.57	0.342521	0.140711
NC_017501.1	CDS	1529023	1530258	-	NMV_1577	NMV_1577	12395289	4012.42	4153.72	4267.26	2600.95	2604.65	3221.62	0.548477	0.000521857
NC_017501.1	CDS	1530295	1531266	-	NMV_1578	rfaE1	12395290	2857.72	2701.63	2851.52	1621.11	1188.73	1622.7	0.894769	9.25895e-07
NC_017501.1	CDS	1531321	1532061	-	NMV_1579	pyrF	12393312	2038.26	1923.69	2108.6	1164.82	947.33	1247.51	0.830751	7.05346e-07
NC_017501.1	CDS	1532588	1533235	-	NMV_1580	adk	12393313	5343.83	4939.72	7089.75	3173.84	2604.65	3358.05	0.887133	3.33337e-05
NC_017501.1	CDS	1533450	1534289	+	NMV_1581	NMV_1581	12393314	51543.8	51407.6	52145.3	60851.1	53914.6	55374.3	-0.131936	0.312362
NC_017501.1	CDS	1534525	1535823	-	NMV_1582	purA	12393315	18051.6	18296.7	14683.1	14777.2	14373.2	14316.9	0.226651	0.172378
NC_017501.1	CDS	1535927	1537078	-	NMV_1583	hisZ	12393316	16856.1	15172.9	12839.8	14712.2	12164.2	13336.1	0.15359	0.458155
NC_017501.1	CDS	1537413	1538792	+	NMV_1584	NMV_1584	12393317	6029.89	6250.73	4304.31	4719.83	4308.63	4628.3	0.26986	0.226145
NC_017501.1	CDS	1538971	1540011	+	NMV_1585	murB	12393318	2745.98	2809.45	2117.61	2062.83	2118.81	2064.03	0.288804	0.124758
NC_017501.1	CDS	1540023	1540673	+	NMV_1586	NMV_1586	12393319	3075.15	3219.58	2568.17	1877.84	1880.46	1831.48	0.650802	1.83236e-05
NC_017501.1	CDS	1540728	1541525	+	NMV_1588	NMV_1588	12393320	1441.42	1528.67	1093.35	867.732	1142.07	1003.59	0.412773	0.0701438
NC_017501.1	CDS	1541576	1542142	+	NMV_1589	NMV_1589	12393321	3984.7	3626.69	4409.44	3429.45	3512.42	3373.56	0.216795	0.157054
NC_017501.1	CDS	1542162	1543052	+	NMV_1590	NMV_1590	12393322	3911.93	3834.28	4057	3630.12	3645.29	3585.44	0.118859	0.312433
NC_017501.1	CDS	1543077	1543835	+	NMV_1591	rluF	12393323	2664.55	2442.65	3473.28	3020.25	2505.25	2699.67	0.058715	0.831007
NC_017501.1	CDS	1543890	1544555	-	NMV_1592	NMV_1592	12393324	6346.07	6570.17	4388.41	6893.65	8114.17	6901.11	-0.3254	0.172101
NC_017501.1	CDS	1544755	1545528	-	NMV_1593	NMV_1593	12393325	3533.39	3803.04	2957.65	3856.59	3261.9	3436.6	-0.0350485	0.882375
NC_017501.1	CDS	1545720	1546877	+	NMV_1594	metC	12393326	6697.76	6650.79	6729.3	6759.12	7657.75	7022.04	-0.0934886	0.503186
NC_017501.1	CDS	1546940	1547941	-	NMV_1595	hemB	12393327	9516.5	9894.56	8760.81	6455.3	9371.87	7943.98	0.236501	0.276792
NC_017501.1	CDS	1548124	1548408	-	NMV_1596	NMV_1596	12393328	5383.67	5217.84	5376.63	5634.65	3667.61	4522.88	0.200765	0.395081
NC_017501.1	CDS	1548518	1549138	+	NMV_1597	rrmJ	12393329	2711.33	3127.88	1497.85	1134.55	1252.63	1234.08	0.936216	0.00147924
NC_017501.1	CDS	1549202	1551169	+	NMV_1598	ftsH	12393330	30285.4	32900.2	17246.3	18902.9	20325	19456.9	0.42362	0.146938
NC_017501.1	CDS	1551385	1551822	+	NMV_1599	NMV_1599	12393331	900.888	1162.88	629.777	574.004	546.692	578.797	0.621594	0.0218439
NC_017501.1	CDS	1551815	1552093	+	NMV_1600	NMV_1600	12393332	482.495	566.324	374.462	313.908	334.71	345.211	0.494243	0.0334506
NC_017501.1	CDS	1552146	1552724	+	NMV_1601	pth	12393333	1541.91	1798.74	964.189	967.51	912.844	962.249	0.559644	0.0429475
NC_017501.1	CDS	1552784	1552990	+	NMV_1602	NMV_1602	12393334	415.795	442.378	268.331	217.494	219.083	235.653	0.698922	0.00808206
NC_017501.1	CDS	1552987	1553349	+	NMV_1603	NMV_1603	12393335	456.508	499.817	316.39	306.06	346.881	342.11	0.336021	0.20322
NC_017501.1	CDS	1553580	1554995	+	NMV_1604	NMV_1604	12393336	796.94	800.11	549.678	497.769	452.365	510.581	0.530977	0.0199157
NC_017501.1	CDS	1555114	1555623	+	NMV_1605	ppiB	12393337	18940.3	23103.4	4484.53	7531.55	10580.9	8548.62	0.632763	0.184925
NC_017501.1	CDS	1555786	1557168	+	NMV_1606	pgm	12393338	4296.54	4239.37	4698.8	3309.49	4132.14	3455.21	0.273917	0.107816
NC_017501.1	CDS	1557188	1557943	-	NMV_1607	NMV_1607	12393339	2068.58	1966.01	1535.89	1200.7	1333.77	1348.8	0.504443	0.00780159
NC_017501.1	CDS	1557953	1558669	-	NMV_1608	NMV_1608	12393340	2834.33	2979.75	2052.53	1482.1	1588.35	1789.1	0.66641	0.00189518
NC_017501.1	CDS	1558659	1559486	-	NMV_1609	NMV_1609	12393341	5963.19	5583.64	4922.07	2525.84	2860.25	3074.86	0.937708	2.32307e-09
NC_017501.1	CDS	1559771	1560679	+	NMV_1610	NMV_1610	12393342	3846.1	3616.62	4635.72	3048.27	3187.86	2965.3	0.385492	0.0215949
NC_017501.1	CDS	1560759	1564373	+	NMV_1611	recB	12393343	3106.33	3064.4	3905.82	2936.16	3103.67	2999.41	0.15275	0.422551
NC_017501.1	CDS	1564412	1564771	+	NMV_1612	NMV_1612	12393344	1800.04	1862.22	3423.22	1794.88	2309.5	1936.9	0.210463	0.550398
NC_017501.1	CDS	1564903	1565382	+	NMV_1613	NMV_1613	12393345	1074.14	1110.48	1943.4	1098.68	1743.53	1236.14	0.0155943	0.975266
NC_017501.1	CDS	1565654	1567033	-	NMV_1614	radA	12393346	2462.72	2571.64	1991.46	1984.35	1819.6	1830.44	0.310391	0.0834089
NC_017501.1	CDS	1567219	1568283	-	NMV_1615	hemE	12393347	4118.97	4267.59	3951.88	3532.59	4167.64	3586.47	0.126178	0.437079
NC_017501.1	CDS	1568358	1569575	-	NMV_1616	NMV_1616	12393348	7334.44	7344.08	7398.13	5910.44	6254	5905.79	0.286133	0.00686667
NC_017501.1	CDS	1569572	1570846	-	NMV_1617	NMV_1617	12393349	8320.22	7520.43	8262.19	7321.91	6245.88	6914.55	0.230901	0.11935
NC_017501.1	CDS	1570921	1571661	-	NMV_1618	hemD	12393350	2720.86	2741.94	2814.47	2542.66	4307.61	3242.29	-0.271718	0.29874
NC_017501.1	CDS	1571700	1572122	-	NMV_1619	NMV_1619	12393351	720.711	775.925	858.059	639.027	630.877	600.501	0.324808	0.0429475
NC_017501.1	CDS	1572373	1572693	-	NMV_1620	NMV_1620	12393352	4854.4	5421.4	3171.91	4465.34	5260.01	4513.58	-0.0778139	0.810287
NC_017501.1	CDS	1572716	1573342	-	NMV_1621	upp	12393353	4894.25	5167.46	2885.56	2815.08	2773.02	2796.83	0.588057	0.0278477
NC_017501.1	CDS	1573448	1573759	-	NMV_1622	NMV_1622	12393354	6711.62	6609.47	7009.65	9101.1	7627.32	8384.28	-0.299721	0.0336075
NC_017501.1	CDS	1574101	1574880	-	NMV_1623	NMV_1623	12393355	4882.99	4554.78	5198.41	4950.78	4817.79	5053.1	-0.0179104	0.919967
NC_017501.1	CDS	1574885	1575235	-	NMV_1624	pilZ	12393356	4533.89	4130.54	4247.24	3279.22	3873.5	3665.02	0.250829	0.0900293
NC_017501.1	CDS	1575239	1576216	-	NMV_1625	holB	12393357	13682.2	13698.6	15255.8	14989.1	13407.7	13640	0.0201396	0.91626
NC_017501.1	CDS	1576250	1577362	-	NMV_1626	pilT2	12393358	13178.1	11897.9	12896.9	10224.4	10550.5	10268.5	0.287393	0.0137238
NC_017501.1	CDS	1577548	1578249	+	NMV_1627	pfs	12393359	5178.38	4974.99	5658.98	4361.08	4415.12	4309.97	0.269393	0.0334506
NC_017501.1	CDS	1578392	1580185	+	NMV_1628	NMV_1628	12393360	16041	17162.1	10986.6	10267	7805.83	9115.01	0.664662	0.00585428
NC_017501.1	CDS	1580328	1581347	+	NMV_1629	lepB	12393361	6780.05	7120.37	4470.51	4063.99	4037.81	4150.8	0.557075	0.0163969
NC_017501.1	CDS	1581502	1582386	-	NMV_1630	NMV_1630	12393362	1752.4	1714.09	1504.86	1752.28	1864.23	1817.01	-0.125953	0.428462
NC_017501.1	CDS	1582973	1583905	-	NMV_1631	cysK	12393363	33494.9	32102.1	26881.2	41088.3	57940.3	47956.4	-0.643837	0.00156332
NC_017501.1	CDS	1584099	1584704	-	NMV_1632	NMV_1632	12393364	5766.55	5310.55	5573.88	8056.23	7516.77	7560.53	-0.46874	3.34371e-05
NC_017501.1	CDS	1584701	1585552	-	NMV_1633	dapF	12393365	3246.66	3476.55	2014.49	1889.05	1476.78	1696.08	0.738086	0.00535323
NC_017501.1	CDS	1585689	1585985	+	NMV_1634	NMV_1634	12393366	1330.54	1321.09	1622	1753.4	2546.84	1882.12	-0.509413	0.0251593
NC_017501.1	CDS	1585999	1586667	+	NMV_1635	NMV_1635	12393367	2780.63	2668.38	3355.14	3835.29	3724.4	3624.71	-0.337665	0.0395869
NC_017501.1	CDS	1586739	1588859	-	NMV_1636	pnp	12393368	26720.9	29045.8	22751.1	18684.3	16820.7	18086.4	0.538504	0.000762942
NC_017501.1	CDS	1589096	1589959	-	NMV_1637	purC	12393369	13009.2	12506.5	10289.7	9244.6	11685.4	10730.5	0.172224	0.40609
NC_017501.1	CDS	1590159	1591022	+	NMV_1638	rfbD	12393370	8186.82	8081.71	10235.6	8492.34	9780.62	8597.2	-0.0193032	0.942232
NC_017501.1	CDS	1591547	1591780	-	NMV_1640	NMV_1640	12393371	372.483	441.37	363.448	565.035	473.665	550.89	-0.419977	0.0282321
NC_017501.1	CDS	1591946	1592146	-	NMV_1642	NMV_1642	12393372	4100.77	4254.49	4336.35	5883.54	8396.14	5880.99	-0.642267	0.00193299
NC_017501.1	CDS	1592318	1593193	-	NMV_1643	xerD	12393373	1055.95	937.156	1508.86	1392.41	1239.44	1318.83	-0.165268	0.550747
NC_017501.1	CDS	1593245	1593685	-	NMV_1644	NMV_1644	12393374	5192.24	5128.16	3930.85	5139.13	5560.24	4959.05	-0.131881	0.53251
NC_017501.1	CDS	1594109	1595047	+	NMV_1645	pbpG	12393375	3073.42	2960.61	4456.5	3098.72	3011.37	2605.62	0.254864	0.312433
NC_017501.1	CDS	1595176	1595469	+	NMV_1646	hfq	12393376	17376.8	19142.2	14592	15804.2	16682.7	18077.1	0.0151133	0.952999
NC_017501.1	CDS	1595554	1596120	+	NMV_1647	NMV_1647	12393377	225.222	257.97	173.214	132.29	123.741	146.766	0.663975	0.00931127
NC_017501.1	CDS	1596174	1596548	+	NMV_1649	NMV_1649	12393378	2626.44	2420.48	2436.01	2005.65	2592.48	2288.31	0.116873	0.54692
NC_017501.1	CDS	1596558	1597052	+	NMV_1650	folK	12393379	1971.56	1993.22	1777.19	1781.43	1508.22	1695.05	0.200304	0.218162
NC_017501.1	CDS	1597181	1597660	-	NMV_1651	NMV_1651	12393380	3461.49	2673.41	2288.82	2625.62	2230.38	2350.33	0.215974	0.375512
NC_017501.1	CDS	1597880	1598617	-	NMV_1652	ubiE	12393381	2456.65	2719.77	1623	2025.83	3063.1	2323.45	-0.115863	0.7401
NC_017501.1	CDS	1598660	1599052	-	NMV_1653	NMV_1653	12393382	1923.05	1965	1121.38	1023.56	903.716	1085.24	0.685426	0.0118371
NC_017501.1	CDS	1599148	1600767	+	NMV_1654	NMV_1654	12393383	1075.87	1078.23	1632.01	1411.47	1668.48	1401.51	-0.230939	0.391831
NC_017501.1	CDS	1601497	1602504	+	NMV_1657	NMV_1657	12393384	752.762	757.786	1185.46	809.435	833.731	823.751	0.120906	0.687565
NC_017501.1	tRNA	1602747	1602821	-	NMV_tRNA_43	NMV_tRNA_43	12393385	7900.96	8420.3	7429.16	10388.1	8971.23	7936.75	-0.195588	0.298312
NC_017501.1	tRNA	1602839	1602915	-	NMV_tRNA_42	NMV_tRNA_42	12393386	87747.4	128628	63479.3	151603	93609.1	92815.2	-0.245236	0.514994
NC_017501.1	CDS	1603025	1604698	-	NMV_1658	recN	12393387	11021.2	11960.3	4531.59	5108.86	4846.19	5379.71	0.745521	0.0366819
NC_017501.1	CDS	1604882	1605484	-	NMV_1659	scpB	12393388	1053.35	973.433	964.189	1149.13	1004.13	1029.43	-0.0873611	0.617136
NC_017501.1	CDS	1605585	1606526	-	NMV_1660	NMV_1660	12393389	1301.96	1376.51	1476.82	1420.43	1407.81	1410.82	-0.0286504	0.869767
NC_017501.1	CDS	1606608	1607462	-	NMV_1661	NMV_1661	12393390	4708.01	4512.46	4234.22	4626.78	3977.97	4398.85	0.0485194	0.783476
NC_017501.1	CDS	1607443	1608405	-	NMV_1662	hprK	12393391	7714.72	8112.95	6518.04	6290.5	5814.82	6068.06	0.292067	0.0683526
NC_017501.1	CDS	1608407	1608856	-	NMV_1663	NMV_1663	12393392	8457.09	7912.42	7219.91	8730.01	7765.26	8171.37	-0.0632288	0.718839
NC_017501.1	CDS	1609041	1609931	-	NMV_1664	ubiA	12393393	3382.66	3663.98	3105.83	3592.01	3373.47	3182.35	0.000706983	0.997155
NC_017501.1	CDS	1609961	1610437	-	NMV_1665	NMV_1665	12393394	1771.46	1680.83	1491.84	1880.09	1894.66	1776.7	-0.163876	0.30091
NC_017501.1	CDS	1610452	1611099	-	NMV_1666	bioD	12393395	1380.78	1253.57	1069.32	1155.85	1269.87	1211.34	0.0257684	0.91626
NC_017501.1	CDS	1611096	1612397	-	NMV_1667	bioA	12393396	3555.91	3649.87	2899.58	2866.65	3089.47	2867.11	0.191252	0.284784
NC_017501.1	CDS	1612609	1612848	-	NMV_1669	NMV_1669	12393397	347.362	368.816	472.583	459.651	454.394	435.131	-0.176814	0.44064
NC_017501.1	CDS	1613108	1613593	-	NMV_1670	NMV_1670	12393398	1706.49	2086.94	1381.7	754.501	822.574	794.812	1.08003	9.55091e-08
NC_017501.1	CDS	1613923	1614231	-	NMV_1671	NMV_1671	12393399	17822.9	17169.1	16436.3	16593.4	12755.5	14238.4	0.233091	0.187779
NC_017501.1	CDS	1614215	1614517	-	NMV_1672	ihfA	12393400	8880.68	8387.04	9367.56	5215.36	4845.17	5072.74	0.805177	1.54823e-12
NC_017501.1	CDS	1614591	1616954	-	NMV_1673	pheT	12393401	6682.17	6464.36	9421.62	5533.75	4645.36	5182.3	0.53161	0.0160661
NC_017501.1	CDS	1616990	1617508	-	NMV_1674	NMV_1674	12393402	1430.16	1478.29	2147.65	1063.92	1298.27	1363.27	0.417542	0.0972119
NC_017501.1	CDS	1617515	1618579	-	NMV_1675	NMV_1675	12393403	4160.55	4422.77	5321.56	2389.07	2978.92	3155.47	0.681373	0.000509306
NC_017501.1	CDS	1618756	1619748	-	NMV_1676	pheS	12393404	2915.76	3132.92	2269.8	936.119	887.487	1122.45	1.43952	1.42594e-13
NC_017501.1	CDS	1620094	1620453	-	NMV_1677	rplT	12393405	25324.5	28361.6	22688	19454.5	17069.2	18718.9	0.457043	0.0041436
NC_017501.1	CDS	1620466	1620663	-	NMV_1678	rpmI	12393406	11268.9	11995.6	11861.6	8696.38	6351.37	8476.27	0.56091	0.00250332
NC_017501.1	CDS	1620810	1621277	-	NMV_1679	infC	12393407	4684.62	4706.94	3353.14	2769.12	2480.91	2850.57	0.629709	0.00204033
NC_017501.1	CDS	1621349	1623262	-	NMV_1680	thrS	12393408	17522.3	18577.9	12802.8	6910.46	6031.87	7475.78	1.20883	2.32307e-09
NC_017501.1	tRNA	1623316	1623392	-	NMV_tRNA_41	NMV_tRNA_41	12393409	9121.49	10445.8	9640.89	16427.5	8407.3	10502.1	-0.255069	0.420005
NC_017501.1	CDS	1623571	1624686	+	NMV_1681	tgt	12393410	3586.23	3629.72	2784.43	2234.35	1842.93	2006.15	0.694661	0.000181883
NC_017501.1	CDS	1624768	1625778	+	NMV_1682	hemH	12393411	1778.39	1882.37	1431.77	1065.05	1237.41	1204.1	0.522084	0.00499962
NC_017501.1	CDS	1625969	1626391	+	NMV_1683	NMV_1683	12393412	4010.69	3883.66	4345.36	3460.84	3630.08	3620.58	0.189842	0.146114
NC_017501.1	CDS	1626434	1626673	-	NMV_1684	NMV_1684	12393413	61.503	57.4386	72.0889	90.8092	66.9419	64.081	-0.195358	0.587549
NC_017501.1	CDS	1626961	1627188	-	NMV_1685	NMV_1685	12393414	240.814	197.508	268.331	260.095	209.954	233.586	0.00690414	0.98458
NC_017501.1	CDS	1627393	1627746	+	NMV_1685.1	NMV_1685.1	12393415	1224.86	1323.1	862.063	459.651	395.566	482.675	1.28256	9.12484e-09
NC_017501.1	CDS	1627733	1628119	+	NMV_1686	NMV_1686	12393416	1166.82	1238.46	692.855	385.659	330.652	418.594	1.34508	4.64609e-07
NC_017501.1	CDS	1628188	1629726	+	NMV_1687	lnt	12393417	735.437	760.81	357.441	263.459	306.31	292.499	0.996811	0.00187745
NC_017501.1	CDS	1629981	1630853	+	NMV_1688	rpoH	12393418	22918.1	22108.8	17937.1	16870.3	16981.9	16253.8	0.322157	0.0527385
NC_017501.1	CDS	1631337	1632221	+	NMV_1689	NMV_1689	12393419	7946.01	7582.9	9145.28	11213.2	12326.4	10758.4	-0.465403	0.0024137
NC_017501.1	CDS	1632305	1632817	-	NMV_1690	NMV_1690	12393420	3464.96	3458.41	2743.38	2023.59	2062.01	2226.3	0.599558	0.000329727
NC_017501.1	CDS	1632896	1633315	-	NMV_1691	NMV_1691	12393421	5162.78	4817.79	4341.36	2919.35	3457.65	2967.37	0.602333	0.000117113
NC_017501.1	CDS	1633436	1634434	-	NMV_1692	holA	12393422	4078.25	4061.01	3278.04	3933.94	3775.12	3623.68	0.0105924	0.967731
NC_017501.1	CDS	1634436	1634915	-	NMV_1693	NMV_1693	12393423	3364.47	3448.33	2765.41	2442.88	2308.48	2230.43	0.44596	0.00598007
NC_017501.1	CDS	1634967	1635746	-	NMV_1694	NMV_1694	12393424	2337.11	2479.94	2061.54	2308.35	2174.6	2154.98	0.050539	0.786164
NC_017501.1	CDS	1636305	1637252	+	NMV_1695	NMV_1695	12393425	1101.86	1114.51	1173.45	1116.62	1517.35	1406.68	-0.246207	0.217751
NC_017501.1	CDS	1637405	1638529	-	NMV_1696	rluD	12393426	4848.34	4971.97	4526.58	5753.49	4586.54	4907.37	-0.0858061	0.654193
NC_017501.1	CDS	1638528	1639331	+	NMV_1697	comL	12393427	10654.7	10727.9	11153.8	10769.3	10243.1	10114.5	0.0632708	0.623771
NC_017501.1	CDS	1639389	1641464	-	NMV_1698	comA	12393428	1732.48	1737.27	1082.34	1344.2	1383.47	1311.59	0.163621	0.563209
NC_017501.1	CDS	1642874	1647532	+	NMV_1699	iga	12393429	61335.8	56724.1	90894.1	63005.9	67583.9	69347.1	0.0605173	0.845997
NC_017501.1	CDS	1647710	1648912	-	NMV_1700	trpB	12393430	10497.1	10541.5	9239.4	9854.47	9749.18	9244.21	0.0688187	0.663199
NC_017501.1	CDS	1649097	1649786	-	NMV_1701	NMV_1701	12393431	5211.29	5052.58	4357.38	4699.65	4716.36	4572.49	0.0628205	0.720363
NC_017501.1	CDS	1649983	1650762	+	NMV_1702	ksgA	12393432	6216.13	5997.8	5361.61	5150.34	4003.33	4410.22	0.364318	0.0392395
NC_017501.1	CDS	1650935	1651663	+	NMV_1703	NMV_1703	12393433	5789.07	5699.52	4594.67	4381.26	3945.52	4122.89	0.360743	0.0334506
NC_017501.1	CDS	1651736	1652095	+	NMV_1704	NMV_1704	12393434	3771.6	3850.4	3977.91	3657.03	3875.53	3568.9	0.0625482	0.653941
NC_017501.1	CDS	1652100	1652540	+	NMV_1705	NMV_1705	12393435	2635.96	2636.13	2803.46	3154.78	3003.26	2956	-0.172471	0.167803
NC_017501.1	CDS	1652572	1653846	+	NMV_1706	folC	12393436	5893.89	5935.32	5845.21	4938.45	5300.58	5085.14	0.20377	0.0674272
NC_017501.1	CDS	1653859	1654857	+	NMV_1707	tpc	12393437	4372.77	4201.08	5313.55	4079.69	4397.88	4288.26	0.118624	0.530021
NC_017501.1	CDS	1654850	1655347	+	NMV_1708	NMV_1708	12393438	1800.04	1989.19	1916.36	2061.7	1824.67	1907.96	-0.0219312	0.908791
NC_017501.1	CDS	1655660	1657204	+	NMV_1709	purF	12393439	7484.3	6735.43	6517.04	15206.6	17734.5	15233.7	-1.19223	6.0256e-18
NC_017501.1	CDS	1657304	1657795	+	NMV_1710	greB	12393440	584.711	614.694	395.488	852.037	855.031	871.295	-0.660431	0.00391219
NC_017501.1	CDS	1657854	1658480	+	NMV_1711	trpF	12393441	591.641	663.063	455.562	952.936	886.473	868.195	-0.637453	0.00202704
NC_017501.1	CDS	1659833	1660756	-	NMV_1712	NMV_1712	12393442	1190.21	1323.1	597.737	488.8	598.42	556.058	0.832189	0.00998333
NC_017501.1	CDS	1660804	1661523	-	NMV_1713	rnc	12393443	1280.3	1346.28	650.803	365.479	431.065	412.393	1.30994	1.15418e-05
NC_017501.1	CDS	1661690	1662013	+	NMV_1714	NMV_1714	12393444	5386.27	5688.44	3971.9	3585.28	4049.99	3754.94	0.387248	0.0645386
NC_017501.1	CDS	1662060	1662536	+	NMV_1715	ribH	12393445	2740.78	2687.52	1930.38	1495.55	1466.64	1561.72	0.676745	0.00070651
NC_017501.1	CDS	1662614	1663039	+	NMV_1716	nusB	12393446	963.258	979.479	831.025	269.064	337.752	340.043	1.50037	1.01583e-17
NC_017501.1	CDS	1663406	1664440	-	NMV_1717	pyrC	12393447	1460.48	1417.83	1674.07	1230.97	1320.58	1225.81	0.263875	0.0900293
NC_017501.1	CDS	1664803	1665027	-	NMV_1718	NMV_1718	12393448	1431.89	1346.28	1212.5	1632.32	1317.54	1410.82	-0.124208	0.531488
NC_017501.1	CDS	1665136	1665759	+	NMV_1719	NMV_1719	12393449	625.424	622.755	446.551	334.088	380.352	381.386	0.602089	0.00651328
NC_017501.1	CDS	1665796	1666668	-	NMV_1720	accD	12393450	25030.8	24369.1	20949.8	17262.7	18182.8	17317.4	0.407965	0.00371477
NC_017501.1	CDS	1666705	1667490	-	NMV_1721	trpA	12393451	11211.7	10025.6	9694.96	11703.2	9573.71	10001.8	-0.0156339	0.949389
NC_017501.1	tRNA	1667917	1668009	-	NMV_tRNA_40	NMV_tRNA_40	12393452	43025.2	47059.3	32224.8	69540.8	37835.4	45043.8	-0.29305	0.363722
NC_017501.1	CDS	1668166	1668330	-	NMV_1722	NMV_1722	12393453	455.642	457.493	530.655	503.374	643.048	556.058	-0.231128	0.263756
NC_017501.1	CDS	1668384	1668785	-	NMV_1723	NMV_1723	12393454	1452.68	1335.2	1229.52	1232.09	1612.69	1380.84	-0.0708058	0.760525
NC_017501.1	CDS	1668808	1669569	-	NMV_1724	kdsB	12393455	1744.6	1576.03	1416.75	1463.04	1294.21	1343.63	0.203925	0.245625
NC_017501.1	CDS	1669566	1669748	-	NMV_1725	NMV_1725	12393456	976.251	854.525	722.892	993.295	763.746	872.329	-0.0398042	0.888711
NC_017501.1	CDS	1669817	1670404	-	NMV_1726	NMV_1726	12393457	2778.89	2497.07	2592.2	2835.26	2543.79	2754.45	-0.0468797	0.78077
NC_017501.1	CDS	1670604	1671638	-	NMV_1727	lpxK	12393458	1785.32	1768.5	1473.82	1285.9	1367.24	1358.1	0.319067	0.046927
NC_017501.1	CDS	1672031	1673311	-	NMV_1729	NMV_1729	12393459	14105	14034.2	14137.4	18804.2	17834.9	17511.7	-0.353752	0.000620137
NC_017501.1	CDS	1673533	1674153	-	NMV_1730	tmk	12393460	1204.07	1300.93	1058.31	1016.84	914.873	1053.2	0.249503	0.160407
NC_017501.1	CDS	1674213	1675208	-	NMV_1731	NMV_1731	12393461	3504.8	3598.48	2699.33	2316.19	1955.52	2170.49	0.586456	0.00203574
NC_017501.1	CDS	1675293	1675865	+	NMV_1732	ampD	12393462	2945.21	2757.05	3172.91	3199.62	2562.05	2725.51	0.0631027	0.763837
NC_017501.1	CDS	1676059	1677345	+	NMV_1733	NMV_1733	12393463	10972.6	10258.3	11570.3	8298.39	10449	9460.22	0.212815	0.217751
NC_017501.1	CDS	1677493	1680018	+	NMV_1734	ligA	12393464	1822.57	1946.87	1728.13	1616.63	1541.69	1530.71	0.226241	0.0964452
NC_017501.1	CDS	1680075	1681250	+	NMV_1735	NMV_1735	12393465	623.692	666.086	619.765	560.55	616.677	618.072	0.0867615	0.62215
NC_017501.1	CDS	1681835	1682359	+	NMV_1737	nspA	12393466	832.455	865.61	1548.91	1141.28	1495.04	1384.98	-0.283416	0.39893
NC_017501.1	CDS	1682495	1682884	+	NMV_1738	NMV_1738	12393467	3051.76	3072.46	2372.93	2259.02	2123.88	2005.12	0.400291	0.0285149
NC_017501.1	CDS	1682962	1683792	+	NMV_1739	apaH	12393468	2564.93	2557.53	1938.39	2216.42	1685.72	1882.12	0.276816	0.221987
NC_017501.1	CDS	1683807	1685264	+	NMV_1740	NMV_1740	12393469	2796.22	2782.25	2426.99	2235.47	2456.57	2356.53	0.180509	0.239512
NC_017501.1	CDS	1685305	1685694	-	NMV_1741	NMV_1741	12393470	1659.71	1849.12	2963.66	3309.49	4304.57	3568.9	-0.733754	0.00863068
NC_017501.1	CDS	1685876	1686277	-	NMV_1742	NMV_1742	12393471	552.66	613.686	654.808	766.833	766.789	827.886	-0.367673	0.0206158
NC_017501.1	CDS	1686583	1686960	-	NMV_1743	NMV_1743	12393472	519.743	572.371	599.74	574.004	750.561	789.644	-0.310639	0.151939
NC_017501.1	CDS	1686991	1687389	-	NMV_1744	NMV_1744	12393473	652.278	673.14	546.674	535.886	662.319	669.75	0.00281975	0.991641
NC_017501.1	CDS	1687395	1688072	-	NMV_1745	NMV_1745	12393474	573.45	568.34	717.886	765.712	685.647	759.67	-0.242583	0.220262
NC_017501.1	CDS	1688207	1688749	-	NMV_1746	NMV_1746	12393475	760.558	734.61	1060.31	1204.06	1163.37	1335.37	-0.512966	0.0199494
NC_017501.1	CDS	1688876	1689103	-	NMV_1747	NMV_1747	12393476	291.056	296.262	353.436	521.312	609.577	553.991	-0.816776	3.94588e-06
NC_017501.1	CDS	1689162	1689485	-	NMV_1748	NMV_1748	12393477	340.432	382.924	378.467	384.538	386.437	442.366	-0.136446	0.494207
NC_017501.1	CDS	1689475	1689828	-	NMV_1749	NMV_1749	12393478	398.47	393.001	388.479	456.288	523.364	504.38	-0.324094	0.0455807
NC_017501.1	CDS	1689812	1690510	-	NMV_1750	NMV_1750	12393479	703.386	735.617	885.092	1060.56	987.9	1084.21	-0.420125	0.0152924
NC_017501.1	CDS	1690641	1691018	-	NMV_1751	NMV_1751	12393480	396.737	492.763	570.704	567.277	787.075	718.328	-0.480884	0.0499661
NC_017501.1	CDS	1691049	1691447	-	NMV_1752	NMV_1752	12393481	471.234	489.74	440.543	383.416	462.508	460.97	0.097481	0.644589
NC_017501.1	CDS	1691453	1691980	-	NMV_1753	NMV_1753	12393482	569.985	575.394	643.794	810.556	586.249	729.697	-0.240181	0.271935
NC_017501.1	CDS	1692028	1692363	-	NMV_1754	NMV_1754	12393483	847.182	875.687	1150.42	987.69	1101.5	1021.16	-0.110932	0.638182
NC_017501.1	CDS	1692360	1693091	-	NMV_1755	NMV_1755	12393484	920.812	900.879	1827.25	1748.92	1594.43	1840.78	-0.459971	0.172101
NC_017501.1	CDS	1693225	1693542	-	NMV_1756	NMV_1756	12393485	909.551	927.079	1898.34	1526.94	2066.07	1857.32	-0.489198	0.166335
NC_017501.1	CDS	1693545	1694798	-	NMV_1757	mafB2	12393486	473.833	483.694	1232.52	1010.11	1310.44	1089.38	-0.548409	0.177311
NC_017501.1	CDS	1694802	1695743	-	NMV_1759	mafA2	12393487	472.966	473.617	1595.97	901.365	842.86	952.947	-0.0691601	0.908791
NC_017501.1	CDS	1695866	1696255	-	NMV_1760	NMV_1760	12393488	1422.36	1362.4	4520.58	6474.36	8412.37	6916.62	-1.29094	0.00194611
NC_017501.1	CDS	1696258	1696503	-	NMV_1761	NMV_1761	12393489	736.303	737.633	2503.09	1639.05	2276.03	1961.71	-0.45449	0.338837
NC_017501.1	CDS	1696581	1696823	-	NMV_1762	NMV_1762	12393490	330.037	400.055	1221.51	1019.08	1120.77	1248.55	-0.643741	0.157586
NC_017501.1	CDS	1696981	1697400	-	NMV_1763	NMV_1763	12393491	2043.46	2031.51	3697.56	3511.29	3803.52	3768.38	-0.474408	0.111121
NC_017501.1	CDS	1697427	1697675	-	NMV_1764	NMV_1764	12393492	1720.35	1923.69	2298.84	1710.8	2116.78	1877.99	0.0565349	0.824456
NC_017501.1	CDS	1697701	1698162	-	NMV_1765	NMV_1765	12393493	675.666	744.686	1476.82	1261.24	1615.73	1622.7	-0.569075	0.102782
NC_017501.1	CDS	1698173	1700572	-	NMV_1766	NMV_1766	12393494	9244.5	9013.83	9899.21	10101.1	9496.62	9518.1	-0.0476959	0.748667
NC_017501.1	tRNA	1700731	1700807	-	NMV_tRNA_39	NMV_tRNA_39	12393495	9974.74	13027.5	12701.7	29771.9	16042.7	17413.5	-0.760757	0.00924581
NC_017501.1	CDS	1701018	1701476	+	NMV_1767	ntpA	12393496	242.547	250.916	154.19	113.231	95.3415	124.028	0.887305	0.00223202
NC_017501.1	CDS	1701578	1702111	+	NMV_1768	ppa	12393497	11625.8	10955.7	9009.11	9205.36	9581.82	9027.16	0.179464	0.317474
NC_017501.1	CDS	1702219	1702452	+	NMV_1769	NMV_1769	12393498	1822.57	1915.63	2114.61	1677.17	1572.12	1607.19	0.264692	0.0645386
NC_017501.1	CDS	1702445	1703044	+	NMV_1770	NMV_1770	12393499	1892.73	1855.17	2317.86	1982.11	1808.45	1953.44	0.0766889	0.710243
NC_017501.1	CDS	1703072	1703941	+	NMV_1771	galU	12393500	2709.6	2482.96	3014.72	2745.58	2668.55	2599.42	0.0338599	0.860894
NC_017501.1	CDS	1703960	1705336	+	NMV_1772	argH	12393501	3354.94	3172.22	3806.7	2976.52	3237.55	3107.93	0.145845	0.369978
NC_017501.1	CDS	1705394	1705864	+	NMV_1773	NMV_1773	12393502	301.451	317.424	474.585	236.552	267.768	289.398	0.432423	0.117616
NC_017501.1	CDS	1706115	1707110	+	NMV_1774	fbpA	12393503	33973.9	33521	44523.9	50272.4	65636.5	53132.5	-0.570709	0.00671405
NC_017501.1	CDS	1707166	1708695	+	NMV_1775	fbpB	12393504	10680.7	11351.7	11872.6	8676.2	10072.7	9227.67	0.272764	0.0529099
NC_017501.1	CDS	1708716	1709774	+	NMV_1776	fbpC	12393505	2709.6	2730.85	3477.29	2543.78	2545.82	2314.15	0.261045	0.167057
NC_017501.1	CDS	1709959	1711461	+	NMV_1777	NMV_1777	12393506	13386	12990.2	18326.6	14201	15946.4	14813.1	-0.00801741	0.980957
NC_017501.1	CDS	1711593	1712231	+	NMV_1778	hisH	12393507	2027.87	2115.15	2250.78	1623.35	1624.86	1636.13	0.383305	0.00168534
NC_017501.1	CDS	1712264	1713001	+	NMV_1779	hisA	12393508	1934.31	2097.01	2574.18	1632.32	1600.52	1513.14	0.463559	0.00999016
NC_017501.1	CDS	1713014	1713781	+	NMV_1780	hisF	12393509	1652.78	1707.03	2224.74	1467.52	1461.57	1466.63	0.33474	0.0844091
NC_017501.1	CDS	1713812	1714207	+	NMV_1781	hisI	12393510	971.054	1061.1	1402.73	1039.26	1094.4	1053.2	0.103726	0.679762
NC_017501.1	CDS	1714314	1715909	+	NMV_1782	prfC	12393511	3341.95	3515.85	2357.91	1390.16	1587.33	1602.03	0.965979	4.30652e-06
NC_017501.1	CDS	1716038	1716115	+	NMV_1783	prfc%27	12393512	31.1846	31.2385	8.00988	13.4532	10.1427	22.7384	0.400087	0.499943
NC_017501.1	CDS	1716272	1716802	-	NMV_1784	NMV_1784	12393513	5932	5589.68	7590.36	10020.4	8651.74	9072.64	-0.520756	0.00640127
NC_017501.1	CDS	1716843	1717511	-	NMV_1785	pglE	12393514	3336.75	3385.85	6934.55	5902.6	6701.29	6714.04	-0.45262	0.187221
NC_017501.1	CDS	1717724	1718095	-	NMV_1786	pglE	12393515	417.527	559.271	783.967	959.662	1106.57	1302.29	-0.866792	0.00228788
NC_017501.1	CDS	1718228	1719367	-	NMV_1787	NMV_1787	12393516	4206.46	4517.5	3202.95	3353.21	2758.82	3257.8	0.335162	0.123777
NC_017501.1	CDS	1719640	1720263	-	NMV_1788	lolA	12393517	2144.81	2459.78	1332.64	1391.29	1655.29	1453.19	0.373357	0.200469
NC_017501.1	CDS	1720691	1721518	+	NMV_1789	NMV_1789	12393518	2196.78	1967.02	1993.46	2282.56	2518.44	2210.8	-0.184137	0.228371
NC_017501.1	CDS	1721531	1722193	+	NMV_1790	gph2	12393519	809.067	810.187	654.808	760.106	847.931	718.328	-0.0316878	0.899811
NC_017501.1	CDS	1722432	1723253	-	NMV_1791	NMV_1791	12393520	3791.53	3686.15	3838.74	3153.66	3028.61	3203.02	0.26721	0.0160799
NC_017501.1	CDS	1723664	1726048	+	NMV_1792	ppsA	12393521	34865.2	32894.2	33491.3	36912.2	38330.3	35983.6	-0.134224	0.250563
NC_017501.1	CDS	1726268	1727527	+	NMV_1793	rho	12393522	3671.12	4367.35	2947.64	2263.5	2042.74	2347.23	0.695911	0.000709476
NC_017501.1	CDS	1727832	1727936	+	NMV_1794	NMV_1794	12393523	110.012	137.046	140.173	107.626	158.226	160.203	-0.131274	0.701896
NC_017501.1	CDS	1727998	1728207	+	NMV_1795	NMV_1795	12393524	223.49	251.924	196.242	155.833	183.583	205.679	0.285897	0.255645
NC_017501.1	CDS	1728402	1728797	+	NMV_1796	NMV_1796	12393525	18254.3	16816.4	24609.4	25875	29417.9	27871.1	-0.460487	0.0304572
NC_017501.1	CDS	1729994	1731298	+	NMV_1798	NMV_1798	12393526	13570.5	12645.6	7854.69	19009.4	19234.6	17551	-0.671397	0.00780159
NC_017501.1	CDS	1731543	1732838	-	NMV_1799	NMV_1799	12393527	2495.63	2471.88	2382.94	2034.8	2143.16	2115.71	0.221434	0.059171
NC_017501.1	CDS	1732960	1733853	-	NMV_1800	NMV_1800	12393528	4861.33	5122.11	3842.74	3940.67	4432.37	4176.64	0.1358	0.514294
NC_017501.1	CDS	1733853	1734818	-	NMV_1801	NMV_1801	12393529	6741.94	7456.94	4434.47	4595.39	4580.45	4869.13	0.3868	0.127554
NC_017501.1	CDS	1734834	1735958	-	NMV_1802	NMV_1802	12393530	11634.5	12733.2	7494.25	6923.92	6078.53	6494.92	0.669729	0.00711865
NC_017501.1	CDS	1736339	1736608	-	NMV_1803	rpsO	12393531	16030.6	17483.5	10134.5	12613.5	11329.4	12448.3	0.247672	0.374724
NC_017501.1	CDS	1736831	1737766	-	NMV_1804	secF	12393532	8449.29	8365.88	8656.68	10261.4	12163.1	11559.4	-0.409516	0.00224132
NC_017501.1	CDS	1737770	1739626	-	NMV_1805	secD	12393533	12259.9	11635.9	11054.6	11100	11166.1	11192.5	0.0622817	0.647023
NC_017501.1	CDS	1739835	1740101	-	NMV_1806	NMV_1806	12393534	8872.02	8148.22	10492.9	11786.1	13527.3	12613.6	-0.45155	0.00821749
NC_017501.1	CDS	1740229	1741338	+	NMV_1807	NMV_1807	12393535	5690.32	5416.36	6624.17	6310.68	6311.81	6215.86	-0.0858315	0.623771
NC_017501.1	CDS	1741701	1742765	+	NMV_1808	NMV_1808	12393536	82696.4	79134.3	125917	104220	148912	125815	-0.372472	0.186976
NC_017501.1	CDS	1742906	1743229	+	NMV_1809	hisE	12393537	4590.2	5260.17	5990.39	3578.55	3670.65	3760.11	0.51247	0.0017543
NC_017501.1	CDS	1743301	1743624	+	NMV_1810	NMV_1810	12393538	4150.15	4808.72	4375.4	2366.64	2876.47	2775.12	0.717315	2.8066e-06
NC_017501.1	CDS	1743671	1743874	+	NMV_1811	tatA%2FE	12393539	5176.64	5640.07	6929.55	4599.88	4554.08	4736.83	0.343962	0.0560967
NC_017501.1	CDS	1743878	1744564	+	NMV_1812	tatB	12393540	5447.78	5511.08	6080.5	6792.75	4944.57	5628.8	-0.0265324	0.919967
NC_017501.1	CDS	1744578	1745348	+	NMV_1813	tatC	12393541	2771.96	3104.71	3388.18	2989.98	3030.64	3193.72	0.00753849	0.974796
NC_017501.1	CDS	1745401	1746009	+	NMV_1814	NMV_1814	12393542	1071.54	1097.38	1602.98	1497.79	1381.44	1365.34	-0.162807	0.534731
NC_017501.1	CDS	1746018	1746371	+	NMV_1816	NMV_1816	12393543	404.534	463.54	654.808	588.578	638.991	628.408	-0.271131	0.310173
NC_017501.1	CDS	1746361	1748175	+	NMV_1817	NMV_1817	12393544	1536.71	1724.17	2582.19	1989.95	2458.59	2054.73	-0.14543	0.637822
NC_017501.1	CDS	1748365	1749042	+	NMV_1818	NMV_1818	12393545	33811.9	32844.8	36071.5	41665.7	40921.8	39953.5	-0.251703	0.0277566
NC_017501.1	CDS	1749056	1750462	+	NMV_1819	NMV_1819	12393546	9672.42	10293.6	11464.1	16121.4	16138.1	15677.1	-0.599663	2.8066e-06
NC_017501.1	CDS	1750580	1753006	+	NMV_1820	NMV_1820	12393547	1631.99	1645.57	3513.33	3412.63	4104.76	3429.37	-0.617026	0.0738021
NC_017501.1	CDS	1753051	1753296	+	NMV_1821	rpsP	12393548	22039.7	23162.9	15863.6	11103.4	15320.6	13370.2	0.588051	0.0123905
NC_017501.1	CDS	1753312	1753821	+	NMV_1822	NMV_1822	12393549	16459.4	16665.3	12754.7	16293	11781.8	13850.8	0.124899	0.623527
NC_017501.1	CDS	1753821	1754570	+	NMV_1823	trmD	12393550	14395.2	15407.7	10631.1	11004.7	8893.13	9753.75	0.429559	0.0506996
NC_017501.1	CDS	1754586	1754951	+	NMV_1824	rplS	12393551	6072.33	6326.31	3807.7	3581.92	3094.54	3353.92	0.654306	0.00862016
NC_017501.1	CDS	1755242	1755997	+	NMV_1826	NMV_1826	12393552	919.946	804.14	2782.43	2118.88	1939.29	2235.6	-0.395289	0.399199
NC_017501.1	CDS	1756032	1756907	+	NMV_1828	NMV_1828	12393553	494.622	487.724	1472.82	847.552	773.889	886.799	-0.0258538	0.968718
NC_017501.1	CDS	1756984	1757898	+	NMV_1830	NMV_1830	12393554	891.36	827.317	4102.06	1899.14	2493.08	2325.52	-0.125503	0.858225
NC_017501.1	CDS	1758178	1761393	-	NMV_1831	NMV_1831	12393555	5489.36	5438.53	6496.01	6382.43	8228.78	7219.45	-0.316222	0.0922346
NC_017501.1	CDS	1761410	1761916	-	NMV_1832	NMV_1832	12393556	388.075	432.301	802.991	942.846	1104.54	1006.69	-0.828893	0.00858914
NC_017501.1	CDS	1761950	1762399	-	NMV_1833	NMV_1833	12393557	78.8277	103.793	196.242	151.349	232.268	186.042	-0.507018	0.215574
NC_017501.1	CDS	1762449	1762970	-	NMV_1834	NMV_1834	12393558	879.232	925.064	1260.56	1067.29	1280.01	1140.02	-0.178939	0.473136
NC_017501.1	CDS	1763695	1764363	+	NMV_1838	NMV_1838	12393559	970.187	878.71	1035.28	827.372	906.759	900.235	0.127916	0.462955
NC_017501.1	CDS	1765650	1766192	+	NMV_1839	NMV_1839	12393560	441.782	393.001	350.432	318.393	330.652	300.767	0.310641	0.113868
NC_017501.1	CDS	1766322	1767983	+	NMV_1840	NMV_1840	12393561	10043.2	9850.22	6417.92	4741.13	4763.02	4950.78	0.824289	0.000217457
NC_017501.1	CDS	1768222	1768716	-	NMV_1841	NMV_1841	12393562	5432.18	5210.79	5099.29	5435.1	4868.5	5236.04	0.018567	0.91562
NC_017501.1	CDS	1768933	1769583	-	NMV_1842	NMV_1842	12393563	957.194	985.526	892.101	1315.05	1245.53	1145.19	-0.379281	0.00929447
NC_017501.1	CDS	1769611	1770696	-	NMV_1843	NMV_1843	12393564	3323.76	3496.7	3593.43	5738.91	5390.85	5889.25	-0.69995	5.45002e-10
NC_017501.1	CDS	1770697	1770834	-	NMV_1843.1	NMV_1843.1	12393565	847.182	727.556	965.191	1624.47	1608.63	1525.54	-0.881605	1.0157e-07
NC_017501.1	CDS	1770846	1771196	-	NMV_1844	NMV_1844	12393566	2745.98	2807.44	4188.17	5312.9	6911.25	5618.46	-0.826219	0.000630174
NC_017501.1	CDS	1771548	1772795	-	NMV_1845	hemA	12393567	16669	15225.3	15647.3	15474.6	16689.8	15575.8	-0.00592704	0.975266
NC_017501.1	CDS	1772942	1773328	-	NMV_1846	gcvH	12393568	9549.42	8469.67	21413.4	24318.9	24889.2	24841.7	-0.800743	0.0257894
NC_017501.1	CDS	1773436	1774419	-	NMV_1847	NMV_1847	12393569	10826.3	11018.1	13314.4	11020.4	9722.81	11974.9	0.101005	0.631023
NC_017501.1	CDS	1774511	1775611	-	NMV_1848	gcvT	12393570	9493.11	8320.54	9932.25	9236.75	8129.39	8718.12	0.0874433	0.623771
NC_017501.1	CDS	1776123	1776605	+	NMV_1850	NMV_1850	12393571	10703.2	9546.9	11644.4	12859	10768.5	11333	-0.129343	0.490455
NC_017501.1	CDS	1776652	1777257	+	NMV_1851	NMV_1851	12393572	2247.89	2209.87	2872.54	3087.51	2925.16	3064.52	-0.300236	0.102209
NC_017501.1	CDS	1777254	1777613	+	NMV_1852	NMV_1852	12393573	1278.57	1217.3	1849.28	2227.63	1486.92	1713.65	-0.300851	0.298842
NC_017501.1	CDS	1777973	1779394	+	NMV_1853	NMV_1853	12393574	6421.43	6420.02	6563.1	5685.1	6176.91	6036.02	0.115305	0.347105
NC_017501.1	CDS	1779742	1781085	+	NMV_1854	nqrA	12393575	5786.48	5664.25	4302.31	2229.87	1628.92	2261.44	1.30189	1.02005e-09
NC_017501.1	CDS	1781088	1782320	+	NMV_1855	nqrB	12393576	3807.99	3749.63	2576.18	1307.2	1169.45	1481.1	1.29286	2.37418e-09
NC_017501.1	CDS	1782313	1783089	+	NMV_1856	nqrC	12393577	2183.79	2203.83	1628.01	932.756	844.888	990.155	1.081	9.11323e-09
NC_017501.1	CDS	1783089	1783715	+	NMV_1857	nqrD	12393578	2477.44	2567.61	1912.36	1099.8	1009.2	1179.3	1.04625	8.28285e-09
NC_017501.1	CDS	1783719	1784312	+	NMV_1858	nqrE	12393579	2007.08	2127.24	1647.03	889.033	892.559	1057.34	0.994576	1.84227e-08
NC_017501.1	CDS	1784326	1785543	+	NMV_1859	nqrF	12393580	3785.46	3724.44	3383.17	2968.67	2733.46	2960.13	0.325895	0.0135208
NC_017501.1	CDS	1785696	1786751	+	NMV_1860	apbE	12393581	2882.84	3216.56	2868.54	1976.5	1974.79	1961.71	0.592528	9.25895e-07
NC_017501.1	CDS	1786777	1786992	+	NMV_1862	NMV_1862	12393582	589.042	634.848	606.749	626.695	665.362	577.763	-0.030295	0.882375
NC_017501.1	CDS	1787116	1787694	-	NMV_1863	grpE	12393583	7979.79	8701.44	4347.36	5788.24	6189.08	5448.96	0.250409	0.445615
NC_017501.1	CDS	1787878	1788696	+	NMV_1864	cysE	12393584	3568.04	3548.09	4172.15	3785.96	3582.41	3690.86	0.0290214	0.879654
NC_017501.1	CDS	1789053	1790564	-	NMV_1865	NMV_1865	12393585	11203.9	11142.1	8873.95	10706.5	11161	10887.6	-0.0676635	0.739853
NC_017501.1	CDS	1790599	1791063	-	NMV_1866	NMV_1866	12393586	3617.41	3413.06	2764.41	3141.32	3102.66	3337.38	0.0311065	0.894779
NC_017501.1	CDS	1791223	1791561	-	NMV_1867	NMV_1867	12393587	19372.6	21594.9	15474.1	23811.1	21841.3	22934.8	-0.272736	0.169063
NC_017501.1	CDS	1791693	1792379	-	NMV_1868	NMV_1868	12393588	4239.37	4338.13	2798.45	1863.27	2458.59	2184.96	0.762625	0.0017634
NC_017501.1	CDS	1792567	1792839	+	NMV_1869	NMV_1869	12393589	1204.07	1410.77	386.477	367.721	341.809	387.587	1.20875	0.00277574
NC_017501.1	CDS	1793047	1794975	+	NMV_1870	dnaK	12393590	61496	70743.2	17893.1	34876.3	40572.9	34832.2	0.368131	0.428462
NC_017501.1	CDS	1796009	1796980	+	NMV_1871	NMV_1871	12393591	840.252	926.072	338.417	574.004	519.307	541.588	0.318654	0.435669
NC_017501.1	CDS	1797028	1797189	+	NMV_1872	NMV_1872	12393592	369.018	364.786	137.169	156.954	164.312	175.706	0.695772	0.0767134
NC_017501.1	CDS	1797224	1798102	+	NMV_1873	NMV_1873	12393593	3982.97	3553.13	4093.05	5062.89	3894.8	4614.87	-0.216958	0.252936
NC_017501.1	CDS	1798148	1800337	-	NMV_1874	priA	12393594	2100.63	1957.95	1565.93	1651.38	1269.87	1620.63	0.296736	0.188953
NC_017501.1	CDS	1800476	1801258	+	NMV_1875	dsbC	12393595	9687.15	9796.81	7668.46	7232.22	9074.69	7766.21	0.168203	0.43275
NC_017501.1	CDS	1801576	1803510	-	NMV_1876	NMV_1876	12393596	3580.17	3734.52	3469.28	3729.9	3962.76	3530.66	-0.0568655	0.715938
NC_017501.1	CDS	1803576	1804754	-	NMV_1877	NMV_1877	12393597	14394.3	14476.5	10213.6	10161.7	10326.3	9363.07	0.374841	0.0746768
NC_017501.1	CDS	1804980	1805369	+	NMV_1878	pilV	12393598	9393.49	8990.65	8533.53	5325.23	6535.97	5919.23	0.586633	5.44203e-05
NC_017501.1	CDS	1805658	1806698	+	NMV_1879	NMV_1879	12393599	303570	296693	397306	448653	459344	449080	-0.431477	0.0179761
NC_017501.1	CDS	1806774	1810259	-	NMV_1880	smc	12393600	3358.41	3348.57	2755.4	2171.57	1983.91	2100.2	0.58432	0.000150218
NC_017501.1	CDS	1810508	1811230	+	NMV_1881	lpxH	12393601	731.972	706.394	606.749	523.554	457.436	518.85	0.436325	0.0130623
NC_017501.1	CDS	1811499	1813085	+	NMV_1883	NMV_1883	12393602	6068	6150.97	5902.28	1974.26	2197.93	2399.94	1.43734	6.98298e-29
NC_017501.1	CDS	1813254	1813457	-	NMV_1884	NMV_1884	12393603	3106.33	2934.41	2526.12	5015.8	4196.04	4508.41	-0.662849	4.17421e-05
NC_017501.1	CDS	1813573	1814070	+	NMV_1885	NMV_1885	12393604	326.572	319.439	236.291	210.767	132.87	175.706	0.714006	0.00980444
NC_017501.1	CDS	1814152	1815345	+	NMV_1887	aspC	12393605	6048.95	5827.5	8657.68	7780.44	8748.09	8473.17	-0.272043	0.253632
NC_017501.1	CDS	1815749	1816684	-	NMV_1888	hemC	12393606	5081.36	5161.41	3979.91	3597.61	3421.14	3471.75	0.428034	0.0133162
NC_017501.1	CDS	1816803	1817318	+	NMV_1889	NMV_1889	12393607	2041.72	1969.04	2138.64	2400.28	2594.51	2132.24	-0.208738	0.195857
NC_017501.1	CDS	1817320	1818144	+	NMV_1890	corC	12393608	2610.84	2686.51	2456.03	2836.38	2716.22	2777.19	-0.10214	0.446961
NC_017501.1	CDS	1818273	1819652	-	NMV_1891	NMV_1891	12393609	9256.63	9574.11	8262.19	6238.93	6181.98	6726.44	0.492838	0.000204415
NC_017501.1	CDS	1820096	1821319	-	NMV_1892	NMV_1892	12393610	15158.3	16241	19792.4	12801.8	15258.7	14240.5	0.267359	0.166126
NC_017501.1	CDS	1821909	1822316	+	NMV_1893	NMV_1893	12393611	1276.84	1298.92	1329.64	1299.36	1363.18	1182.4	0.0220542	0.908791
NC_017501.1	CDS	1822362	1822991	+	NMV_1894	nth	12393612	1593.01	1605.26	1568.94	1349.81	1084.26	1280.59	0.35258	0.0274649
NC_017501.1	CDS	1823129	1824628	+	NMV_1895	NMV_1895	12393613	8330.62	8640.98	10080.4	8124.62	7619.21	7789.98	0.197274	0.21105
NC_017501.1	CDS	1824829	1826349	+	NMV_1896	NMV_1896	12393614	8798.39	8977.55	10443.9	7485.59	6050.13	7158.47	0.436319	0.0106959
NC_017501.1	CDS	1826406	1827491	+	NMV_1897	nagZ	12393615	1492.53	1565.96	1448.79	937.24	773.889	929.175	0.755154	5.14588e-07
NC_017501.1	tRNA	1827719	1827795	+	NMV_tRNA_30	NMV_tRNA_30	12393616	4751.32	6532.89	3825.72	6522.56	8153.73	8043.2	-0.554397	0.0329417
NC_017501.1	CDS	1828317	1828955	-	NMV_1899	NMV_1899	12393617	429.654	473.617	296.366	269.064	310.367	300.767	0.421583	0.10871
NC_017501.1	CDS	1828952	1829323	-	NMV_1900	NMV_1900	12393618	336.101	388.97	259.32	258.974	235.311	239.787	0.403295	0.0981852
NC_017501.1	CDS	1829592	1830014	-	NMV_1901	NMV_1901	12393619	326.572	384.939	226.279	236.552	275.882	283.197	0.221538	0.470212
NC_017501.1	CDS	1830021	1830539	-	NMV_1902	NMV_1902	12393620	436.584	487.724	298.368	190.587	217.054	239.787	0.858695	0.00109684
NC_017501.1	CDS	1830567	1831226	-	NMV_1903	NMV_1903	12393621	2197.65	2341.88	1737.14	1031.41	1185.68	1305.39	0.803257	4.24778e-05
NC_017501.1	CDS	1831771	1832997	+	NMV_1904	rbn	12393623	2896.7	2775.19	2651.27	2516.87	2725.35	2564.28	0.0912943	0.521406
NC_017501.1	CDS	1833018	1833296	-	NMV_1905	NMV_1905	12393624	556.992	567.332	1286.59	1582.99	1269.87	1547.25	-0.76512	0.0334362
NC_017501.1	CDS	1833511	1833969	-	NMV_1906	NMV_1906	12393625	1612.07	1744.32	4193.17	4305.03	5437.51	4862.92	-0.826179	0.0279861
NC_017501.1	CDS	1834252	1834530	-	NMV_1908	NMV_1908	12393626	571.718	606.632	629.777	579.609	849.959	706.959	-0.232081	0.316558
NC_017501.1	CDS	1834533	1834736	-	NMV_1909	NMV_1909	12393627	333.502	341.609	258.319	223.099	382.38	293.533	0.0498154	0.896546
NC_017501.1	CDS	1835301	1836236	-	NMV_1912	NMV_1912	12393628	4554.68	4155.73	6321.8	7486.71	8111.13	8100.05	-0.629325	0.00379737
NC_017501.1	CDS	1836747	1837181	-	NMV_1914	NMV_1914	12393629	458.24	504.855	844.041	969.752	1341.88	1099.71	-0.842936	0.00452715
NC_017501.1	CDS	1837249	1838922	-	NMV_1915	tpsS12	12393630	595.972	595.548	539.666	476.468	459.465	486.809	0.277955	0.0743057
NC_017501.1	CDS	1839235	1839609	-	NMV_1916	NMV_1916	12393631	949.398	923.048	1033.27	1219.76	1369.27	1294.02	-0.411284	0.00390011
NC_017501.1	CDS	1839628	1841571	-	NMV_1917	tpsS13	12393632	2739.91	2555.51	2996.7	2685.04	2988.04	2758.59	-0.0237355	0.906311
NC_017501.1	CDS	1841778	1842287	-	NMV_1918	NMV_1918	12393633	1513.32	1534.72	2889.56	2992.22	4309.64	3628.85	-0.800049	0.0113777
NC_017501.1	CDS	1842294	1848221	-	NMV_1919	tpsA3	12393634	5266.73	5092.89	7279.98	5635.77	5738.75	5945.07	0.025406	0.931771
NC_017501.1	CDS	1848330	1850072	-	NMV_1920	tpsB3	12393635	1183.28	1124.59	2013.48	1550.48	1565.02	1644.4	-0.130072	0.701896
NC_017501.1	CDS	1850230	1850382	-	NMV_1921	NMV_1921	12393636	242.547	209.601	200.247	213.009	203.869	220.149	0.0348318	0.898951
NC_017501.1	CDS	1850481	1850651	-	NMV_1922	NMV_1922	12393637	378.546	351.685	403.498	492.163	531.478	486.809	-0.404653	0.0134128
NC_017501.1	CDS	1850666	1850968	-	NMV_1923	NMV_1923	12393638	495.489	505.863	664.82	829.614	888.502	835.121	-0.59594	0.00211644
NC_017501.1	CDS	1851279	1851785	-	NMV_1924	NMV_1924	12393639	356.89	312.385	434.536	368.842	412.808	446.5	-0.148175	0.557345
NC_017501.1	CDS	1851847	1852554	-	NMV_1925	NMV_1925	12393640	461.705	415.17	485.599	639.027	580.163	579.83	-0.391256	0.0175106
NC_017501.1	CDS	1852714	1852974	-	NMV_1926	NMV_1926	12393641	260.738	298.278	269.332	349.783	482.793	374.151	-0.521271	0.0178525
NC_017501.1	CDS	1852958	1853137	-	NMV_1927	NMV_1927	12393642	164.585	180.377	173.214	226.462	189.669	220.149	-0.285566	0.189352
NC_017501.1	CDS	1853179	1853385	-	NMV_1928	NMV_1928	12393643	296.254	302.308	352.435	343.057	381.366	401.023	-0.236792	0.24138
NC_017501.1	CDS	1853394	1854203	-	NMV_1929	NMV_1929	12393644	908.685	940.179	1258.55	1395.77	1336.81	1432.52	-0.408384	0.0453114
NC_017501.1	CDS	1854222	1854542	-	NMV_1930	NMV_1930	12393645	180.178	185.416	306.378	332.967	309.353	329.707	-0.495583	0.0898064
NC_017501.1	CDS	1854904	1855185	+	NMV_1931	NMV_1931	12393646	1629.4	1569.99	1892.33	1772.46	1864.23	1746.73	-0.0789429	0.664853
NC_017501.1	CDS	1855182	1856225	+	NMV_1932	argC	12393647	3393.92	3480.58	3300.07	3308.37	3107.73	2919.82	0.122519	0.383686
NC_017501.1	CDS	1857187	1859229	-	NMV_1933	recG	12393648	4115.5	4022.72	3744.62	3813.98	3237.55	3500.69	0.168566	0.274115
NC_017501.1	CDS	1859315	1859758	-	NMV_1934	secB	12393649	44199.8	44846.4	30863.1	31024.2	33602.8	29761.5	0.331904	0.134576
NC_017501.1	CDS	1859779	1860036	-	NMV_1935	grX	12393650	11668.2	11052.4	7908.76	10765.9	10035.2	9712.41	0.00530147	0.987386
NC_017501.1	CDS	1860250	1861743	+	NMV_1936	cafA	12393651	7599.51	6788.84	6201.65	5658.2	5387.81	5335.26	0.323894	0.0306919
NC_017501.1	CDS	1861778	1863028	-	NMV_1937	NMV_1937	12393652	1553.17	1459.14	1208.49	1483.22	1376.37	1368.44	-0.00201958	0.992861
NC_017501.1	CDS	1863092	1863199	-	NMV_1938	NMV_1938	12393653	289.324	270.062	250.309	253.369	247.482	244.955	0.116398	0.581955
NC_017501.1	CDS	1863417	1864730	-	NMV_1940	NMV_1940	12393654	2419.41	2350.95	1840.27	2341.98	2464.68	2433.01	-0.127513	0.530744
NC_017501.1	CDS	1865299	1865865	-	NMV_1941	NMV_1941	12393655	13922.2	12627.4	11479.2	11950.9	12487.7	11293.8	0.0882294	0.614928
NC_017501.1	CDS	1866030	1867439	+	NMV_1942	dacB	12393656	7210.57	7365.24	5829.19	5509.09	4929.36	4939.41	0.39811	0.0196822
NC_017501.1	CDS	1867515	1867706	-	NMV_1943	NMV_1943	12393657	209.63	258.978	315.389	323.998	425.994	375.184	-0.49463	0.0518041
NC_017501.1	CDS	1867705	1868181	-	NMV_1944	NMV_1944	12393658	425.323	428.27	540.667	581.851	595.377	606.703	-0.345832	0.0685226
NC_017501.1	CDS	1868383	1869390	-	NMV_1945	NMV_1945	12393659	1806.97	1711.07	2541.13	2501.18	2177.64	2215.96	-0.178376	0.482173
NC_017501.1	CDS	1869431	1870270	+	NMV_1946	NMV_1946	12393660	1140.84	1063.12	1257.55	1108.77	1208	1196.87	-0.0213534	0.919967
NC_017501.1	CDS	1870540	1871802	-	NMV_1948	NMV_1948	12393661	1493.4	1555.88	2394.95	2485.48	2729.4	2908.45	-0.546271	0.029859
NC_017501.1	CDS	1871804	1873900	-	NMV_1949	NMV_1949	12393662	10826.3	11445.4	15347.9	15264.9	13934.1	16920.5	-0.282657	0.209461
NC_017501.1	CDS	1873935	1874270	-	NMV_1950	NMV_1950	12393663	14118.8	14908.8	19480	12456.5	14297.2	14720	0.218177	0.317514
NC_017501.1	CDS	1874294	1874500	-	NMV_1951	NMV_1951	12393664	5299.65	5919.2	6901.51	5356.62	5248.85	5787.97	0.140855	0.464584
NC_017501.1	CDS	1874507	1875670	-	NMV_1952	NMV_1952	12393665	19303.3	20209.3	24892.7	19044.1	18316.7	22369.5	0.105435	0.635476
NC_017501.1	CDS	1875846	1876049	-	NMV_1953	NMV_1953	12393666	2269.55	2469.86	3338.12	1565.06	1552.85	1897.63	0.656821	0.00328845
NC_017501.1	CDS	1876092	1876385	-	NMV_1955	NMV_1955	12393667	2661.95	2811.47	3039.75	1819.55	1659.35	2224.23	0.560889	0.00212359
NC_017501.1	CDS	1876512	1876736	-	NMV_1956	NMV_1956	12393668	2046.06	2005.31	2565.16	1701.83	2083.31	2264.54	0.124258	0.610248
NC_017501.1	CDS	1877083	1877799	-	NMV_1958	NMV_1958	12393669	543.132	499.817	801.989	1054.96	698.833	841.322	-0.457758	0.116831
NC_017501.1	CDS	1877944	1878213	-	NMV_1959	NMV_1959	12393670	252.942	289.208	345.426	274.67	313.41	292.499	0.00937611	0.977811
NC_017501.1	CDS	1878403	1879572	-	NMV_1960	metK	12393671	6255.98	5957.49	4136.1	3543.8	4062.16	3546.16	0.527998	0.0186158
NC_017501.1	CDS	1879909	1880805	+	NMV_1961	NMV_1961	12393672	1507.26	1418.83	1122.38	949.572	1152.21	1025.3	0.359923	0.0795607
NC_017501.1	CDS	1880849	1881913	-	NMV_1962	NMV_1962	12393673	5652.21	5856.72	5034.21	5790.48	5774.25	5548.18	-0.0480862	0.774079
NC_017501.1	CDS	1882030	1883217	-	NMV_1963	ccsA	12393674	9877.72	9912.69	8092.98	8589.87	8613.19	8770.83	0.100358	0.571971
NC_017501.1	CDS	1883210	1885162	-	NMV_1964	NMV_1964	12393675	13652.8	13706.7	12618.6	14559.7	12643.9	13820.8	-0.0366828	0.834024
NC_017501.1	CDS	1885439	1886062	-	NMV_1965	cyc	12393676	26685.4	26740.2	23973.6	22858.1	19526.8	20575.2	0.292743	0.0450582
NC_017501.1	CDS	1886268	1886897	+	NMV_1966	NMV_1966	12393677	2850.79	2629.08	2653.27	2299.38	2317.61	2438.18	0.202687	0.109826
NC_017501.1	CDS	1887018	1889414	-	NMV_1967	ponA	12393678	15218.1	14540	16143.9	19623.7	19950.7	18802.6	-0.34276	0.00340796
NC_017501.1	CDS	1889566	1890681	+	NMV_1968	pilM	12393679	12913	12673.8	16469.3	7132.44	7369.7	8534.15	0.841672	2.80036e-06
NC_017501.1	CDS	1890684	1891283	+	NMV_1969	pilN	12393680	6678.7	6475.45	10895.4	4043.81	4118.96	4267.59	0.896163	0.00035776
NC_017501.1	CDS	1891284	1891931	+	NMV_1970	pilO	12393681	6204	6159.03	9722.99	3902.55	4177.78	4440.2	0.775682	0.0012729
NC_017501.1	CDS	1891949	1892494	+	NMV_1971	pilP	12393682	4513.1	4660.59	7921.77	3018	3206.11	3436.6	0.768473	0.00466815
NC_017501.1	CDS	1892513	1894798	+	NMV_1972	pilQ	12393683	23145.9	23299.9	38433.4	18414.1	20580.6	21518.8	0.458706	0.0898064
NC_017501.1	CDS	1895976	1896488	+	NMV_1973	aroK	12393684	1155.56	1155.83	1226.51	988.811	877.345	918.839	0.339866	0.0141467
NC_017501.1	CDS	1896568	1897647	+	NMV_1974	aroB	12393685	2600.45	2647.21	2159.66	1639.05	1906.83	1735.36	0.476223	0.00439528
NC_017501.1	CDS	1899249	1900091	+	NMV_1975	NMV_1975	12393686	3634.74	3552.12	3026.73	3325.18	3142.21	3143.07	0.0863337	0.623527
NC_017501.1	CDS	1900120	1900584	+	NMV_1976	NMV_1976	12393687	562.189	506.87	466.576	492.163	452.365	468.205	0.118499	0.542955
NC_017501.1	CDS	1900616	1901725	+	NMV_1977	ribD	12393688	1126.98	1104.43	1320.63	1288.14	1203.94	1270.25	-0.0813889	0.661271
NC_017501.1	CDS	1901920	1903341	+	NMV_1978	NMV_1978	12393689	2640.3	2481.95	2719.35	3649.18	3208.14	3142.04	-0.344535	0.0157515
NC_017501.1	CDS	1903509	1905086	+	NMV_1981	pglB2	12393690	1915.25	1849.12	2352.9	2803.87	2633.05	2736.88	-0.408192	0.0150994
NC_017501.1	CDS	1905073	1905759	+	NMV_1982	NMV_1982	12393691	649.679	632.832	940.16	927.15	987.9	912.638	-0.332094	0.167577
NC_017501.1	CDS	1906230	1907405	+	NMV_1983	pglC	12393692	2064.25	1782.61	2365.92	2368.89	2615.81	2342.06	-0.231464	0.228094
NC_017501.1	CDS	1907453	1909363	+	NMV_1984	pglD	12393693	3847.83	3754.67	4560.63	4115.56	4412.08	4183.87	-0.0624549	0.743165
NC_017501.1	CDS	1909419	1910711	+	NMV_1985	avtA	12393694	1199.74	1060.09	1984.45	1800.49	1783.09	1836.65	-0.328215	0.279818
NC_017501.1	CDS	1910763	1911599	-	NMV_1986	NMV_1986	12393695	3149.64	3155.09	2718.35	3070.69	3121.93	3152.37	-0.0496919	0.774079
NC_017501.1	CDS	1911907	1912308	-	NMV_1988	NMV_1988	12393696	1125.24	1241.48	915.129	687.235	832.717	734.865	0.522368	0.00935607
NC_017501.1	CDS	1912413	1912616	-	NMV_1989	NMV_1989	12393697	1082.8	1108.46	878.083	1142.4	692.747	825.819	0.194567	0.505676
NC_017501.1	CDS	1912594	1912827	-	NMV_1990	NMV_1990	12393698	2437.6	2368.08	2284.82	1956.32	1859.16	1946.2	0.296089	0.0120328
NC_017501.1	CDS	1913360	1916794	+	NMV_1992	dnaE	12393699	8193.75	8243.95	6430.93	5923.9	5773.23	6067.03	0.355568	0.0388157
NC_017501.1	CDS	1917073	1920321	+	NMV_1993	NMV_1993	12393700	4095.58	3912.88	8518.51	7136.93	9008.76	7756.91	-0.477352	0.178376
NC_017501.1	CDS	1920388	1921302	+	NMV_1994	NMV_1994	12393701	122.14	109.839	280.346	196.193	218.068	234.619	-0.293085	0.504155
NC_017501.1	CDS	1921295	1921621	+	NMV_1995	NMV_1995	12393702	138.598	132.008	236.291	149.106	150.112	165.37	0.113611	0.771324
NC_017501.1	CDS	1923657	1924007	-	NMV_2002	NMV_2002	12393703	615.03	686.24	798.986	1039.26	1073.1	1044.93	-0.573722	0.000716635
NC_017501.1	CDS	1924010	1924786	-	NMV_2003	NMV_2003	12393704	1256.05	1225.36	2138.64	3594.25	3236.54	3474.85	-1.08124	3.44532e-05
NC_017501.1	CDS	1925003	1925338	-	NMV_2005	NMV_2005	12393705	179.311	213.631	250.309	264.58	328.624	254.257	-0.379227	0.134338
NC_017501.1	CDS	1925331	1925750	-	NMV_2007	NMV_2007	12393706	273.731	297.27	525.648	524.675	592.335	653.213	-0.632386	0.0432971
NC_017501.1	CDS	1925931	1926266	-	NMV_2009	NMV_2009	12393707	1094.93	1079.24	1575.94	1285.9	1522.42	1441.82	-0.172768	0.505676
NC_017501.1	CDS	1926288	1926464	-	NMV_2010	NMV_2010	12393708	672.201	703.371	853.052	651.359	775.918	773.107	0.0170998	0.951899
NC_017501.1	CDS	1926508	1927215	-	NMV_2011	NMV_2011	12393709	1839.89	2125.23	2190.7	2261.26	2171.56	2439.21	-0.155877	0.354918
NC_017501.1	CDS	1927300	1927656	-	NMV_2012	NMV_2012	12393710	599.437	678.179	1039.28	940.603	989.929	1116.25	-0.370543	0.192788
NC_017501.1	CDS	1927853	1928344	-	NMV_2014	NMV_2014	12393711	774.417	851.502	731.903	658.086	862.131	759.67	0.0465124	0.849258
NC_017501.1	CDS	1928712	1929029	-	NMV_2015	NMV_2015	12393712	164.585	134.023	187.231	221.978	172.426	213.948	-0.30575	0.255978
NC_017501.1	CDS	1929028	1929279	-	NMV_2016	NMV_2016	12393713	150.726	147.123	209.258	150.227	228.211	201.545	-0.181464	0.586203
NC_017501.1	CDS	1929490	1930422	-	NMV_2017	NMV_2017	12393714	113.477	89.6848	124.153	246.642	148.084	193.277	-0.775782	0.00897385
NC_017501.1	CDS	1930492	1932660	-	NMV_2018	NMV_2018	12393715	566.52	502.84	536.662	448.44	532.492	489.91	0.123715	0.520913
NC_017501.1	CDS	1932808	1933467	+	NMV_2019	gph3	12393716	1284.63	1409.77	1080.33	1307.2	1248.57	1150.36	0.0258782	0.919003
NC_017501.1	CDS	1933555	1934523	-	NMV_2020	ispH	12393717	7402.01	7033.71	5253.48	5318.5	4012.46	4551.82	0.482906	0.0307896
NC_017501.1	CDS	1934542	1935048	-	NMV_2021	lspA	12393718	9792.83	8616.8	9034.14	6974.37	8922.55	8032.87	0.192959	0.287414
NC_017501.1	CDS	1936154	1938943	-	NMV_2022	ileS	12393719	19904.4	20099.5	17993.2	18328.9	15397.7	17292.6	0.1816	0.251851
NC_017501.1	CDS	1939084	1940004	-	NMV_2023	ribF	12393720	3629.54	3783.89	3255.02	3296.04	2584.36	2758.59	0.296667	0.101906
NC_017501.1	CDS	1940531	1941826	-	NMV_2026	tyrS	12393721	4177	4210.15	3182.93	2747.82	2730.42	2742.05	0.479609	0.00740399
NC_017501.1	CDS	1941889	1943757	-	NMV_2027	NMV_2027	12393722	5126.4	5276.29	4428.46	5929.5	7833.22	7319.71	-0.492294	0.00820396
NC_017501.1	CDS	1944123	1945214	-	NMV_2028	NMV_2028	12393723	6265.51	6534.9	5143.34	4044.93	3133.08	3676.39	0.702284	0.000160041
NC_017501.1	CDS	1945329	1947005	-	NMV_2029	fhs	12393724	16907.2	16169.5	14916.4	15742.5	16214.1	15358.8	0.0202798	0.906311
NC_017501.1	CDS	1947180	1947611	+	NMV_2030	NMV_2030	12393725	1885.8	1849.12	2550.15	3160.38	3692.96	3249.53	-0.659659	0.00117046
NC_017501.1	CDS	1947857	1948552	-	NMV_2031	NMV_2031	12393726	4765.18	4698.88	3205.95	1995.56	1590.38	1886.26	1.15433	1.20086e-07
NC_017501.1	CDS	1948568	1949068	-	NMV_2032	NMV_2032	12393727	3775.07	3346.55	2879.55	1596.45	1499.09	1819.07	0.994353	1.32076e-08
NC_017501.1	CDS	1949183	1949623	-	NMV_2033	NMV_2033	12393728	46390.6	43027.6	47736.9	55433.9	45084.4	48078.4	-0.113269	0.520297
NC_017501.1	CDS	1949966	1950475	-	NMV_2034	NMV_2034	12393729	906.952	918.01	541.668	327.361	323.553	370.016	1.13397	1.14846e-05
NC_017501.1	tRNA	1950554	1950629	-	NMV_tRNA_38	NMV_tRNA_38	12393730	15499.6	17608.5	12903.9	29148.6	15267.8	14953.6	-0.334568	0.330328
NC_017501.1	CDS	1950840	1951919	+	NMV_2036	NMV_2036	12393731	2977.26	3146.02	2557.15	1820.67	1839.89	1870.75	0.637439	1.10496e-05
NC_017501.1	CDS	1952695	1955772	+	NMV_2037	pilC1	12393732	41051.9	38954.5	46874.8	47112	44674.6	45247.4	-0.109169	0.499943
NC_017501.1	CDS	1958040	1959173	+	NMV_2040	carA	12393733	7554.47	7778.4	5713.05	4495.61	4549.01	4502.21	0.617017	0.000631294
NC_017501.1	CDS	1959219	1959356	+	NMV_2041	NMV_2041	12393734	1353.07	1555.88	1389.71	1532.54	1320.58	1404.62	0.0135287	0.952123
NC_017501.1	CDS	1959918	1960307	+	NMV_2042	NMV_2042	12393735	1247.38	1392.63	1056.3	1007.87	1093.38	1110.05	0.197217	0.314234
NC_017501.1	CDS	1961525	1962166	+	NMV_2043	NMV_2043	12393736	3070.82	3213.54	2388.95	2225.38	2633.05	2597.35	0.211053	0.321576
NC_017501.1	CDS	1962195	1965410	+	NMV_2044	carB	12393737	16896	16799.3	13768	12929.7	13679.5	13396	0.241674	0.134544
NC_017501.1	CDS	1965638	1966537	-	NMV_2045	crgA	12393738	1834.69	1932.76	949.171	792.618	645.077	724.529	1.02862	0.000616488
NC_017501.1	CDS	1966776	1967354	+	NMV_2046	NMV_2046	12393739	1347	1521.62	3503.32	2599.83	2017.39	2574.61	-0.15176	0.743165
NC_017501.1	CDS	1967725	1968765	-	NMV_2048	queA	12393740	5461.64	5872.85	3972.9	3849.86	3673.69	3863.47	0.411025	0.0527385
NC_017501.1	CDS	1969121	1969576	+	NMV_2050	accB	12393741	5808.13	5486.9	4990.16	5264.69	4648.41	4743.03	0.149482	0.347879
NC_017501.1	CDS	1969689	1971050	+	NMV_2051	accC	12393742	9520.83	9453.18	8524.52	7501.28	8531.04	8270.59	0.175369	0.235382
NC_017501.1	CDS	1971311	1972198	+	NMV_2052	prmA	12393743	783.08	853.517	423.522	396.87	399.623	384.486	0.736691	0.0148315
NC_017501.1	CDS	1972216	1972779	+	NMV_2053	orn	12393744	480.763	516.947	319.394	273.549	372.238	326.607	0.408874	0.153065
NC_017501.1	CDS	1973185	1974468	-	NMV_2054	hemL	12393745	12336.1	12007.7	11726.5	8909.39	9534.15	9143.95	0.382915	0.000312664
NC_017501.1	CDS	1975301	1976629	+	NMV_2056	NMV_2056	12393746	1735.94	2019.42	935.154	387.901	400.637	509.548	1.67767	2.27393e-08
NC_017501.1	CDS	1976714	1978627	-	NMV_2057	dxs	12393747	12831.6	12583.1	9635.89	14175.2	15162.3	14045.1	-0.299042	0.11237
NC_017501.1	CDS	1978712	1979629	-	NMV_2058	xerC	12393748	843.717	724.533	771.952	802.708	778.96	754.503	0.00314373	0.988703
NC_017501.1	CDS	1979823	1980887	+	NMV_2059	fba	12393749	13317.6	12858.2	13094.2	11929.6	14400.6	12348	0.0214954	0.91626
NC_017501.1	CDS	1981027	1981866	+	NMV_2060	NMV_2060	12393750	33293	29121.4	28732.4	27542.1	27933	25658.3	0.165215	0.268971
NC_017501.1	CDS	1982005	1982682	+	NMV_2061	NMV_2061	12393751	3173.9	3118.82	3163.9	2593.11	2525.54	2537.4	0.301896	0.00428073
NC_017501.1	CDS	1982679	1983119	+	NMV_2062	NMV_2062	12393752	1099.26	1035.91	928.145	1219.76	1028.47	1052.17	-0.104359	0.59772
NC_017501.1	CDS	1983113	1983850	+	NMV_2063	NMV_2063	12393753	1485.6	1519.6	1309.62	1417.07	1297.25	1266.12	0.11443	0.505676
NC_017501.1	CDS	1983912	1984553	+	NMV_2064	pyrE	12393754	4787.7	4942.74	5450.72	4737.77	4810.69	4536.32	0.106559	0.466253
NC_017501.1	CDS	1984627	1985061	+	NMV_2065	NMV_2065	12393755	1408.5	1461.16	1702.1	1455.19	1549.81	1425.29	0.0441284	0.829202
NC_017501.1	CDS	1985058	1986368	+	NMV_2066	argA	12393756	3654.66	3562.2	3891.8	3781.47	3293.34	3379.76	0.0862524	0.592337
NC_017501.1	CDS	1986567	1988582	+	NMV_2067	NMV_2067	12393757	2048.65	2038.57	1239.53	1294.87	1072.08	1144.16	0.56585	0.0312364
NC_017501.1	CDS	1988696	1989652	-	NMV_2068	NMV_2068	12393758	158.522	119.916	80.0988	221.978	226.183	191.21	-0.758618	0.0146696
NC_017501.1	CDS	1989888	1990853	+	NMV_2069	NMV_2069	12393759	147.261	83.6387	91.1124	133.411	164.312	132.296	-0.376151	0.273136
NC_017501.1	CDS	1991480	1991803	+	NMV_2070	NMV_2070	12393760	43.3119	35.2693	28.0346	40.3596	23.3282	32.0405	0.137083	0.784163
NC_017501.1	CDS	1991917	1994094	+	NMV_2071	NMV_2071	12393761	100.484	77.5925	99.1223	117.716	93.313	97.1551	-0.140009	0.6667
NC_017501.1	CDS	1994511	1994834	-	NMV_2072	NMV_2072	12393762	511.947	486.717	347.429	262.338	408.751	314.204	0.419661	0.147021
NC_017501.1	CDS	1994913	1995569	-	NMV_2073	pcm	12393763	5101.28	4893.37	4411.44	4302.78	4393.82	3912.04	0.189055	0.214669
NC_017501.1	CDS	1995672	1996175	-	NMV_2074	NMV_2074	12393764	1692.63	1633.47	1335.65	900.244	1202.93	929.175	0.596502	0.00433993
NC_017501.1	CDS	1996377	1997132	+	NMV_2075	tpiA	12393765	14279.9	14746.6	14957.5	10261.4	12227	11525.3	0.364896	0.0077357
NC_017501.1	CDS	1997139	1997489	+	NMV_2076	secG	12393766	30534.9	32776.3	31947.4	24712.4	28717.1	28411.7	0.215577	0.130171
NC_017501.1	tRNA	1997503	1997588	+	NMV_tRNA_31	NMV_tRNA_31	12393767	8681.45	10301.7	7958.82	17537.4	9120.33	11169.7	-0.452868	0.134751
NC_017501.1	CDS	1998498	1998866	+	NMV_2077	NMV_2077	12393768	1296.76	1311.01	1740.15	1029.17	1649.21	1316.76	0.11471	0.715938
NC_017501.1	CDS	1998863	1999174	+	NMV_2078	NMV_2078	12393769	4494.91	4377.43	9292.46	12601.2	19264.1	13206.9	-1.16251	0.000617013
NC_017501.1	CDS	1999557	2000342	-	NMV_2080	NMV_2080	12393770	2822.21	2927.35	4323.33	4155.92	3756.86	4169.4	-0.250271	0.321032
NC_017501.1	CDS	2000384	2000416	-	NMV_2080.1	NMV_2080.1	12393771	467.769	540.124	710.877	800.466	837.788	768.973	-0.465663	0.0405445
NC_017501.1	CDS	2000761	2001552	-	NMV_2082	drg	12393772	309.247	293.239	325.401	267.943	296.167	292.499	0.111772	0.583862
NC_017501.1	CDS	2001781	2004411	-	NMV_2083	leuS	12393773	8999.36	8696.41	9568.8	8041.66	7525.89	7816.85	0.218888	0.0723398
NC_017501.1	CDS	2004681	2005196	+	NMV_2084	NMV_2084	12393774	5098.68	4790.58	6644.2	5390.25	5539.95	5398.31	0.0173938	0.951029
NC_017501.1	CDS	2005203	2005646	+	NMV_2085	NMV_2085	12393775	4693.28	4569.9	5859.23	6199.69	5208.28	6018.45	-0.198678	0.32178
NC_017501.1	CDS	2005815	2007872	+	NMV_2086	ppk	12393776	7181.12	7269.51	7620.4	5002.35	5383.75	5098.58	0.505626	3.06578e-06
NC_017501.1	CDS	2008089	2008343	+	NMV_2087	NMV_2087	12393777	233.884	260.993	319.394	294.849	230.24	291.465	-0.00428749	0.990145
NC_017501.1	CDS	2008370	2008690	+	NMV_2088	NMV_2088	12393778	352.559	338.585	415.513	301.576	303.267	294.566	0.290135	0.132384
NC_017501.1	CDS	2008881	2009984	-	NMV_2089	dnaN	12393779	11598.1	11444.4	10307.7	12195.3	13460.4	11965.6	-0.171105	0.245625
NC_017501.1	CDS	2010063	2011619	-	NMV_2090	dnaA	12393780	9471.46	9512.64	8316.26	7914.97	7128.3	7076.82	0.298435	0.039283
NC_017501.1	CDS	2011911	2012045	+	NMV_2091	rpmH	12393781	124194	147929	96708.3	60390.3	88420.1	75032.7	0.681287	0.00588626
NC_017501.1	CDS	2012048	2012413	+	NMV_2092	rnpA	12393782	4088.65	4533.62	2622.23	8371.26	1709.05	4261.39	-0.276783	0.599302
NC_017501.1	CDS	2012478	2012699	+	NMV_2093	NMV_2093	12393783	799.538	831.348	400.494	276.912	271.825	308.002	1.1303	0.000247644
NC_017501.1	CDS	2012871	2014508	+	NMV_2094	oxaA	12393784	8282.11	8503.94	7808.63	5340.92	5094.69	5595.72	0.609735	9.98714e-08
NC_017501.1	CDS	2014589	2015314	-	NMV_2095	NMV_2095	12393785	1336.61	1284.81	1116.38	667.055	695.79	748.301	0.805941	1.05389e-07
NC_017501.1	CDS	2015361	2015951	-	NMV_2096	NMV_2096	12393786	4110.3	3922.96	2586.19	2070.67	2245.6	2277.98	0.654344	0.0051074
NC_017501.1	CDS	2016099	2016602	+	NMV_2097	NMV_2097	12393787	54264.7	56686.9	38307.3	30069	34677.9	35097.8	0.556256	0.0104317
NC_017501.1	CDS	2016636	2016815	+	NMV_2098	rpmF	12393788	20798.4	20380.6	18929.4	15206.6	26322.4	20005.7	-0.0320591	0.926916
NC_017501.1	CDS	2016990	2017517	+	NMV_2099	NMV_2099	12393789	3480.55	3498.72	2777.43	2482.12	2699.99	2447.48	0.346054	0.0466343
NC_017501.1	CDS	2017605	2018660	+	NMV_2100	plsX	12393790	3455.43	3555.15	3336.12	2192.87	2630.01	2465.05	0.496558	0.000395816
NC_017501.1	CDS	2018796	2018954	+	NMV_2101	NMV_2101	12393791	462.572	558.263	640.791	529.16	627.834	704.891	-0.157953	0.541331
NC_017501.1	CDS	2019066	2019491	+	NMV_2102	NMV_2102	12393792	1399.84	1353.33	1554.92	2456.33	3777.15	2628.36	-0.991786	7.23058e-06
NC_017501.1	CDS	2019741	2020703	+	NMV_2104	fabH	12393793	11241.2	10170.7	11915.7	10635.9	10959.2	10397.7	0.058097	0.724166
NC_017501.1	CDS	2020750	2021157	+	NMV_2105	NMV_2105	12393794	2087.64	2033.53	3023.73	3057.24	2220.24	2769.95	-0.162362	0.57451
NC_017501.1	CDS	2021251	2022177	+	NMV_2106	fabD	12393795	2888.04	2770.15	2541.13	1854.3	2254.73	2028.89	0.408921	0.00911936
NC_017501.1	CDS	2022315	2024180	+	NMV_2107	msbA	12393796	15027.5	13960.6	15763.4	13285	14855	14052.4	0.083694	0.587242
NC_017501.1	CDS	2024280	2025845	+	NMV_2108	guaA	12393797	7639.36	7579.88	9789.08	7704.2	7246.97	7474.74	0.153152	0.43275
NC_017501.1	CDS	2025907	2026653	+	NMV_2109	fabG	12393798	3483.15	3494.69	4144.11	3158.14	3491.12	3236.09	0.166527	0.319045
NC_017501.1	CDS	2026917	2027150	-	NMV_2110	NMV_2110	12393799	601.17	537.101	831.025	1306.08	851.988	1041.83	-0.654603	0.0159016
NC_017501.1	CDS	2027217	2027633	-	NMV_2111	NMV_2111	12393800	142.929	153.17	167.206	215.251	229.225	202.579	-0.465823	0.0244227
NC_017501.1	CDS	2028356	2028448	+	NMV_2112	NMV_2112	12393801	154.191	164.254	194.24	145.743	171.412	166.404	0.0784949	0.782657
NC_017501.1	CDS	2028449	2029363	+	NMV_2113	NMV_2113	12393802	519.743	514.932	718.887	1460.79	541.621	921.94	-0.644681	0.0870113
NC_017501.1	CDS	2029733	2030116	+	NMV_2114	NMV_2114	12393803	95.2863	82.631	42.0519	53.8128	72.0133	69.2489	0.149897	0.755924
NC_017501.1	CDS	2030336	2031130	-	NMV_2115	NMV_2115	12393804	1515.05	1486.35	1554.92	1580.75	1894.66	1592.72	-0.150716	0.372982
NC_017501.1	CDS	2031339	2032064	+	NMV_2116	NMV_2116	12393805	1445.75	1565.96	1175.45	1383.44	1424.04	1355	0.00835962	0.975699
NC_017501.1	CDS	2034248	2035090	-	NMV_2117	lgtE	12393806	3995.09	4067.06	3631.48	3299.4	3295.37	3345.65	0.231409	0.0667591
NC_017501.1	CDS	2035239	2036066	-	NMV_2118	lgtB	12393807	4028.88	4225.26	3612.46	3337.52	3242.63	3232.99	0.269989	0.0493467
NC_017501.1	CDS	2036108	2037154	-	NMV_2119	lgtA	12393808	4169.21	4522.53	3745.62	3639.09	3505.32	3626.78	0.203941	0.179011
NC_017501.1	CDS	2037171	2039234	-	NMV_2120	glyS	12393809	8960.37	9422.95	7197.88	7380.21	6739.83	6799.83	0.282774	0.11935
NC_017501.1	CDS	2039255	2039665	-	NMV_2121	NMV_2121	12393810	3349.75	3597.47	2586.19	3512.41	2411.94	2812.33	0.119946	0.671491
NC_017501.1	CDS	2039742	2040647	-	NMV_2122	glyQ	12393811	8765.47	8577.5	7225.91	7178.41	6981.23	7001.37	0.211544	0.175027
NC_017501.1	CDS	2041052	2041474	-	NMV_2123	atpC	12393812	3584.5	3420.12	4043.99	3123.39	3252.77	3456.24	0.165139	0.297824
NC_017501.1	CDS	2041485	2042882	-	NMV_2124	atpD	12393813	14713.1	14230.7	12755.7	11068.6	10273.6	10895.8	0.36579	0.00558802
NC_017501.1	CDS	2042920	2043795	-	NMV_2125	atpG	12393814	13887.5	12744.3	11420.1	11890.4	10343.5	12146.5	0.143187	0.428986
NC_017501.1	CDS	2043820	2045367	-	NMV_2126	atpA	12393815	19514.6	17576.2	17430.5	12908.4	12859.9	13963.5	0.450123	0.000343483
NC_017501.1	CDS	2045378	2045911	-	NMV_2127	atpH	12393816	8168.63	7552.67	7738.55	6281.53	5561.25	6370.9	0.359726	0.00699469
NC_017501.1	CDS	2045916	2046386	-	NMV_2128	atpF	12393817	9692.35	8707.49	8751.8	7435.14	6043.03	6957.96	0.401506	0.0100567
NC_017501.1	CDS	2046457	2046693	-	NMV_2129	atpE	12393818	11273.2	11408.1	10500	6209.78	7272.33	7060.28	0.680332	2.18167e-07
NC_017501.1	CDS	2046750	2047616	-	NMV_2130	atpB	12393819	19226.2	18262.5	15764.4	13110.2	10571.8	13058.1	0.520976	0.0031377
NC_017501.1	CDS	2047606	2047959	-	NMV_2131	NMV_2131	12393820	7477.37	7034.72	6977.61	6798.35	5557.19	6864.94	0.157661	0.365672
NC_017501.1	CDS	2048327	2048665	-	NMV_2134	NMV_2134	12393821	1366.92	1477.28	1295.6	1149.13	1008.19	1110.05	0.335187	0.026051
NC_017501.1	CDS	2048800	2049660	-	NMV_2135	NMV_2135	12393822	5524	5469.77	4309.32	3756.81	4011.44	3683.63	0.407706	0.0183824
NC_017501.1	CDS	2049818	2050387	+	NMV_2136	NMV_2136	12393823	578.648	618.725	336.415	326.24	330.652	328.674	0.592314	0.0404614
NC_017501.1	CDS	2050449	2051312	-	NMV_2137	NMV_2137	12393824	7198.44	7253.39	7829.66	4631.27	4885.75	4478.44	0.662367	7.17024e-09
NC_017501.1	CDS	2051471	2052157	-	NMV_2138	NMV_2138	12393825	1414.57	1475.27	1249.54	804.95	816.488	754.503	0.785294	3.51791e-08
NC_017501.1	CDS	2052159	2052896	-	NMV_2139	NMV_2139	12393826	2547.61	2486.99	1937.39	1066.17	913.859	997.39	1.18985	1.19011e-11
NC_017501.1	CDS	2053426	2055273	+	NMV_2140	NMV_2140	12393828	2413.34	2246.15	1897.34	2003.41	1903.79	1830.44	0.188297	0.297188
NC_017501.1	CDS	2055562	2055774	+	NMV_2141	rpsU	12393829	23911.7	24168.6	17579.7	15443.2	10234	13969.7	0.689764	0.00440432
NC_017501.1	CDS	2055906	2056352	+	NMV_2142	NMV_2142	12393830	1757.6	2028.49	1092.35	825.13	1058.9	802.047	0.797139	0.00525547
NC_017501.1	CDS	2056551	2056943	-	NMV_2143	NMV_2143	12393831	640.15	660.04	1911.36	1161.46	1176.55	1171.03	-0.107308	0.84081
NC_017501.1	CDS	2057014	2057619	-	NMV_2144	NMV_2144	12393832	12868.8	12249.5	10231.6	9568.59	12316.3	9848.84	0.150685	0.494207
NC_017501.1	CDS	2057874	2059550	-	NMV_2145	NMV_2145	12393833	5459.9	5191.64	5344.59	6596.56	6309.78	6275.81	-0.259365	0.0172412
NC_017501.1	CDS	2059711	2060337	-	NMV_2146	NMV_2146	12393834	19198.5	20156.9	24500.2	29395.3	28732.3	31735.6	-0.48123	0.00362444
NC_017501.1	CDS	2060640	2060855	-	NMV_2148	rpmE	12393835	28620.5	33157.2	21714.8	11115.7	18453.7	15191.3	0.840227	0.00172404
NC_017501.1	CDS	2061090	2061395	+	NMV_2149	NMV_2149	12393836	1193.68	1129.63	876.081	530.281	574.078	622.206	0.858438	8.94718e-06
NC_017501.1	CDS	2061392	2061607	+	NMV_2150	NMV_2150	12393837	356.89	413.155	242.299	233.189	237.34	217.049	0.522903	0.0559981
NC_017501.1	CDS	2061688	2062176	-	NMV_2151	NMV_2151	12393838	1583.48	1569.99	1151.42	1222	1774.97	1413.92	-0.033368	0.921491
NC_017501.1	CDS	2062173	2062556	-	NMV_2152	NMV_2152	12393839	1570.49	1610.3	1177.45	2394.67	1628.92	1838.71	-0.405758	0.10522
NC_017501.1	CDS	2062556	2063038	-	NMV_2153	NMV_2153	12393840	7610.77	7261.45	5778.13	6580.86	8392.08	7116.1	-0.0938638	0.699719
NC_017501.1	CDS	2063043	2063870	-	NMV_2154	NMV_2154	12393841	4550.35	4703.92	3563.4	3500.08	4554.08	3687.76	0.121759	0.62068
NC_017501.1	CDS	2063867	2064145	-	NMV_2155	NMV_2155	12393842	1894.46	1937.8	1512.87	1932.78	1859.16	1657.84	-0.0269975	0.91626
NC_017501.1	CDS	2064202	2064792	-	NMV_2156	NMV_2156	12393843	6955.03	6996.42	9867.17	4130.13	4725.49	4190.07	0.834264	4.63162e-05
NC_017501.1	CDS	2064829	2065323	-	NMV_2157	NMV_2157	12393844	7737.25	8074.66	4806.93	4633.51	4159.53	4281.03	0.621153	0.0131702
NC_017501.1	CDS	2065374	2066150	-	NMV_2158	NMV_2158	12393845	11084.4	11392	9006.11	8512.52	8965.15	8231.31	0.285619	0.0923452
NC_017501.1	CDS	2066199	2066999	-	NMV_2159	NMV_2159	12393846	17091.8	17047.2	14375.7	13607.9	11810.2	12567.1	0.345771	0.0280664
NC_017501.1	CDS	2067172	2068089	+	NMV_2160	NMV_2160	12393847	1058.54	903.902	1122.38	1217.52	1053.83	1083.18	-0.117478	0.557789
NC_017501.1	CDS	2068120	2068296	+	NMV_2161	NMV_2161	12393848	559.59	602.601	898.108	848.673	1051.8	1006.69	-0.468785	0.0743057
NC_017501.1	CDS	2068297	2068686	+	NMV_2162	NMV_2162	12393849	928.608	951.264	1587.96	2126.73	1780.05	2074.37	-0.73449	0.00686667
NC_017501.1	CDS	2068695	2068895	+	NMV_2163	NMV_2163	12393850	778.749	727.556	1186.46	1491.06	1327.68	1618.56	-0.679326	0.00765735
NC_017501.1	CDS	2068930	2070372	+	NMV_2164	aldA	12393851	6721.15	6661.87	9833.13	10485.7	10619.4	10041.1	-0.406263	0.0716889
[truncated: 1,635 more rows]
