# Supplementary material for: The minimal meningococcal ProQ protein has an intrinsic capacity for structure-based global RNA recognition
Source: Nat Commun. 2020 Jun 4;11:2823. doi: 10.1038/s41467-020-16650-6 (PMC7272453; doi:10.1038/s41467-020-16650-6)
Supplement: Supplementary file 9 — Supplementary Data 5 [file 41467_2020_16650_MOESM9_ESM.xlsx]

## Sheet: allregulatedgenes_p.adj.0.05
Supplementary Data 5. COG analysis of RNA-seq data (padj < 0.05, log2 f.c.>1) comparing N.meninigitidis 8013 wt to proQ deletion strain.
ID	Description	GeneRatio	BgRatio	pvalue	padj	q-value	geneID	Count
E	Amino Acid metabolism and transport	31/252	161/2126	0.00310326	0.0332795	0.0315279	NMV_0508/NMV_0661/NMV_0690/NMV_2195/NMV_2348/NMV_0377/NMV_0400/NMV_0574/NMV_0737/NMV_0786/NMV_0909/NMV_1036/NMV_1325/NMV_1808/NMV_1887/NMV_2044/NMV_1914/NMV_1846/NMV_1700/NMV_1631/NMV_1450/NMV_1163/NMV_1145/NMV_1027/NMV_0767/NMV_0443/NMV_0373/NMV_0193/NMV_0831/NMV_2234/NMV_2235	31
C	Energy production and conversion	25/252	122/2126	0.00332795	0.0332795	0.0315279	NMV_0269/NMV_0855/NMV_1854/NMV_1855/NMV_1856/NMV_1857/NMV_1883/NMV_2034/NMV_0284/NMV_0304/NMV_0328/NMV_0916/NMV_1407/NMV_1476/NMV_2164/NMV_1729/NMV_1592/NMV_1434/NMV_1054/NMV_0949/NMV_0928/NMV_0443/NMV_0358/NMV_0042/NMV_0685	25
P	Inorganic ion transport and metabolism	16/252	98/2126	0.109825	0.5871	0.5562	NMV_0995/NMV_1219/NMV_1220/NMV_2139/NMV_0035/NMV_0574/NMV_1036/NMV_1774/NMV_1798/NMV_2146/NMV_1914/NMV_1642/NMV_1403/NMV_1163/NMV_0416/NMV_0236	16
F	Nucleotide metabolism and transport	9/252	49/2126	0.11742	0.5871	0.5562	NMV_1402/NMV_1709/NMV_0846/NMV_0948/NMV_1108/NMV_1177/NMV_2044/NMV_2029/NMV_1096	9
T	Signal Transduction	6/252	37/2126	0.269551	0.746499	0.70721	NMV_0689/NMV_0896/NMV_0891/NMV_1564/NMV_2181/NMV_0767	6
O	Post-translational modification, protein turnover, chaperone functions	11/252	78/2126	0.315239	0.746499	0.70721	NMV_0224/NMV_0710/NMV_2034/NMV_0304/NMV_0328/NMV_0870/NMV_1026/NMV_2211/NMV_1163/NMV_0042/NMV_1246	11
R	General Functional Prediction only	25/252	194/2126	0.355072	0.746499	0.70721	NMV_0001/NMV_0898/NMV_1670/NMV_0427/NMV_0574/NMV_1036/NMV_1808/NMV_1879/NMV_2019/NMV_2197/NMV_2303/NMV_1914/NMV_1784/NMV_1472/NMV_1469/NMV_1163/NMV_0932/NMV_0829/NMV_0738/NMV_0066/NMV_0685/NMV_1767/NMV_1941/NMV_0351/NMV_0305	25
K	Transcription	10/252	73/2126	0.36267	0.746499	0.70721	NMV_0001/NMV_0742/NMV_1030/NMV_1364/NMV_1713/NMV_1716/NMV_2045/NMV_2078/NMV_0188/NMV_1222	10
G	Carbohydrate metabolism and transport	10/252	75/2126	0.396381	0.746499	0.70721	NMV_0574/NMV_1036/NMV_2059/NMV_2373/NMV_1914/NMV_1575/NMV_1163/NMV_0929/NMV_0093/NMV_0011	10
S	Function Unknown	20/252	157/2126	0.39948	0.746499	0.70721	NMV_0743/NMV_0838/NMV_1392/NMV_2093/NMV_0248/NMV_0647/NMV_0728/NMV_0791/NMV_0843/NMV_1613/NMV_1689/NMV_1993/NMV_2356/NMV_1884/NMV_1560/NMV_1021/NMV_0640/NMV_0603/NMV_0235/NMV_0736	20
H	Coenzyme metabolis	11/252	84/2126	0.410575	0.746499	0.70721	NMV_0716/NMV_0676/NMV_1038/NMV_2057/NMV_1845/NMV_1652/NMV_1531/NMV_0761/NMV_0373/NMV_0358/NMV_0685	11
V	Defense mechanisms	3/252	22/2126	0.493784	0.820945	0.777738	NMV_1170/NMV_1138/NMV_1876	3
N	Cell motility	3/252	25/2126	0.58358	0.820945	0.777738	NMV_0378/NMV_0045/NMV_2037	3
L	Replication and repair	17/252	147/2126	0.585742	0.820945	0.777738	NMV_0434/NMV_0775/NMV_1030/NMV_1074/NMV_2210/NMV_0648/NMV_0688/NMV_0809/NMV_0941/NMV_1200/NMV_2089/NMV_1567/NMV_1503/NMV_0252/NMV_1767/NMV_1672/NMV_1658	17
U	Intracellular trafficing and secretion	7/252	62/2126	0.615709	0.820945	0.777738	NMV_0378/NMV_0045/NMV_0598/NMV_0655/NMV_1699/NMV_2037/NMV_1804	7
I	Lipid metabolism	3/252	45/2126	0.916876	0.978158	0.926676	NMV_2057/NMV_0800/NMV_0242	3
D	Cell cycle control and mitosis	2/252	35/2126	0.932605	0.978158	0.926676	NMV_1699/NMV_1110	2
J	Tranlsation	13/252	156/2126	0.943954	0.978158	0.926676	NMV_0360/NMV_0684/NMV_1030/NMV_1075/NMV_1676/NMV_1680/NMV_2031/NMV_2056/NMV_0724/NMV_2352/NMV_2048/NMV_0155/NMV_1458	13
Q	Secondary Structure	1/252	23/2126	0.945957	0.978158	0.926676	NMV_0242	1
M	Cell wall/membrane/envelop biogenesis	9/252	129/2126	0.978158	0.978158	0.926676	NMV_2031/NMV_0655/NMV_0904/NMV_0958/NMV_1699/NMV_1737/NMV_1575/NMV_0195/NMV_2242	9

## Sheet: upregulatedgenes_p.adj.0.05
Supplementary Table 5. COG analysis of all significantly up-regulated genes in RNA-seq (p.adj. <0.05, log2 f.c.>1) comparing 8013 wt to proQ deletion strain.
ID	Description	GeneRatio	BgRatio	pvalue	p.adjust	qvalue	geneID	Count
C	Energy production and conversion	9/67	122/2126	0.012673	0.13498	0.115444	NMV_0269/NMV_0855/NMV_1854/NMV_1855/NMV_1856/NMV_1857/NMV_1883/NMV_2034/NMV_0685	9
J	Tranlsation	10/67	156/2126	0.0218763	0.13498	0.115444	NMV_0360/NMV_0684/NMV_1030/NMV_1075/NMV_1676/NMV_1680/NMV_2031/NMV_2056/NMV_0155/NMV_1458	10
K	Transcription	6/67	73/2126	0.0253088	0.13498	0.115444	NMV_0742/NMV_1030/NMV_1364/NMV_1713/NMV_1716/NMV_2045	6
L	Replication and repair	7/67	147/2126	0.176483	0.611457	0.522957	NMV_0434/NMV_0775/NMV_1030/NMV_1074/NMV_1767/NMV_1672/NMV_1658	7
P	Inorganic ion transport and metabolism	5/67	98/2126	0.193305	0.611457	0.522957	NMV_1219/NMV_1220/NMV_2139/NMV_0416/NMV_0236	5
O	Post-translational modification, protein turnover, chaperone functions	4/67	78/2126	0.229297	0.611457	0.522957	NMV_0224/NMV_0710/NMV_2034/NMV_1246	4
E	Amino Acid metabolism and transport	6/67	161/2126	0.397407	0.908359	0.776886	NMV_0508/NMV_0690/NMV_2348/NMV_0831/NMV_2234/NMV_2235	6
N	Cell motility	1/67	25/2126	0.55299	0.922869	0.789296	NMV_0378	1
T	Signal Transduction	1/67	37/2126	0.697333	0.922869	0.789296	NMV_0896	1
S	Function Unknown	4/67	157/2126	0.742651	0.922869	0.789296	NMV_0743/NMV_0838/NMV_2093/NMV_0736	4
R	General Functional Prediction only	5/67	194/2126	0.747184	0.922869	0.789296	NMV_1670/NMV_0685/NMV_1767/NMV_1941/NMV_0351	5
H	Coenzyme metabolis	2/67	84/2126	0.752676	0.922869	0.789296	NMV_0716/NMV_0685	2
F	Nucleotide metabolism and transport	1/67	49/2126	0.795534	0.922869	0.789296	NMV_1096	1
U	Intracellular trafficing and secretion	1/67	62/2126	0.866663	0.922869	0.789296	NMV_0378	1
G	Carbohydrate metabolism and transport	1/67	75/2126	0.913287	0.922869	0.789296	NMV_2373	1
M	Cell wall/membrane/envelop biogenesis	2/67	129/2126	0.922869	0.922869	0.789296	NMV_2031/NMV_2242	2

## Sheet: downregulatedgenes_p.adj.0.05
Supplementary Table 5. COG analysis of all significantly down-regulated genes in RNA-seq (p.adj. <0.05, log2 f.c.>1) comparing 8013 wt to proQ deletion strain.
ID	Description	GeneRatio	BgRatio	pvalue	p.adjust	qvalue	geneID	Count
E	Amino Acid metabolism and transport	25/186	161/2126	0.00244545	0.048909	0.048909	NMV_0661/NMV_2195/NMV_0377/NMV_0400/NMV_0574/NMV_0737/NMV_0786/NMV_0909/NMV_1036/NMV_1325/NMV_1808/NMV_1887/NMV_2044/NMV_1914/NMV_1846/NMV_1700/NMV_1631/NMV_1450/NMV_1163/NMV_1145/NMV_1027/NMV_0767/NMV_0443/NMV_0373/NMV_0193	25
F	Nucleotide metabolism and transport	8/186	49/2126	0.0588988	0.408511	0.408511	NMV_1402/NMV_1709/NMV_0846/NMV_0948/NMV_1108/NMV_1177/NMV_2044/NMV_2029	8
C	Energy production and conversion	16/186	122/2126	0.0612766	0.408511	0.408511	NMV_0284/NMV_0304/NMV_0328/NMV_0916/NMV_1407/NMV_1476/NMV_2164/NMV_1729/NMV_1592/NMV_1434/NMV_1054/NMV_0949/NMV_0928/NMV_0443/NMV_0358/NMV_0042	16
G	Carbohydrate metabolism and transport	10/186	75/2126	0.114107	0.570533	0.570533	NMV_0574/NMV_1036/NMV_2059/NMV_2373/NMV_1914/NMV_1575/NMV_1163/NMV_0929/NMV_0093/NMV_0011	10
T	Signal Transduction	5/186	37/2126	0.21807	0.622074	0.622074	NMV_0689/NMV_0891/NMV_1564/NMV_2181/NMV_0767	5
P	Inorganic ion transport and metabolism	11/186	98/2126	0.23316	0.622074	0.622074	NMV_0995/NMV_0035/NMV_0574/NMV_1036/NMV_1774/NMV_1798/NMV_2146/NMV_1914/NMV_1642/NMV_1403/NMV_1163	11
R	General Functional Prediction only	20/186	194/2126	0.245085	0.622074	0.622074	NMV_0001/NMV_0898/NMV_0427/NMV_0574/NMV_1036/NMV_1808/NMV_1879/NMV_2019/NMV_2197/NMV_2303/NMV_1914/NMV_1784/NMV_1472/NMV_1469/NMV_1163/NMV_0932/NMV_0829/NMV_0738/NMV_0066/NMV_0305	20
S	Function Unknown	16/186	157/2126	0.293628	0.622074	0.622074	NMV_1392/NMV_0248/NMV_0647/NMV_0728/NMV_0791/NMV_0843/NMV_1613/NMV_1689/NMV_1993/NMV_2356/NMV_1884/NMV_1560/NMV_1021/NMV_0640/NMV_0603/NMV_0235	16
V	Defense mechanisms	3/186	22/2126	0.301572	0.622074	0.622074	NMV_1170/NMV_1138/NMV_1876	3
H	Coenzyme metabolis	9/186	84/2126	0.311037	0.622074	0.622074	NMV_0676/NMV_1038/NMV_2057/NMV_1845/NMV_1652/NMV_1531/NMV_0761/NMV_0373/NMV_0358	9
U	Intracellular trafficing and secretion	6/186	62/2126	0.462269	0.84049	0.84049	NMV_0045/NMV_0598/NMV_0655/NMV_1699/NMV_2037/NMV_1804	6
O	Post-translational modification, protein turnover, chaperone functions	7/186	78/2126	0.53174	0.886233	0.886233	NMV_0304/NMV_0328/NMV_0870/NMV_1026/NMV_2211/NMV_1163/NMV_0042	7
N	Cell motility	2/186	25/2126	0.657277	0.99475	0.99475	NMV_0045/NMV_2037	2
I	Lipid metabolism	3/186	45/2126	0.768884	0.99475	0.99475	NMV_2057/NMV_0800/NMV_0242	3
D	Cell cycle control and mitosis	2/186	35/2126	0.825602	0.99475	0.99475	NMV_1699/NMV_1110	2
L	Replication and repair	10/186	147/2126	0.846147	0.99475	0.99475	NMV_2210/NMV_0648/NMV_0688/NMV_0809/NMV_0941/NMV_1200/NMV_2089/NMV_1567/NMV_1503/NMV_0252	10
Q	Secondary Structure	1/186	23/2126	0.879637	0.99475	0.99475	NMV_0242	1
K	Transcription	4/186	73/2126	0.895275	0.99475	0.99475	NMV_0001/NMV_2078/NMV_0188/NMV_1222	4
M	Cell wall/membrane/envelop biogenesis	7/186	129/2126	0.946191	0.99599	0.99599	NMV_0655/NMV_0904/NMV_0958/NMV_1699/NMV_1737/NMV_1575/NMV_0195	7
J	Tranlsation	3/186	156/2126	0.999948	0.999948	0.999948	NMV_0724/NMV_2352/NMV_2048	3
