# Supplementary material for: The minimal meningococcal ProQ protein has an intrinsic capacity for structure-based global RNA recognition
Source: Nat Commun. 2020 Jun 4;11:2823. doi: 10.1038/s41467-020-16650-6 (PMC7272453; doi:10.1038/s41467-020-16650-6)
Supplement: Supplementary file 10 — Source Data file [file 41467_2020_16650_MOESM10_ESM.xlsx]

## Sheet: Fig. 1a
Fig. 1a
Entries				Classification					Histogram
class	ENTRY	MW		alpha	beta	gamma	Neisseriales		MW	alpha	beta	gamma	Neisseriales
alpha	A0A077AUG1	8.584		8.584	15.821	25.37	17.236		5.5	0	1	1	0
alpha	A0A077AW56	21.244		21.244	16.027	18.797	14.487		6.5	0	0	0	0
alpha	A0A077C3C9	7.784		7.784	15.949	19.058	16.115		7.5	2	0	2	0
alpha	A0A077C3V0	18.893		18.893	17.611	33.607	15.186		8.5	1	0	0	0
alpha	A0A077C4V7	7.66		7.66	26.378	22.664	14.352		9.5	0	1	1	0
alpha	A0A077C7Y3	19.88		19.88	14.838	30.207	15.362		10.5	0	2	0	1
alpha	A0A0A8K3J9	16.037		16.037	39.859	23.419	15.26		11.5	0	0	1	0
alpha	A0A0B4XAJ5	17.237		17.237	16.732	23.131	17.632		12.5	2	2	1	0
alpha	A0A0B4XBJ0	17.203		17.203	33.596	14.669	16.312		13.5	3	2	12	1
alpha	A0A0K8ME65	18.41		18.41	15.861	26.71	22.672		14.5	2	8	22	3
alpha	A0A0Q6M5F1	15.67		15.67	16.702	26.354	15.665		15.5	3	24	6	11
alpha	A0A0Q6RTI0	16.832		16.832	19.056	25.182	16.54		16.5	11	41	9	19
alpha	A0A0Q6UXZ5	17.237		17.237	16.747	24.91	16.655		17.5	24	30	21	6
alpha	A0A0Q7A425	22.132		22.132	18.26	24.92	16.644		18.5	3	12	14	0
alpha	A0A0Q8NGF5	17.402		17.402	21.943	14.181	17.133		19.5	5	7	16	1
alpha	A0A0Q9E564	17.722		17.722	16.149	22.494	36.235		20.5	0	3	22	0
alpha	A0A120FIS1	16.766		16.766	16.008	19.35	10.817		21.5	1	8	21	0
alpha	A0A177NYL4	14.552		14.552	12.374	23.841	16.324		22.5	2	12	20	1
alpha	A0A177PIF3	29.964		29.964	21.388	21.607	16.767		23.5	0	20	114	0
alpha	A0A1A5S380	17.015		17.015	19.223	20.141	16.954		24.5	0	5	75	0
alpha	A0A1A5T780	17.479		17.479	16.802	27.947	16.667		25.5	0	18	110	0
alpha	A0A1A6FKM9	13.942		13.942	27.821	25.356	17.292		26.5	0	16	43	0
alpha	A0A1B9RWN7	17.87		17.87	36.214	12.521	19.113		27.5	0	9	18	0
alpha	A0A1B9S8M3	17.571		17.571	17.292	11.868	17.448		28.5	0	7	9	0
alpha	A0A1C3WRR4	18.052		18.052	17.236	25.57	16.303		29.5	1	9	11	0
alpha	A0A1G8KJ78	16.416		16.416	15.486	25.131	16.894		30.5	0	19	6	0
alpha	A0A1I5WES5	16.947		16.947	13.178	24.115	15.916		31.5	1	4	3	0
alpha	A0A1L3L8G4	17.565		17.565	14.453	25.424	16.011		32.5	0	5	1	0
alpha	A0A1N7B6L1	19.151		19.151	5.085	24.662	16.676		33.5	0	5	1	0
alpha	A0A1R3U5F9	12.656		12.656	18.686	26.344	15.423		34.5	0	4	3	0
alpha	A0A1S1SL84	16.946		16.946	24.509	38.929	15.412		35.5	0	6	2	0
alpha	A0A1T4ST77	15.46		15.46	30.64	23.453	14.346		36.5	0	6	2	1
alpha	A0A1V3YKV7	16.882		16.882	14.487	23.154	16.347		37.5	0	3	4	0
alpha	A0A1W2C0S9	19.143		19.143	25.713	9.189	16.951		38.5	0	1	2	0
alpha	A0A1X7MXA2	19.281		19.281	28.709	23.69	16.481		39.5	0	1	1	0
alpha	A0A212SBT9	12.694		12.694	21.259	23.358	15.5
alpha	A0A261DB61	16.944		16.944	23.092	23.243	13.046
alpha	A0A285UW65	15.676		15.676	16.115	25.527	15.5
alpha	A0A2A6FJ99	17.474		17.474	15.502	25.719	16.344
alpha	A0A2D0B0V1	17.433		17.433	20.231	24.51	15.823
alpha	A5FTX2	19.649		19.649	15.186	23.77	15.437
alpha	A6X7Z0	16.376		16.376	14.352	24.392	17.444
alpha	B1MA06	17.745		17.745	17.737	24.794	16.068
alpha	B3Q4F5	17.387		17.387	17.528	23.211	16.055
alpha	B9JPN9	17.839		17.839	41.477	26.056
alpha	B9K355	17.276		17.276	22.836	25.354
alpha	B9K3W0	16.359		16.359	18.259	13.856
alpha	E2CSK8	22.228		22.228	15.362	24.898
alpha	A0A248JPJ5	31.141		31.141	23.286	13.67
alpha	G1Y1G0	13.774		13.774	18.482	18.888
alpha	H0HUE5	17.338		17.338	15.606	23.869
alpha	H0HX28	16.937		16.937	33.852	21.538
alpha	H8FYB1	13.796		13.796	23.104	25.061
alpha	K0W4I9	17.173		17.173	23.795	25.53
alpha	K8NSX5	14.773		14.773	22.743	25.369
alpha	L0LU58	17.627		17.627	18.241	25.193
alpha	M5F653	17.571		17.571	33.65	24.413
alpha	N6V609	17.761		17.761	27.274	23.927
alpha	B6A002	17.287		17.287	26.157	27.355
alpha	Q1M4A2	17.799		17.799	36.167	23.839
alpha	S3HH58	17.586		17.586	34.058	14.531
beta	A0A011N2W6	15.821			15.895	24.973
beta	A0A011NTG6	16.027			17.706	23.542
beta	A0A011Q3Y4	15.949			25.677	23.556
beta	A0A011R2G6	17.611			16.989	23.18
beta	A0A014NIQ3	26.378			26.025	18.807
beta	A0A014Q8G1	14.838			27.679	23.68
beta	A0A059KNC8	39.859			30.036	23.79
beta	A0A063BNK0	16.732			27.809	21.993
beta	A0A068YPM8	33.596			37.355	23.449
beta	A0A069I6Q9	15.861			23.932	23.177
beta	A0A069IAZ8	16.702			28.203	24.841
beta	A0A069ICW6	19.056			17.318	24.158
beta	A0A069IEI1	16.747			25.654	25.561
beta	A0A069P4I7	18.26			16.733	23.859
beta	A0A069PU47	21.943			16.077	23.438
beta	A0A080LRW3	16.149			22.942	24.193
beta	A0A080M3H6	16.008			37.55	26.434
beta	A0A086W9M3	12.374			35.328	25.428
beta	A0A095WCJ5	21.388			16.63	25.573
beta	A0A098U6Q2	19.223			16.822	27.042
beta	A0A0A1F6A6	16.802			23.568	25.122
beta	A0A0A1VAF6	27.821			18.11	25.096
beta	A0A0A6QAU9	36.214			17.985	23.753
beta	A0A0B1XQZ8	17.292			26.118	17.987
beta	A0A0B5CHT4	17.236			21.331	23.667
beta	A0A0C1YRB7	15.486			22.768	26.551
beta	A0A0C4Y944	13.178			26.649	25.865
beta	A0A0C4Y9B4	14.453			17.814	19.856
beta	A0A0C4YBA4	5.085			29.432	23.764
beta	A0A0D5L8L3	18.686			10.575	23.565
beta	A0A0D5V9X0	24.509			17.68	25.363
beta	A0A0D7KCG3	30.64			25.713	17.762
beta	A0A0F3KNT9	14.487			15.26	24.422
beta	A0A0F5JXK8	25.713			32.471	25.36
beta	A0A0G3BSF0	28.709			23.648	25.363
beta	A0A0G3EQX3	21.259			34.196	23.219
beta	A0A0H3KXR6	23.092			15.785	25.104
beta	A0A0J0YTI2	16.115			16.428	24.997
beta	A0A0J1CVU9	15.502			27.928	25.338
beta	A0A0J1DB02	20.231			17.632	24.486
beta	A0A0J5GHV9	15.186			29.782	22.804
beta	A0A0J6RI75	14.352			16.312	24.024
beta	A0A0K1JD08	17.737			28.669	25.707
beta	A0A0K1JXN8	17.528			23.799	24.184
beta	A0A0K8P922	41.477			30.954	23.872
beta	A0A0L0MB51	22.836			22.672	23.479
beta	A0A0M2WWA2	18.259			28.561	25.601
beta	A0A0N0GMU8	15.362			36.182	25.739
beta	A0A0N0ZAA2	23.286			21.447	23.951
beta	A0A0Q5E0N1	18.482			30.413	24.684
beta	A0A0Q5HJA1	15.606			40.015	20.857
beta	A0A0Q5KRK2	33.852			25.433	19.317
beta	A0A0Q5P0A2	23.104			32.311	26.343
beta	A0A0Q5YSX6	23.795			32.277	26.942
beta	A0A0Q6MLT7	22.743			36.917	24.758
beta	A0A0Q6WD10	18.241			26.438	25.573
beta	A0A0Q7AF90	33.65			16.407	20.045
beta	A0A0Q7APF6	27.274			17.52	25.371
beta	A0A0Q7CWF0	26.157			29.862	25.363
beta	A0A0Q7L5V5	36.167			35	22.993
beta	A0A0Q7SE21	34.058			21.537	15.31
beta	A0A0Q8QT38	15.895			23.82	16.173
beta	A0A0Q8RHU9	17.706			16.892	26.748
beta	A0A0R0MD40	25.677			31.07	14.978
beta	A0A0S4K2M9	16.989			28.661	25.629
beta	A0A0S9NEK7	26.025			14.112	24.099
beta	A0A0T2ZIM5	27.679			38.16	14.124
beta	A0A0U1PWT2	30.036			17.476	14.669
beta	A0A0U3F5B4	27.809			34.821	24.609
beta	A0A0U3MCC1	37.355			35.9	13.861
beta	A0A107I617	23.932			16.984	23.586
beta	A0A109BWD1	28.203			22.394	24.242
beta	A0A120II81	17.318			30.505	14.087
beta	A0A126ZJJ4	25.654			26.372	14.599
beta	A0A127PYV1	16.733			21.698	24.633
beta	A0A133XHG5	16.077			30.988	13.867
beta	A0A142YTW6	22.942			31.992	24.897
beta	A0A147GTW3	37.55			26.058	25.646
beta	A0A157S5A4	35.328			30.54	13.976
beta	A0A157ZCZ1	16.63			36.285	24.824
beta	A0A157ZGX2	16.822			30.233	14
beta	A0A158B536	23.568			23.194	25.456
beta	A0A157ZVX4	18.11			16.753	14.625
beta	A0A158CPJ3	17.985			25.402	25.097
beta	A0A158H083	26.118			24.472	14.679
beta	A0A158H659	21.331			23.923	13.932
beta	A0A158HVN4	22.768			17.909	25.283
beta	A0A158IXG3	26.649			29.968	25.889
beta	A0A158JF02	17.814			17.281	14.449
beta	A0A158K516	29.432			26.424	25.627
beta	A0A158KMX4	10.575			17.514	14.917
beta	A0A158L2A1	17.68			27.652	14.121
beta	A0A160FJN5	25.713			26.908	25.396
beta	A0A163BCK1	15.26			26.298	13.999
beta	A0A165KHX2	32.471			22.919	25.781
beta	A0A171KRR0	23.648			29.037	21.775
beta	A0A1A5X0K8	34.196			18.422	27.496
beta	A0A1A8XNE9	15.785			30.138	23.184
beta	A0A1A8Y0W4	16.428			27.602	27.464
beta	A0A1A9NBW4	27.928			16.14	22.708
beta	A0A1A9RWZ9	17.632			15.665	26.162
beta	A0A1B3PPE7	29.782			25.339	42.7
beta	A0A1C6NJQ3	16.312			14.507	24.02
beta	A0A1C6R1D0	28.669			25.618	24.621
beta	A0A1C9VJF2	23.799			31.392	24.153
beta	A0A1D8P0I4	30.954			29.697	17.006
beta	A0A1D9BI23	22.672			37.203	25.693
beta	A0A1D9HAF6	28.561			16.54	23.134
beta	A0A1E4J232	36.182			16.655	17.494
beta	A0A1E4QWG0	21.447			16.644	17.165
beta	A0A1F4H7E9	30.413			26.211	23.682
beta	A0A1F4I3Q0	40.015			33.447	29.592
beta	A0A1F4KDV0	25.433			40.389	23.183
beta	A0A1G5A4J7	32.311			25.828	19.875
beta	A0A1G6RCX7	32.277			17.133	32.441
beta	A0A1G6XWR0	36.917			32.619	25.905
beta	A0A1G7CB82	26.438			36.235	16.92
beta	A0A1G7ZLJ3	16.407			10.817	29.043
beta	A0A1G8D684	17.52			16.324	23.269
beta	A0A1G8SMQ3	29.862			18.626	25.035
beta	A0A1G9QBP5	35			22.585	37.436
beta	A0A1H0N8F2	21.537			19.443	36.545
beta	A0A1H0TBF2	23.82			29.728	17.114
beta	A0A1H3KBJ2	16.892			29.42	26.315
beta	A0A1H4CPC5	31.07			35.2	16.669
beta	A0A1H4HHC2	28.661			9.318	25.579
beta	A0A1H5YXH6	14.112			14.334	26.365
beta	A0A1H6V5V6	38.16			18.456	23.102
beta	A0A1H7JE63	17.476			28.261	20.978
beta	A0A1H7P419	34.821			25.514	25.417
beta	A0A1H7QSC3	35.9			30.131	23.63
beta	A0A1H8L554	16.984			25.38	34.865
beta	A0A1H9RG95	22.394			30.198	19.063
beta	A0A1H9RUM4	30.505			25.68	24.142
beta	A0A1I1CX11	26.372			16.683	23.172
beta	A0A1I1EW15	21.698			16.767	23.563
beta	A0A1I1UKD0	30.988			16.922	23.625
beta	A0A1I2ATV3	31.992			30.768	26.478
beta	A0A1I3DHL5	26.058			27.424	24.365
beta	A0A1I4NG12	30.54			16.954	24.463
beta	A0A1I5VWK6	36.285			16.667	18.825
beta	A0A1I6KKC5	30.233			15.597	25.135
beta	A0A1I7EJX3	23.194			33.474	43.82
beta	A0A1I7J7B9	16.753			30.56	23.295
beta	A0A1I7KLU6	25.402			30.752	23.69
beta	A0A1J4S6K3	24.472			21.853	35.057
beta	A0A1J5CFH4	23.923			16.644	27.364
beta	A0A1L6I777	17.909			23.2	30.985
beta	A0A1M4T1I4	29.968			23.241	31.378
beta	A0A1M5PW48	17.281			17.406	26.603
beta	A0A1M6YT11	26.424			31.169	29.128
beta	A0A1M7QKH7	17.514			30.435	18.982
beta	A0A1N6F7I2	27.652			22.932	26.704
beta	A0A1N6JS88	26.908			25.474	41.266
beta	A0A1N7RVV1	26.298			23.461	25.291
beta	A0A1N7SSM5	22.919			23.68	17.827
beta	A0A1P8K4N3	29.037			17.917	17.116
beta	A0A1Q3VRA3	18.422			17.292	23.772
beta	A0A1Q8IVS5	30.138			19.113	27.327
beta	A0A1Q8YDU9	27.602			17.448	27.661
beta	A0A1R1IC86	16.14			17.295	21.777
beta	A0A1S1X770	15.665			27.474	28.662
beta	A0A1S8FC98	25.339			17.866	26.02
beta	A0A1S9AMP2	14.507			17.152	14.952
beta	A0A1T1AVZ5	25.618			24.293	24.174
beta	A0A1V3RWD0	31.392			15.743	45.231
beta	A0A1V4CJQ0	29.697			30.268	37.985
beta	A0A1W6ZEG7	37.203			16.303	28.059
beta	A0A1X3CJE4	16.54			30.109	24.926
beta	A0A1X3CQW5	16.655			22.929	42.99
beta	A0A1X3D5X4	16.644			26.972	22.805
beta	A0A1X7D702	26.211			16.894	24.759
beta	A0A1X7J0Y6	33.447			15.916	27.4
beta	A0A1Y0ELP4	40.389			30.208	27.433
beta	A0A1Y2R1R4	25.828			35.015	27.37
beta	A0A220S2V9	17.133			16.011	29.26
beta	A0A221A0L3	32.619			23.972	25.006
beta	A0A221KHP0	36.235			12.894	24.453
beta	A0A221KI14	10.817			16.676	23.223
beta	A0A238TB29	16.324			26.819	30.328
beta	A0A238ZDH6	18.626			30.317	26.658
beta	A0A239I1Y9	22.585			22.333	21.667
beta	A0A239KZM8	19.443			15.423	20.867
beta	A0A246JCW1	29.728			24.465	23.136
beta	A0A248VK52	29.42			23.838	23.741
beta	A0A254N9S4	35.2			23.603	30.849
beta	A0A254TBX3	9.318			17.235	24.398
beta	A0A254VGD7	14.334			15.412	26.769
beta	A0A255HEF3	18.456			14.346	25.4
beta	A0A257CKN5	28.261			16.347	28.431
beta	A0A257CSY9	25.514			16.951	23.738
beta	A0A257FM33	30.131			20.947	23.215
beta	A0A257H1S2	25.38			15.895	23.578
beta	A0A257KN13	30.198			18.595	29.654
beta	A0A258P5D9	25.68			24.886	24.629
beta	A0A272EQ61	16.683			17.919	29.454
beta	A0A286EAM8	16.767			41.85	15.747
beta	A0A290ZND3	16.922			29.627	24.414
beta	A0A2A2AAX2	30.768			32.577	23.205
beta	A0A2A7URF1	27.424			34.902	17.514
beta	A0A2G3JEX1	16.954			25.691	26.316
beta	A0A2H9X0R6	16.667			26.505	26.715
beta	A1K900	15.597			25.613	25.182
beta	A1TIR4	33.474			35.557	19.852
beta	A1VSW6	30.56			18.744	22.65
beta	A1W2E9	30.752			16.481	34.991
beta	A2SBQ7	21.853			17.778	23.014
beta	A4G958	16.644			17.156	23.964
beta	A4JQ66	23.2			16.273	19.504
beta	A4JVH2	23.241			17.267	22.459
beta	A6T2X2	17.406			19.804	18.948
beta	A9BQZ8	31.169			26.409	19.248
beta	B1Y649	30.435			28.674	19.533
beta	B2JH34	22.932			19.472	39.023
beta	B2T4R6	25.474			25.863	26.165
beta	B3R928	23.461			25.241	23.356
beta	B4EQD8	23.68			23.609	23.525
beta	B5WWE7	17.917			15.722	23.568
beta	C0DUJ6	17.292			15.5	22.667
beta	C1D7F1	19.113			22.479	24.151
beta	C4GJD4	17.448			19.889	19.692
beta	C4KBG0	17.295			13.046	23.491
beta	C5AI97	27.474			15.5	16.611
beta	C5AIF3	17.866			20.753	25.355
beta	C5ANN3	17.152			18.793	18.718
beta	C5TD76	24.293			23.359	26.314
beta	C7RIN9	15.743			25.07	25.36
beta	D0IWC7	30.268			16.344	38.455
beta	D7N0G3	16.303			15.677	25.809
beta	E1T997	30.109			15.823	23.234
beta	E3HJQ5	22.929			15.437	17.908
beta	E5AUS1	26.972			17.444	16.236
beta	D2ZT71	16.894			16.068	26.075
beta	E5ULN9	15.916			16.055	26.411
beta	A0A0H2LVH3	30.208				24.506
beta	E6VAK9	35.015				30.616
beta	F0EW61	16.011				29.934
beta	F0G116	23.972				24.314
beta	F1VTX3	12.894				22.666
beta	F2BCI0	16.676				25.049
beta	F2LM12	26.819				14.584
beta	F4GEE9	30.317				24
beta	F4GWP2	22.333				20.225
beta	F5S5N9	15.423				26.237
beta	A0A127JTE9	24.465				22.846
beta	F5Y302	23.838				23.244
beta	F7T837	23.603				41.512
beta	G0AGB0	17.235				24.576
beta	G2DKW0	15.412				25.45
beta	G2IXL5	14.346				26.207
beta	G4CFA5	16.347				23.379
beta	G4CQ29	16.951				21.879
beta	G8MLV4	20.947				24.823
beta	G8QJ95	15.895				23.02
beta	H0BS22	18.595				26.668
beta	H0BUA3	24.886				28.204
beta	H0Q0H2	17.919				27.901
beta	H5WT01	41.85				13.664
beta	I0HK33	29.627				25.258
beta	J1EPC6	32.577				24.884
beta	J3CDF4	34.902				28.328
beta	J3D9J1	25.691				37.362
beta	D4XD24	26.505				17.412
beta	J4YJ22	25.613				21.116
beta	K0HVX7	35.557				21.469
beta	K9DP12	18.744				20.887
beta	L1NYG2	16.481				22.47
beta	L9PS27	17.778				27.141
beta	N6XD39	17.156				15.834
beta	N6XT40	16.273				22.525
beta	N6ZCW7	17.267				13.79
beta	Q0K2K7	19.804				21.343
beta	Q12EQ6	26.409				21.042
beta	Q13YF1	28.674				18.157
beta	Q1GY08	19.472				31.808
beta	A0A1W9KZ07	25.863				24.501
beta	Q21RU1	25.241				22.84
beta	Q471S4	23.609				25.495
beta	Q47JP0	15.722				23.177
beta	Q5F755	15.5				26.703
beta	Q5P4U5	22.479				26.597
beta	Q63LB6	19.889				26.345
beta	Q7NYF7	13.046				7.968
beta	Q9JY98	15.5				23.486
beta	R4WY05	20.753				24.148
beta	S9ZFT2	18.793				23.238
beta	U2FAC5	23.359				20.163
beta	V2I3C9	25.07				23.675
beta	V9HCY0	16.344				23.704
beta	W0V398	15.677				20.713
beta	A0A066TTY7	15.823				25.338
beta	A0A080K1E4	15.437				25.348
beta	A0A080K2U7	17.444				23.496
beta	A0A080K5X4	16.068				23.295
beta	X2HGU8	16.055				24.587
gamma	A0A014MGR8	25.37				27.017
gamma	A0A024HF17	18.797				24.425
gamma	A0A024HQD3	19.058				25.412
gamma	A0A060BHE7	33.607				23.951
gamma	A0A063Y225	22.664				23.259
gamma	A0A066RKM2	30.207				23.05
gamma	A0A066RUA0	23.419				18.873
gamma	A0A066UVZ8	23.131				25.49
gamma	A0A068QM90	14.669				16.628
gamma	A0A068QS17	26.71				23.366
gamma	A0A068R1M0	26.354				23.655
gamma	A0A071LWW9	25.182				25.417
gamma	A0A075P6S6	24.91				25.837
gamma	A0A078KSH7	24.92				23.298
gamma	A0A078L595	14.181				23.063
gamma	A0A081FW87	22.494				19.941
gamma	A0A081K861	19.35				25.973
gamma	A0A081LQA1	23.841				20.704
gamma	A0A081N136	21.607				15.446
gamma	A0A081NBW2	20.141				20.007
gamma	A0A083ZZE1	27.947				27.014
gamma	A0A085ARK5	25.356				26.225
gamma	A0A085DRE1	12.521				20.847
gamma	A0A085DTK1	11.868				26.332
gamma	A0A085GAP6	25.57				23.498
gamma	A0A085GCR2	25.131				24.728
gamma	A0A085HJZ3	24.115				23.189
gamma	A0A085IKF2	25.424				24.01
gamma	A0A085JE74	24.662				27.778
gamma	A0A085U833	26.344				23.56
gamma	A0A090BV37	38.929				25.347
gamma	A0A090IDL8	23.453				25.675
gamma	A0A090IQ47	23.154				14.397
gamma	A0A090P1J6	9.189				25.762
gamma	A0A090QK97	23.69				26.874
gamma	A0A090SWQ8	23.358				26.462
gamma	A0A090T5C1	23.243				20.963
gamma	A0A090TY96	25.527				25.796
gamma	A0A090VT06	25.719				23.179
gamma	A0A094J1G5	24.51				13.96
gamma	A0A094JAY6	23.77				25.418
gamma	A0A094K1R1	24.392				26.852
gamma	A0A095T4J1	24.794				25.805
gamma	A0A097QKB1	23.211				24.436
gamma	A0A097R2K7	26.056				41.924
gamma	A0A098G110	25.354				41.924
gamma	A0A098G547	13.856				23.641
gamma	A0A098GAR0	24.898				23.34
gamma	A0A098GGQ9	13.67				25.712
gamma	A0A098SZ56	18.888				22.439
gamma	A0A099L8K5	23.869				25.15
gamma	A0A099PFD9	21.538				20.206
gamma	A0A0A0Z4T3	25.061				29.139
gamma	A0A0A2STG9	25.53				23.172
gamma	A0A0A3AKC0	25.369				23.201
gamma	A0A0A3ZDK6	25.193				23.133
gamma	A0A0A7EGJ2	24.413				23.107
gamma	A0A0A7S2F1	23.927				37.456
gamma	A0A0A8E356	27.355				24.762
gamma	A0A0A8UKI6	23.839				25.602
gamma	A0A0A8UP21	14.531				17.872
gamma	A0A0B5IN16	24.973				35.662
gamma	A0A0B8NSE7	23.542				25.849
gamma	A0A0B8PZC2	23.556				23.235
gamma	A0A0C3ECL0	23.18				25.418
gamma	A0A0C5VVC6	18.807				23.337
gamma	A0A0C5WNB3	23.68				25.488
gamma	A0A0D8D0M7	23.79				23.144
gamma	A0A0D8PIW1	21.993				23.215
gamma	A0A0D8PNC6	23.449				17.677
gamma	A0A0F4NHP8	23.177				15.626
gamma	A0A0F4PAP9	24.841				23.881
gamma	A0A0F4PV78	24.158				23.758
gamma	A0A0F4R086	25.561				26.966
gamma	A0A0F5ATH1	23.859				23.943
gamma	A0A0F5VAQ7	23.438				24.38
gamma	A0A0F6A4D5	24.193				27.032
gamma	A0A0F7HDX7	26.434				25.069
gamma	A0A0G3CSF4	25.428				14.91
gamma	A0A0G3Q9U5	25.573				25.586
gamma	A0A0G4K183	27.042				29.819
gamma	A0A0H3FUE8	25.122				20.3
gamma	A0A0H3HB50	25.096				23.103
gamma	A0A0J1H559	23.753				25.718
gamma	A0A0J1JMD1	17.987				25.907
gamma	A0A0J1JNH8	23.667				25.9
gamma	A0A0J5FN34	26.551				25.438
gamma	A0A0J5M5L6	25.865				25.645
gamma	A0A0J5P8A0	19.856				24.356
gamma	A0A0J8GUK7	23.764				24.291
gamma	A0A0J8VEA8	23.565				25.199
gamma	A0A0J8VHN0	25.363				20.581
gamma	A0A0K2E1F1	17.762				17.529
gamma	A0A0K6GVJ1	24.422				19.726
gamma	A0A0L0APG6	25.36				31.448
gamma	A0A0L7T0Z8	25.363				28.697
gamma	A0A0M0HMV8	23.219				20.237
gamma	A0A0M2KFU6	25.104				24.562
gamma	A0A0M2VJK0	24.997				26.91
gamma	A0A0N0ZA00	25.338				25.224
gamma	A0A0N1EX14	24.486				20.779
gamma	A0A0N2CV26	22.804				24.916
gamma	A0A0N8TTR8	24.024				21.98
gamma	A0A0P7CZZ0	25.707				25.742
gamma	A0A0P7WU62	24.184				24.274
gamma	A0A0Q0FVL9	23.872				24.215
gamma	A0A0Q0P6R6	23.479				23.878
gamma	A0A0Q4MN52	25.601				23.998
gamma	A0A0Q4MTR3	25.739				23.944
gamma	A0A0S2JF90	23.951				25.588
gamma	A0A0S2K2W4	24.684				25.561
gamma	A0A0S2SLV7	20.857				25.631
gamma	A0A0S4IE00	19.317				25.698
gamma	A0A0T9LID9	26.343				25.248
gamma	A0A0T9QG02	26.942				25.471
gamma	A0A0U2Z6D3	24.758				24.732
gamma	A0A0U4VNQ6	25.573				24.817
gamma	A0A0U4WS76	20.045				25.624
gamma	A0A0U5L0R8	25.371				23.634
gamma	A0A0V9JRV2	25.363				13.586
gamma	A0A0W0R0V2	22.993				24.683
gamma	A0A0W0R4J7	15.31				25.536
gamma	A0A0W0STJ4	16.173				20.655
gamma	A0A0W0SUH5	26.748				23.326
gamma	A0A0W0T452	14.978				21.729
gamma	A0A0W0T6X6	25.629				22.465
gamma	A0A0W0TPY3	24.099				25.402
gamma	A0A0W0TWN0	14.124				23.796
gamma	A0A0W0U1Y4	14.669				28.039
gamma	A0A0W0U8Q8	24.609				23.384
gamma	A0A0W0VAC1	13.861				15.953
gamma	A0A0W0VC55	23.586				14.422
gamma	A0A0W0VJ68	24.242				18.299
gamma	A0A0W0VLU0	14.087				25.046
gamma	A0A0W0VGI7	14.599				21.059
gamma	A0A0W0VM21	24.633				25.834
gamma	A0A0W0W3F4	13.867				24.031
gamma	A0A0W0WGI7	24.897				24.605
gamma	A0A0W0WQN7	25.646				23.124
gamma	A0A0W0WSJ1	13.976				23.167
gamma	A0A0W0WP44	24.824				14.397
gamma	A0A0W0WV79	14				25.742
gamma	A0A0W0XKD1	25.456				26.458
gamma	A0A0W0XTP9	14.625				27.702
gamma	A0A0W0XN62	25.097				23.849
gamma	A0A0W0Y7B2	14.679				23.144
gamma	A0A0W0YVB3	13.932				26.74
gamma	A0A0W0Z0V0	25.283				20.18
gamma	A0A0W0Z015	25.889				25.862
gamma	A0A0W0Z7S7	14.449				23.245
gamma	A0A0W0ZTP7	25.627				18.787
gamma	A0A0W0ZVR6	14.917				23.369
gamma	A0A0W1A1H0	14.121				26.498
gamma	A0A0W1A6L8	25.396				23.219
gamma	A0A0W1AFK2	13.999				17.278
gamma	A0A0W1AJQ9	25.781				7.476
gamma	A0A0W1LF69	21.775				23.075
gamma	A0A0W1RTY1	27.496				19.446
gamma	A0A0W1SCF8	23.184				23.943
gamma	A0A0W1SRP0	27.464				16.693
gamma	A0A0W8JGQ7	22.708				25.598
gamma	A0A0X3YAK8	26.162				24.48
gamma	A0A120JVM3	42.7				23.156
gamma	A0A135I5F6	24.02				34.031
gamma	A0A136A1D4	24.621				25.232
gamma	A0A139CBT7	24.153				18.743
gamma	A0A140E7M0	17.006				17.986
gamma	A0A143WS95	25.693				22.86
gamma	A0A151JF52	23.134				22.86
gamma	A0A172UE39	17.494				17.815
gamma	A0A177NAW7	17.165				17.916
gamma	A0A178KKL7	23.682				24.646
gamma	A0A191ZIK4	29.592				24.307
gamma	A0A193KBZ7	23.183				18.746
gamma	A0A193KJS4	19.875				23.25
gamma	A0A193KJS8	32.441				23.197
gamma	A0A198F9Y5	25.905				23.309
gamma	A0A198FEX6	16.92				18.759
gamma	A0A1A0FHZ8	29.043				20.069
gamma	A0A1A6L0S2	23.269				24.964
gamma	A0A1A7P1K7	25.035				23.153
gamma	A0A1A8TKG0	37.436				19.771
gamma	A0A1A8TSE7	36.545				25.469
gamma	A0A1A9F5T5	17.114				25.44
gamma	A0A1B1KQ90	26.315				25.768
gamma	A0A1B7K0G1	16.669				21.344
gamma	A0A1B7K478	25.579				14.085
gamma	A0A1B7UKT7	26.365				25.022
gamma	A0A1B9QV31	23.102				20.802
gamma	A0A1C4AWW6	20.978				25.001
gamma	A0A1C4FT80	25.417				26.635
gamma	A0A1D8S1E9	23.63				19.56
gamma	A0A1E2V5X2	34.865				21.147
gamma	A0A1E4USV9	19.063				25.893
gamma	A0A1E5BSL7	24.142				25.834
gamma	A0A1E5D719	23.172				5.17
gamma	A0A1E5E1I4	23.563				16.763
gamma	A0A1E5IZ67	23.625				24.975
gamma	A0A1E7UC48	26.478				21.741
gamma	A0A1E7ZD31	24.365				24.975
gamma	A0A1E8FGU4	24.463				21.813
gamma	A0A1G3DME8	18.825				21.171
gamma	A0A1G6A6I6	25.135				24.975
gamma	A0A1G7N2J2	43.82				17.833
gamma	A0A1G7YET1	23.295				14.787
gamma	A0A1G8VXM1	23.69				22.197
gamma	A0A1G9BMB2	35.057				24.965
gamma	A0A1G9RM25	27.364				26.424
gamma	A0A1H0CVN2	30.985				13.566
gamma	A0A1H2RSP7	31.378				26.587
gamma	A0A1H3XHY7	26.603				60.061
gamma	A0A1H3ZD57	29.128				25.461
gamma	A0A1H7D5Z1	18.982				21.398
gamma	A0A1H7M875	26.704				16.362
gamma	A0A1H7MBT9	41.266				25.459
gamma	A0A1H7Z5D0	25.291				28.633
gamma	A0A1H8V345	17.827				30.889
gamma	A0A1H9FLQ6	17.116				29.134
gamma	A0A1I0BXM3	23.772				28.275
gamma	A0A1I1GG90	27.327				29.992
gamma	A0A1I1IYI5	27.661				17.096
gamma	A0A1I2PEL4	21.777				25.716
gamma	A0A1I2YDV3	28.662				17.513
gamma	A0A1I3NAB9	26.02				22.959
gamma	A0A1I4NJ95	14.952				21.143
gamma	A0A1I6GDH4	24.174				36.14
gamma	A0A1I6Y302	45.231				24.473
gamma	A0A1I7HWZ3	37.985
gamma	A0A1J0KSM8	28.059
gamma	A0A1J0TCA2	24.926
gamma	A0A1J0VDF6	42.99
gamma	A0A1J5MZ45	22.805
gamma	A0A1J7CJ68	24.759
gamma	A0A1J8P7W2	27.4
gamma	A0A1K1W0W6	27.433
gamma	A0A1L4BQK8	27.37
gamma	A0A1M4ST01	29.26
gamma	A0A1M5NH97	25.006
gamma	A0A1M5PQ64	24.453
gamma	A0A1M6E1T3	23.223
gamma	A0A1M7FL69	30.328
gamma	A0A1N6MYQ5	26.658
gamma	A0A1N6PX29	21.667
gamma	A0A1N6R5K5	20.867
gamma	A0A1N6Y4C9	23.136
gamma	A0A1N7KK03	23.741
gamma	A0A1P8R1D6	30.849
gamma	A0A1Q2H187	24.398
gamma	A0A1Q5U533	26.769
gamma	A0A1Q6CGA7	25.4
gamma	A0A1Q8TD27	28.431
gamma	A0A1Q9G6N5	23.738
gamma	A0A1Q9HFD5	23.215
gamma	A0A1R4B2H2	23.578
gamma	A0A1R4HQJ8	29.654
gamma	A0A1S1MVW9	24.629
gamma	A0A1S1NUK9	29.454
gamma	A0A1S2DBW3	15.747
gamma	A0A1S2TSW8	24.414
gamma	A0A1S6HJT5	23.205
gamma	A0A1S8CJF1	17.514
gamma	A0A1S8CQF3	26.316
gamma	A0A1S8YBN2	26.715
gamma	A0A1S8YNP5	25.182
gamma	A0A1T0ATC7	19.852
gamma	A0A1T0AWA5	22.65
gamma	A0A1T1HBA1	34.991
gamma	A0A1T4LUK3	23.014
gamma	A0A1T4ULZ1	23.964
gamma	A0A1T4X3T2	19.504
gamma	A0A1T4X4R2	22.459
gamma	A0A1T4XAK0	18.948
gamma	A0A1T4XFW2	19.248
gamma	A0A1T4XGH4	19.533
gamma	A0A1U9R6T0	39.023
gamma	A0A1V0KYJ8	26.165
gamma	A0A1V3HWC4	23.356
gamma	A0A1V3I8U6	23.525
gamma	A0A1V3JND5	23.568
gamma	A0A1V3K695	22.667
gamma	A0A1V3LD30	24.151
gamma	A0A1V3TS31	19.692
gamma	A0A1V4AZW3	23.491
gamma	A0A1V4T0Z7	16.611
gamma	A0A1V9D7I0	25.355
gamma	A0A1V9V3R2	18.718
gamma	A0A1W1V9E8	26.314
gamma	A0A1W6B8P2	25.36
gamma	A0A1W9L106	38.455
gamma	A0A1X1BZ49	25.809
gamma	A0A1X1MQT2	23.234
gamma	A0A1X7AI36	17.908
gamma	A0A1Y1SBJ7	16.236
gamma	A0A1Y2SAT0	26.075
gamma	A0A1Y2SP10	26.411
gamma	A0A1Y5K169	24.506
gamma	A0A1Y6CW78	30.616
gamma	A0A1Y6D4G1	29.934
gamma	A0A1Y6EYY3	24.314
gamma	A0A1Y6INN8	22.666
gamma	A0A1Z9XMB1	25.049
gamma	A0A222P2T1	14.584
gamma	A0A222P688	24
gamma	A0A231N263	20.225
gamma	A0A240BXF2	26.237
gamma	A0A240UUU5	22.846
gamma	A0A241R3M4	23.244
gamma	A0A243T3Q1	41.512
gamma	A0A244CM63	24.576
gamma	A0A248KI23	25.45
gamma	A0A250B773	26.207
gamma	A0A251X8C9	23.379
gamma	A0A256CRN3	21.879
gamma	A0A261QQV6	24.823
gamma	A0A263HFX0	23.02
gamma	A0A269PIB0	26.668
gamma	A0A269PSI0	28.204
gamma	A0A285I2H5	27.901
gamma	A0A285JEC6	13.664
gamma	A0A285KMH5	25.258
gamma	A0A286BYR1	24.884
gamma	A0A291JYT9	28.328
gamma	A0A291PA91	37.362
gamma	A0A2A2GPU0	17.412
gamma	A0A2A2GQ65	21.116
gamma	A0A2A2GSK2	21.469
gamma	A0A2A2GVJ5	20.887
gamma	A0A2A2GWC5	22.47
gamma	A0A2A2GWR3	27.141
gamma	A0A2A2GXS0	15.834
gamma	A0A2A2GZ12	22.525
gamma	A0A2A2GZ79	13.79
gamma	A0A2A2HAZ6	21.343
gamma	A0A2A2HI84	21.042
gamma	A0A2A2HMR0	18.157
gamma	A0A2A3XHA7	31.808
gamma	A0A2A6AZ61	24.501
gamma	A0A2A9FZS1	22.84
gamma	A0A2C6DP75	25.495
gamma	A0A2C6MSH3	23.177
gamma	A0A2D0KUK3	26.703
gamma	A0A2D0L202	26.597
gamma	A0A2G0Q1N7	26.345
gamma	A0A2G0QB22	7.968
gamma	A0KKL4	23.486
gamma	A1S5Y5	24.148
gamma	A1SWR4	23.238
gamma	A3MYJ1	20.163
gamma	A3QDW9	23.675
gamma	A3WPB3	23.704
gamma	A4BE56	20.713
gamma	A4CC81	25.338
gamma	A4WBJ0	25.348
gamma	A4Y7J1	23.496
gamma	A6D6G5	23.295
gamma	A6VNA2	24.587
gamma	A7C492	27.017
gamma	A7N0K1	24.425
gamma	A8AFM0	25.412
gamma	A8FW70	23.951
gamma	A8H3W9	23.259
gamma	A8T2M7	23.05
gamma	A9EJD3	18.873
gamma	A9MNH8	25.49
gamma	A9MRR9	16.628
gamma	B0UUT2	23.366
gamma	B1KDL9	23.655
gamma	B2VJ55	25.417
gamma	B4ETI7	25.837
gamma	B6ELC5	23.298
gamma	B7VNK3	23.063
gamma	B8F8P3	19.941
gamma	C0B0Q2	25.973
gamma	C4K4G8	20.704
gamma	C4K6B1	15.446
gamma	C4LDB8	20.007
gamma	C4SF19	27.014
gamma	C5BFL0	26.225
gamma	C5RZ36	20.847
gamma	C7BH23	26.332
gamma	C9P4U2	23.498
gamma	C9PRB3	24.728
gamma	C9QI06	23.189
gamma	D0IAJ0	24.01
gamma	D0KWW8	27.778
gamma	D0YXR5	23.56
gamma	D2TM49	25.347
gamma	D3HMN1	25.675
gamma	D3HT37	14.397
gamma	D3RW54	25.762
gamma	D3V1Y2	26.874
gamma	D3VCY7	26.462
gamma	D4E763	20.963
gamma	D4GG74	25.796
gamma	D4ZJH1	23.179
gamma	D5BV00	13.96
gamma	D8MT46	25.418
gamma	E0SF07	26.852
gamma	E1SFG2	25.805
gamma	E1SSP7	24.436
gamma	A0A1B8P5P0	41.924
gamma	E1V824	41.924
gamma	E1W587	23.641
gamma	E3BFF8	23.34
gamma	E3G4A4	25.712
gamma	E6KWQ3	22.439
gamma	E6W9Z4	25.15
gamma	E8KJ32	20.206
gamma	E8LM20	29.139
gamma	E8LSS9	23.172
gamma	A0A0A5I4B0	23.201
gamma	E8M8R9	23.133
gamma	F0LU79	23.107
gamma	F2K1U5	37.456
gamma	F4HB53	24.762
gamma	F5Z7T9	25.602
gamma	F6AHP8	17.872
gamma	F6D0B7	35.662
gamma	F7NRU7	25.849
gamma	F7RPB3	23.235
gamma	F7RWW0	25.418
gamma	F7YJQ3	23.337
gamma	F9Q5P5	25.488
gamma	F9R9G0	23.144
gamma	F9T091	23.215
gamma	G0A3R6	17.677
gamma	G0A578	15.626
gamma	E0WRG2	23.881
gamma	G2GZ37	23.758
gamma	G4FBP7	26.966
gamma	G4QHL4	23.943
gamma	G7F979	24.38
gamma	G7LKT5	27.032
gamma	G9ELP9	25.069
gamma	G9EUL8	14.91
gamma	G9Z8E1	25.586
gamma	H0IZ76	29.819
gamma	H2FW55	20.3
gamma	H2ICS6	23.103
gamma	H2ITC5	25.718
gamma	H3RFR5	25.907
gamma	H5T9F4	25.9
gamma	H5UWN5	25.438
gamma	I0QVX3	25.645
gamma	I1DYW5	24.356
gamma	I2AXD1	24.291
gamma	I2B8I4	25.199
gamma	I3BT30	20.581
gamma	I3BT37	17.529
gamma	I3BWH1	19.726
gamma	I3BZ76	31.448
gamma	I3CBV9	28.697
gamma	I3D700	20.237
gamma	I3DAT9	24.562
gamma	I9P4M3	26.91
gamma	J3TG23	25.224
gamma	J4UP19	20.779
gamma	K0D0Q0	24.916
gamma	K2K463	21.98
gamma	K2KX04	25.742
gamma	K6XT37	24.274
gamma	K6YL73	24.215
gamma	K6ZWI7	23.878
gamma	K7A6F9	23.998
gamma	K7ABL5	23.944
gamma	A7MKG2	25.588
gamma	K8CPY2	25.561
gamma	K8W6N7	25.631
gamma	K8WSU8	25.698
gamma	L0M4W6	25.248
gamma	L0MEB4	25.471
gamma	A0A0F6AET8	24.732
gamma	A0A166VQG3	24.817
gamma	L8D793	25.624
gamma	L8JAU7	23.634
gamma	L8MK80	13.586
gamma	L8XUA4	24.683
gamma	M1S970	25.536
gamma	M4R4F2	20.655
gamma	M4U7X3	23.326
gamma	P44286	21.729
gamma	Q081J0	22.465
gamma	Q12NH1	25.402
gamma	Q15UC8	23.796
gamma	Q1QUE1	28.039
gamma	Q1ZQZ5	23.384
gamma	Q2BMU8	15.953
gamma	Q2NQ00	14.422
gamma	Q2NQ39	18.299
gamma	Q2NTD5	25.046
gamma	Q326X0	21.059
gamma	Q32F26	25.834
gamma	Q3IH05	24.031
gamma	Q480J6	24.605
gamma	Q5E5C2	23.124
gamma	Q5QX59	23.167
gamma	Q5ZUU4	14.397
gamma	Q5ZZ78	25.742
gamma	Q65UD3	26.458
gamma	Q6D4D2	27.702
gamma	Q6LQV0	23.849
gamma	Q7MKY1	23.144
gamma	Q7N3N2	26.74
gamma	Q7VMG8	20.18
gamma	Q83RJ2	25.862
gamma	Q87PB0	23.245
gamma	Q88KV7	18.787
gamma	Q8EDY8	23.369
gamma	Q8ZFJ9	26.498
gamma	A0A0E3ZRD2	23.219
gamma	J5L1E8	17.278
gamma	J6CXY3	7.476
gamma	Q9CP02	23.075
gamma	Q9I0Q4	19.446
gamma	R1H5F1	23.943
gamma	R4V8I9	16.693
gamma	R5EP13	25.598
gamma	R8APC5	24.48
gamma	R9PQD4	23.156
gamma	S2L0T7	34.031
gamma	S3JSW9	25.232
gamma	S6AKQ6	18.743
gamma	A0A0F5EUU5	17.986
gamma	A0A0F5EZB8	22.86
gamma	S6F416	22.86
gamma	S6GKT9	17.815
gamma	S6H996	17.916
gamma	U1JET6	24.646
gamma	U1L1Y0	24.307
gamma	U2B9P2	18.746
gamma	U2ZUX8	23.25
gamma	U3ANA4	23.197
gamma	U3ATZ4	23.309
gamma	U2ZUC8	18.759
gamma	U3H7W0	20.069
gamma	U3TUX2	24.964
gamma	U4K5F7	23.153
gamma	U5T4E8	19.771
gamma	A0A0M3F5S0	25.469
gamma	G8LG97	25.44
gamma	V5B1G7	25.768
gamma	W0B5I3	21.344
gamma	W0BFQ1	14.085
gamma	W0HIZ2	25.022
gamma	W0HJN7	20.802
gamma	W0HX81	25.001
gamma	W0LJZ3	26.635
gamma	W0QED0	19.56
gamma	O82922	21.147
gamma	P45577	25.893
gamma	Q8XCM4	25.834
gamma	W1G0U0	5.17
gamma	W1G4C9	16.763
gamma	A0A0H3GVD5	24.975
gamma	A0A0H3H5P7	21.741
gamma	A6TB02	24.975
gamma	A6TIJ4	21.813
gamma	J2WZF9	21.171
gamma	W1DFB6	24.975
gamma	W1DUP2	17.833
gamma	W1DX29	14.787
gamma	W1E8C8	22.197
gamma	W1HX91	24.965
gamma	W1ITD9	26.424
gamma	W1IRJ3	13.566
gamma	W1J5N8	26.587
gamma	W1N3V7	60.061
gamma	W3YBI2	25.461
gamma	W3YC56	21.398
gamma	W3YFE2	16.362
gamma	W6IXF8	25.459
gamma	W6LRS3	28.633
gamma	W6M722	30.889
gamma	W6M973	29.134
gamma	W6M9F1	28.275
gamma	W6MA34	29.992
gamma	W6MC60	17.096
gamma	W7QDJ4	25.716
gamma	W8KN17	17.513
gamma	W9VET0	22.959
gamma	X2H672	21.143
gamma	X7E4X4	36.14
gamma	Z5XVR4	24.473
Neisseriales	A0A0B5CHT4	17.236
Neisseriales	A0A0F3KNT9	14.487
Neisseriales	A0A0J0YTI2	16.115
Neisseriales	A0A0J5GHV9	15.186
Neisseriales	A0A0J6RI75	14.352
Neisseriales	A0A0N0GMU8	15.362
Neisseriales	A0A163BCK1	15.26
Neisseriales	A0A1A9RWZ9	17.632
Neisseriales	A0A1C6NJQ3	16.312
Neisseriales	A0A1D9BI23	22.672
Neisseriales	A0A1S1X770	15.665
Neisseriales	A0A1X3CJE4	16.54
Neisseriales	A0A1X3CQW5	16.655
Neisseriales	A0A1X3D5X4	16.644
Neisseriales	A0A220S2V9	17.133
Neisseriales	A0A221KHP0	36.235
Neisseriales	A0A221KI14	10.817
Neisseriales	A0A238TB29	16.324
Neisseriales	A0A286EAM8	16.767
Neisseriales	A0A2G3JEX1	16.954
Neisseriales	A0A2H9X0R6	16.667
Neisseriales	C0DUJ6	17.292
Neisseriales	C1D7F1	19.113
Neisseriales	C4GJD4	17.448
Neisseriales	D7N0G3	16.303
Neisseriales	D2ZT71	16.894
Neisseriales	E5ULN9	15.916
Neisseriales	F0EW61	16.011
Neisseriales	F2BCI0	16.676
Neisseriales	F5S5N9	15.423
Neisseriales	G2DKW0	15.412
Neisseriales	G2IXL5	14.346
Neisseriales	G4CFA5	16.347
Neisseriales	G4CQ29	16.951
Neisseriales	L1NYG2	16.481
Neisseriales	Q5F755	15.5
Neisseriales	Q7NYF7	13.046
Neisseriales	Q9JY98	15.5
Neisseriales	V9HCY0	16.344
Neisseriales	A0A066TTY7	15.823
Neisseriales	A0A080K1E4	15.437
Neisseriales	A0A080K2U7	17.444
Neisseriales	A0A080K5X4	16.068
Neisseriales	X2HGU8	16.055

## Sheet: Fig. 1d
Fig. 1d
							Anti-GroEL antibody produced in rabbit, Sigma-Aldrich, G6532 (working dilution 1: 10000)
							Monoclonal ANTI-FLAG® M2 antibody produced in mouse, Sigma-Aldrich, F3165 (working dilution: 1:1000)

## Sheet: Fig. 1e
Fig. 1e
									conclusion of three experiments (1, 2, 3)
experiment	strain	λ	μ	A	dev	sd.rev				λ	μ	A	dev	sd.rev	STABW λ	STABW μ	STABW A	STABW dev	STABW sd.rev
1	8013 WT	3499.7	9e-05	1.93625	0	0			8013 WT	2484.8	0.000112333	1.85531	0	0	1084.92	2.05977e-05	0.0950257	0	0
2		2813.3	0.000111	1.735	0	0			ΔproQ	1582.99	0.000117333	1.72275	0.00983333	0.01685	983.975	6.89323e-06	0.0205706	0.00761687	0.013052
3		1141.4	0.000136	1.89467	0	0			ΔproQ+	1465.12	0.000123167	1.90408	0.013575	0.0242	372.191	4.98665e-06	0.0671269	1.90029e-18	0
1	ΔproQ	2825.23	0.000126	1.74425	0	0			Δhfq	4489.4	6.79444e-05	1.95714	0.0542139	0.0475333	1087.41	1.79557e-05	0.207093	0.00583959	0.00302575
2		1191.83	0.00011475	1.7255	0.01475	0.025275			Δhfq+	714.144	0.00010725	1.80912	0.0468875	0.043925	112.854	1.36931e-06	0.0732579	0.001383	0.000109545
3		731.906	0.00011125	1.6985	0.01475	0.025275			ΔhfqΔproQ	4376.36	5.25e-05	1.61783	0	0	565.121	1.51537e-05	0.319322	0	0
1	ΔproQ+	1436.72	0.0001295	1.90725	0.013575	0.0242			Δhfq+ΔproQ+	1419.44	0.000129	1.72075	0	0	61.4265	6.3914e-06	0.0315508	0	0
2		1894.72	0.000121	1.9775	0.013575	0.0242
3		1063.93	0.000119	1.8275	0.013575	0.0242
1	Δhfq	3198.9	9.1e-05	2.14825	0.061125	0.050775
2		5613.22	5.43333e-05	1.69967	0.0533667	0.0478
3		4656.08	5.85e-05	2.0235	0.04815	0.044025
1	Δhfq+	817.165	0.0001085	1.876	0.04815	0.044025
2		817.165	0.0001085	1.876	0.04815	0.044025
3		611.123	0.000106	1.74225	0.045625	0.043825
1	ΔhfqΔproQ	4781.82	5.1e-05	1.69825	0.002675	0.0124
2		4892.24	6.63333e-05	1.90933	0	0
3		3860.48	3.86667e-05	1.32633	0	0
1	Δhfq+ΔproQ+	1383.49	0.00012475	1.6895	0	0
2		1376.19	0.000125	1.759	0	0
3		1498.63	0.00013725	1.71375	0	0

## Sheet: Fig. 2b, c
Fig. 2b, c
Fig. 2b									Fig. 2c
66 CDS		8 5'UTR		157 3'UTR		22 sRNAs			binding sites/ mRNA	gene	ProQ binding sites
NMV_0001	CDS	NMV_0442	5'UTR	NMV_0013	3'UTR	NMnc0024	sRNA			NMV_1788	1
NMV_0031	CDS	NMV_0819	5'UTR	NMV_0019	3'UTR	NMnc0006	sRNA			NMV_0884	1
NMV_0045	CDS	NMV_0925	5'UTR	NMV_0019	3'UTR	NMnc0041	sRNA			NMV_1819	1
NMV_0093	CDS	NMV_0957	5'UTR	NMV_0029	3'UTR	NMnc0006	sRNA			NMV_0851	1
NMV_0153	CDS	NMV_1440	5'UTR	NMV_0035	3'UTR	NMnc0007	sRNA			NMV_0001	1
NMV_0183	CDS	NMV_1636	5'UTR	NMV_0057	3'UTR	NMnc0006	sRNA			NMV_0304	1
NMV_0223	CDS	NMV_2040	5'UTR	NMV_0058	3'UTR	Bns1	sRNA			NMV_0031	1
NMV_0242	CDS	NMV_2040	5'UTR	NMV_0093	3'UTR	NMnc0044	sRNA			NMV_1026	1
NMV_0244	CDS			NMV_0153	3'UTR	NMnc0001	sRNA			NMV_1007	1
NMV_0284	CDS			NMV_0153	3'UTR	NMnc0015	sRNA			NMV_2232	1
NMV_0285	CDS			NMV_0183	3'UTR	NMnc0030	sRNA			NMV_2057	1
NMV_0304	CDS			NMV_0190	3'UTR	6S RNA	sRNA			NMV_0242	1
NMV_0328	CDS			NMV_0223	3'UTR	6S RNA	sRNA			NMV_2029	1
NMV_0364	CDS			NMV_0223	3'UTR	NMnc0001	sRNA			NMV_2210	1
NMV_0420	CDS			NMV_0244	3'UTR	NMnc0034	sRNA			NMV_1845	1
NMV_0455	CDS			NMV_0252	3'UTR	NMnc0012	sRNA			NMV_0455	1
NMV_0646	CDS			NMV_0252	3'UTR	Bns2	sRNA			NMV_0655	1
NMV_0655	CDS			NMV_0284	3'UTR	NMnc0044	sRNA			NMV_0285	1
NMV_0694	CDS			NMV_0299	3'UTR	NMnc0031	sRNA			NMV_0045	1
NMV_0694	CDS			NMV_0307	3'UTR	NMnc0012	sRNA			NMV_0767	1
NMV_0738	CDS			NMV_0328	3'UTR	RNaseP RNA	sRNA			NMV_0364	1
NMV_0758	CDS			NMV_0328	3'UTR	AniS	sRNA			NMV_1699	1
NMV_0767	CDS			NMV_0356	3'UTR					NMV_0949	1
NMV_0826	CDS			NMV_0359	3'UTR					NMV_0692	1
NMV_0851	CDS			NMV_0368	3'UTR					NMV_1592	1
NMV_0875	CDS			NMV_0377	3'UTR					NMV_0356	1
NMV_0884	CDS			NMV_0420	3'UTR					NMV_0861	1
NMV_0893	CDS			NMV_0428	3'UTR					NMV_1803	1
NMV_0932	CDS			NMV_0441	3'UTR					NMV_1524	1
NMV_0995	CDS			NMV_0450	3'UTR					NMV_0057	1
NMV_1006	CDS			NMV_0480	3'UTR					NMV_1076	1
NMV_1007	CDS			NMV_0507	3'UTR					NMV_1434	1
NMV_1026	CDS			NMV_0508	3'UTR					NMV_1266	1
NMV_1085	CDS			NMV_0512	3'UTR					NMV_0508	1
NMV_1110	CDS			NMV_0541	3'UTR					NMV_1108	1
NMV_1200	CDS			NMV_0640	3'UTR					NMV_1646	1
NMV_1214	CDS			NMV_0646	3'UTR					NMV_1509	1
NMV_1225	CDS			NMV_0646	3'UTR					NMV_1250	1
NMV_1336	CDS			NMV_0669	3'UTR					NMV_0898	1
NMV_1336	CDS			NMV_0692	3'UTR					NMV_0013	1
NMV_1407	CDS			NMV_0694	3'UTR					NMV_1863	1
NMV_1472	CDS			NMV_0704	3'UTR					NMV_0843	1
NMV_1720	CDS			NMV_0712	3'UTR					NMV_1038	1
NMV_1768	CDS			NMV_0738	3'UTR					NMV_1636	1
NMV_1788	CDS			NMV_0740	3'UTR					NMV_1530	1
NMV_1798	CDS			NMV_0740	3'UTR					NMV_2048	1
NMV_1804	CDS			NMV_0758	3'UTR					NMV_2365	1
NMV_1819	CDS			NMV_0785	3'UTR					NMV_0377	1
NMV_1845	CDS			NMV_0786	3'UTR					NMV_0961	1
NMV_1879	CDS			NMV_0791	3'UTR					NMV_1449	1
NMV_1934	CDS			NMV_0826	3'UTR					NMV_2143	1
NMV_2029	CDS			NMV_0843	3'UTR					NMV_0480	1
NMV_2044	CDS			NMV_0855	3'UTR					NMV_1177	1
NMV_2054	CDS			NMV_0861	3'UTR					NMV_1440	1
NMV_2057	CDS			NMV_0873	3'UTR					NMV_2195	1
NMV_2089	CDS			NMV_0875	3'UTR					NMV_0786	1
NMV_2098	CDS			NMV_0893	3'UTR					NMV_0926	1
NMV_2148	CDS			NMV_0898	3'UTR					NMV_0669	1
NMV_2181	CDS			NMV_0926	3'UTR					NMV_1331	1
NMV_2210	CDS			NMV_0932	3'UTR					NMV_2123	1
NMV_2232	CDS			NMV_0932	3'UTR					NMV_0873	1
NMV_2242	CDS			NMV_0949	3'UTR					NMV_1700	1
NMV_2242	CDS			NMV_0961	3'UTR					NMV_0035	1
NMV_2352	CDS			NMV_0995	3'UTR					NMV_1631	1
NMV_2373	CDS			NMV_1006	3'UTR					NMV_1777	1
NMV_2373	CDS			NMV_1038	3'UTR					NMV_0785	1
				NMV_1050	3'UTR					NMV_1640	1
				NMV_1054	3'UTR					NMV_0791	1
				NMV_1064	3'UTR					NMV_0442	1
				NMV_1076	3'UTR					NMV_0441	1
				NMV_1085	3'UTR					NMV_1064	1
				NMV_1094	3'UTR					NMV_2216	1
				NMV_1108	3'UTR					NMV_0058	1
				NMV_1109	3'UTR					NMV_1295	1
				NMV_1110	3'UTR					NMV_1572	1
				NMV_1177	3'UTR					NMV_2141	1
				NMV_1200	3'UTR					NMV_0450	1
				NMV_1214	3'UTR					NMV_0855	1
				NMV_1225	3'UTR					NMV_1326	1
				NMV_1225	3'UTR					NMV_1050	1
				NMV_1250	3'UTR					NMV_0704	1
				NMV_1266	3'UTR					NMV_2022	1
				NMV_1295	3'UTR					NMV_1094	1
				NMV_1326	3'UTR					NMV_1722	1
				NMV_1331	3'UTR					NMV_1993	1
				NMV_1336	3'UTR					NMV_1564	1
				NMV_1407	3'UTR					NMV_1560	1
				NMV_1434	3'UTR					NMV_0307	1
				NMV_1449	3'UTR					NMV_1800	1
				NMV_1472	3'UTR					NMV_0957	1
				NMV_1509	3'UTR					NMV_0819	1
				NMV_1524	3'UTR					NMV_0190	1
				NMV_1526	3'UTR					NMV_0512	1
				NMV_1530	3'UTR					NMV_2059	1
				NMV_1560	3'UTR					NMV_1688	1
				NMV_1564	3'UTR					NMV_1883	1
				NMV_1567	3'UTR					NMV_2211	1
				NMV_1572	3'UTR					NMV_0368	1
				NMV_1592	3'UTR					NMV_0428	1
				NMV_1631	3'UTR					NMV_1792	1
				NMV_1640	3'UTR					NMV_0507	1
				NMV_1646	3'UTR					NMV_2137	1
				NMV_1671	3'UTR					NMV_0925	1
				NMV_1688	3'UTR					NMV_1941	1
				NMV_1699	3'UTR					NMV_0359	1
				NMV_1700	3'UTR					NMV_0640	1
				NMV_1720	3'UTR					NMV_0541	1
				NMV_1722	3'UTR					NMV_0299	1
				NMV_1768	3'UTR					NMV_0029	1
				NMV_1777	3'UTR					NMV_0712	1
				NMV_1792	3'UTR					NMV_1841	1
				NMV_1798	3'UTR					NMV_1526	1
				NMV_1800	3'UTR					NMV_1109	1
				NMV_1803	3'UTR					NMV_1567	1
				NMV_1804	3'UTR					NMV_1054	1
				NMV_1841	3'UTR					NMV_1671	1
				NMV_1846	3'UTR					NMV_1960	1
				NMV_1846	3'UTR					NMV_1110	2
				NMV_1863	3'UTR					NMV_2181	2
				NMV_1879	3'UTR					NMV_0284	2
				NMV_1879	3'UTR					NMV_1200	2
				NMV_1883	3'UTR					NMV_1214	2
				NMV_1897	3'UTR					NMV_2044	2
				NMV_1897	3'UTR					NMV_1798	2
				NMV_1934	3'UTR					NMV_0826	2
				NMV_1941	3'UTR					NMV_1804	2
				NMV_1960	3'UTR					NMV_0244	2
				NMV_1993	3'UTR					NMV_1720	2
				NMV_2022	3'UTR					NMV_2352	2
				NMV_2044	3'UTR					NMV_2098	2
				NMV_2048	3'UTR					NMV_0183	2
				NMV_2054	3'UTR					NMV_1407	2
				NMV_2054	3'UTR					NMV_1934	2
				NMV_2054	3'UTR					NMV_1006	2
				NMV_2059	3'UTR					NMV_0093	2
				NMV_2089	3'UTR					NMV_0738	2
				NMV_2089	3'UTR					NMV_0875	2
				NMV_2098	3'UTR					NMV_1472	2
				NMV_2115	3'UTR					NMV_0995	2
				NMV_2115	3'UTR					NMV_0893	2
				NMV_2123	3'UTR					NMV_0420	2
				NMV_2137	3'UTR					NMV_0758	2
				NMV_2141	3'UTR					NMV_1768	2
				NMV_2143	3'UTR					NMV_1085	2
				NMV_2148	3'UTR					NMV_2040	2
				NMV_2148	3'UTR					NMV_0252	2
				NMV_2181	3'UTR					NMV_1897	2
				NMV_2195	3'UTR					NMV_1846	2
				NMV_2211	3'UTR					NMV_2115	2
				NMV_2216	3'UTR					NMV_0019	2
				NMV_2242	3'UTR					NMV_2261	2
				NMV_2242	3'UTR					NMV_0740	2
				NMV_2261	3'UTR					NMV_0328	3
				NMV_2261	3'UTR					NMV_0932	3
				NMV_2352	3'UTR					NMV_1879	3
				NMV_2365	3'UTR					NMV_2373	3
				NMV_2373	3'UTR					NMV_2089	3
										NMV_0646	3
										NMV_0223	3
										NMV_1336	3
										NMV_1225	3
										NMV_2148	3
										NMV_0694	3
										NMV_0153	3
										NMV_2054	4
										NMV_2242	4

## Sheet: Fig. 3a
Fig. 3a
VennY results
59 elements included exclusively in "ProQ CDS":	3 common elements in "ProQ CDS" and "Hfq CDS":	316 elements included exclusively in "Hfq CDS":	119 elements included exclusively in "ProQ 3'UTR":	19 common elements in "ProQ 3'UTR" and "Hfq 3'UTR":	43 elements included exclusively in "Hfq 3'UTR":	3 elements included exclusively in "ProQ 5'UTR":	4 common elements in "ProQ 5'UTR" and "Hfq 5'UTR":	76 elements included exclusively in "Hfq 5'UTR":	sRNAs see figure 3c!
NMV_0001	NMV_0031	NMV_0013	NMV_0013	NMV_0019	NMV_0065	NMV_0819	NMV_0442	NMV_0012
NMV_0093	NMV_0045	NMV_0019	NMV_0029	NMV_0057	NMV_0142	NMV_0925	NMV_0957	NMV_0048
NMV_0153	NMV_0646	NMV_0024	NMV_0035	NMV_0223	NMV_0195	NMV_1636	NMV_1440	NMV_0089
NMV_0183		NMV_0025	NMV_0058	NMV_0356	NMV_0208		NMV_2040	NMV_0179
NMV_0223		NMV_0040	NMV_0093	NMV_0359	NMV_0220			NMV_0194
NMV_0242		NMV_0043	NMV_0153	NMV_0441	NMV_0320			NMV_0206
NMV_0244		NMV_0044	NMV_0183	NMV_0541	NMV_0342			NMV_0220
NMV_0284		NMV_0051	NMV_0190	NMV_0640	NMV_0404			NMV_0232
NMV_0285		NMV_0052	NMV_0244	NMV_0692	NMV_0465			NMV_0258
NMV_0304		NMV_0057	NMV_0252	NMV_1064	NMV_0526			NMV_0309
NMV_0328		NMV_0065	NMV_0284	NMV_1336	NMV_0601			NMV_0328
NMV_0364		NMV_0066	NMV_0299	NMV_1509	NMV_0638			NMV_0360
NMV_0420		NMV_0067	NMV_0307	NMV_1646	NMV_0648			NMV_0364
NMV_0455		NMV_0069	NMV_0328	NMV_1792	NMV_0676			NMV_0417
NMV_0655		NMV_0071	NMV_0368	NMV_1803	NMV_0724			NMV_0424
NMV_0694		NMV_0078	NMV_0377	NMV_1804	NMV_0809			NMV_0472
NMV_0738		NMV_0081	NMV_0420	NMV_2048	NMV_0816			NMV_0480
NMV_0758		NMV_0091	NMV_0428	NMV_2115	NMV_0890			NMV_0519
NMV_0767		NMV_0094	NMV_0450	NMV_2181	NMV_0901			NMV_0522
NMV_0826		NMV_0097	NMV_0480		NMV_0990			NMV_0681
NMV_0851		NMV_0099	NMV_0507		NMV_1052			NMV_0689
NMV_0875		NMV_0102	NMV_0508		NMV_1189			NMV_0758
NMV_0884		NMV_0106	NMV_0512		NMV_1193			NMV_0766
NMV_0893		NMV_0114	NMV_0646		NMV_1201			NMV_0788
NMV_0932		NMV_0128	NMV_0669		NMV_1220			NMV_0828
NMV_0995		NMV_0132	NMV_0694		NMV_1428			NMV_0891
NMV_1006		NMV_0134	NMV_0704		NMV_1474			NMV_0912
NMV_1007		NMV_0136	NMV_0712		NMV_1503			NMV_0930
NMV_1026		NMV_0137	NMV_0738		NMV_1630			NMV_0932
NMV_1085		NMV_0178	NMV_0740		NMV_1651			NMV_0987
NMV_1110		NMV_0215	NMV_0758		NMV_1652			NMV_1019
NMV_1200		NMV_0217	NMV_0785		NMV_1658			NMV_1044
NMV_1214		NMV_0219	NMV_0786		NMV_1687			NMV_1050
NMV_1225		NMV_0220	NMV_0791		NMV_1716			NMV_1063
NMV_1336		NMV_0232	NMV_0826		NMV_1742			NMV_1090
NMV_1407		NMV_0248	NMV_0843		NMV_1784			NMV_1092
NMV_1472		NMV_0258	NMV_0855		NMV_1793			NMV_1106
NMV_1720		NMV_0271	NMV_0861		NMV_1824			NMV_1114
NMV_1768		NMV_0273	NMV_0873		NMV_2078			NMV_1163
NMV_1788		NMV_0281	NMV_0875		NMV_2134			NMV_1171
NMV_1798		NMV_0299	NMV_0893		NMV_2146			NMV_1222
NMV_1804		NMV_0309	NMV_0898		NMV_2309			NMV_1260
NMV_1819		NMV_0312	NMV_0926		NMV_2316			NMV_1341
NMV_1845		NMV_0318	NMV_0932					NMV_1343
NMV_1879		NMV_0319	NMV_0949					NMV_1360
NMV_1934		NMV_0320	NMV_0961					NMV_1550
NMV_2029		NMV_0347	NMV_0995					NMV_1593
NMV_2044		NMV_0356	NMV_1006					NMV_1646
NMV_2054		NMV_0359	NMV_1038					NMV_1667
NMV_2057		NMV_0360	NMV_1050					NMV_1688
NMV_2089		NMV_0385	NMV_1054					NMV_1713
NMV_2098		NMV_0387	NMV_1076					NMV_1774
NMV_2148		NMV_0404	NMV_1085					NMV_1778
NMV_2181		NMV_0410	NMV_1094					NMV_1803
NMV_2210		NMV_0417	NMV_1108					NMV_1877
NMV_2232		NMV_0418	NMV_1109					NMV_1905
NMV_2242		NMV_0433	NMV_1110					NMV_1941
NMV_2352		NMV_0457	NMV_1177					NMV_1956
NMV_2373		NMV_0460	NMV_1200					NMV_1969
		NMV_0461	NMV_1214					NMV_1972
		NMV_0480	NMV_1225					NMV_2003
		NMV_0493	NMV_1250					NMV_2023
		NMV_0494	NMV_1266					NMV_2144
		NMV_0497	NMV_1295					NMV_2194
		NMV_0499	NMV_1326					NMV_2195
		NMV_0508	NMV_1331					NMV_2206
		NMV_0517	NMV_1407					NMV_2233
		NMV_0522	NMV_1434					NMV_2281
		NMV_0523	NMV_1449					NMV_2300
		NMV_0526	NMV_1472					NMV_2302
		NMV_0537	NMV_1524					NMV_2303
		NMV_0542	NMV_1526					NMV_2310
		NMV_0545	NMV_1530					NMV_2339
		NMV_0553	NMV_1560					NMV_2342
		NMV_0562	NMV_1564					NMV_2344
		NMV_0563	NMV_1567					NMV_2351
		NMV_0565	NMV_1572
		NMV_0566	NMV_1592
		NMV_0567	NMV_1631
		NMV_0581	NMV_1640
		NMV_0585	NMV_1671
		NMV_0587	NMV_1688
		NMV_0590	NMV_1699
		NMV_0595	NMV_1700
		NMV_0596	NMV_1720
		NMV_0608	NMV_1722
		NMV_0630	NMV_1768
		NMV_0632	NMV_1777
		NMV_0638	NMV_1798
		NMV_0649	NMV_1800
		NMV_0689	NMV_1841
		NMV_0706	NMV_1846
		NMV_0747	NMV_1863
		NMV_0757	NMV_1879
		NMV_0769	NMV_1883
		NMV_0774	NMV_1897
		NMV_0776	NMV_1934
		NMV_0782	NMV_1941
		NMV_0783	NMV_1960
		NMV_0784	NMV_1993
		NMV_0795	NMV_2022
		NMV_0804	NMV_2044
		NMV_0809	NMV_2054
		NMV_0833	NMV_2059
		NMV_0848	NMV_2089
		NMV_0865	NMV_2098
		NMV_0866	NMV_2123
		NMV_0877	NMV_2137
		NMV_0891	NMV_2141
		NMV_0894	NMV_2143
		NMV_0906	NMV_2148
		NMV_0907	NMV_2195
		NMV_0911	NMV_2211
		NMV_0912	NMV_2216
		NMV_0981	NMV_2242
		NMV_0997	NMV_2261
		NMV_1014	NMV_2352
		NMV_1019	NMV_2365
		NMV_1021	NMV_2373
		NMV_1034
		NMV_1039
		NMV_1044
		NMV_1049
		NMV_1052
		NMV_1059
		NMV_1063
		NMV_1064
		NMV_1069
		NMV_1089
		NMV_1092
		NMV_1100
		NMV_1107
		NMV_1109
		NMV_1114
		NMV_1129
		NMV_1139
		NMV_1153
		NMV_1165
		NMV_1166
		NMV_1169
		NMV_1179
		NMV_1193
		NMV_1194
		NMV_1201
		NMV_1205
		NMV_1206
		NMV_1216
		NMV_1218
		NMV_1220
		NMV_1224
		NMV_1234
		NMV_1235
		NMV_1240
		NMV_1257
		NMV_1258
		NMV_1259
		NMV_1264
		NMV_1271
		NMV_1272
		NMV_1295
		NMV_1317
		NMV_1341
		NMV_1347
		NMV_1348
		NMV_1353
		NMV_1360
		NMV_1361
		NMV_1363
		NMV_1364
		NMV_1374
		NMV_1384
		NMV_1399
		NMV_1502
		NMV_1505
		NMV_1509
		NMV_1510
		NMV_1511
		NMV_1512
		NMV_1513
		NMV_1517
		NMV_1523
		NMV_1544
		NMV_1547
		NMV_1548
		NMV_1549
		NMV_1550
		NMV_1551
		NMV_1557
		NMV_1569
		NMV_1573
		NMV_1576
		NMV_1577
		NMV_1593
		NMV_1607
		NMV_1622
		NMV_1637
		NMV_1642
		NMV_1645
		NMV_1646
		NMV_1666
		NMV_1667
		NMV_1674
		NMV_1675
		NMV_1677
		NMV_1678
		NMV_1687
		NMV_1707
		NMV_1715
		NMV_1741
		NMV_1742
		NMV_1747
		NMV_1750
		NMV_1751
		NMV_1757
		NMV_1760
		NMV_1761
		NMV_1762
		NMV_1763
		NMV_1764
		NMV_1765
		NMV_1766
		NMV_1778
		NMV_1785
		NMV_1803
		NMV_1809
		NMV_1820
		NMV_1823
		NMV_1824
		NMV_1831
		NMV_1832
		NMV_1848
		NMV_1851
		NMV_1866
		NMV_1867
		NMV_1877
		NMV_1878
		NMV_1903
		NMV_1905
		NMV_1906
		NMV_1917
		NMV_1918
		NMV_1924
		NMV_1926
		NMV_1940
		NMV_1946
		NMV_1948
		NMV_1952
		NMV_1953
		NMV_1955
		NMV_1956
		NMV_1968
		NMV_1969
		NMV_1970
		NMV_1971
		NMV_1977
		NMV_1988
		NMV_1989
		NMV_2003
		NMV_2014
		NMV_2023
		NMV_2027
		NMV_2036
		NMV_2042
		NMV_2043
		NMV_2048
		NMV_2064
		NMV_2078
		NMV_2080
		NMV_2102
		NMV_2117
		NMV_2118
		NMV_2146
		NMV_2151
		NMV_2161
		NMV_2162
		NMV_2163
		NMV_2165
		NMV_2178
		NMV_2184
		NMV_2194
		NMV_2195
		NMV_2211
		NMV_2212
		NMV_2237
		NMV_2240
		NMV_2281
		NMV_2288
		NMV_2289
		NMV_2290
		NMV_2295
		NMV_2303
		NMV_2305
		NMV_2310
		NMV_2312
		NMV_2313
		NMV_2314
		NMV_2315
		NMV_2316
		NMV_2317
		NMV_2320
		NMV_2321
		NMV_2322
		NMV_2325
		NMV_2326
		NMV_2328
		NMV_2329
		NMV_2331
		NMV_2332
		NMV_2333
		NMV_2334
		NMV_2335
		NMV_2347
		NMV_2359
		NMV_2360
		NMV_2361
		NMV_2370

## Sheet: Fig. 3b
Fig. 3b
Category	COG(s)	Total	ProQ	Regulated in COG	Not regulated in COG	Regulated not in COG	Not regulated not in COG	Hfq	Regulated in COG	Not regulated in COG	Regulated not in COG	Not regulated not in COG
Information storage and processing	A	1	0	0	1	194	2155	0	0	1	444	1905
Information storage and processing	B	1	0	0	1	194	2155	0	0	1	444	1905
Metabolism	C	122	20	20	102	174	2054	16	16	106	428	1800
Cellular processes and signalling	D	35	3	3	32	191	2124	6	6	29	438	1877
Metabolism	E	161	16	16	145	178	2011	23	23	138	421	1768
Metabolism	F	49	9	9	40	185	2116	6	6	43	438	1863
Metabolism	G	75	9	9	66	185	2090	8	8	67	436	1839
Metabolism	H	84	8	8	76	186	2080	22	22	62	422	1844
Metabolism	I	45	6	6	39	188	2117	1	1	44	443	1862
Information storage and processing	J	156	19	19	137	175	2019	20	20	136	424	1770
Information storage and processing	K	73	6	6	67	188	2089	17	17	56	427	1850
Information storage and processing	L	147	11	11	136	183	2020	19	19	128	425	1778
Cellular processes and signalling	M	129	8	8	121	186	2035	19	19	110	425	1796
Cellular processes and signalling	N	25	6	6	19	188	2137	15	15	10	429	1896
Cellular processes and signalling	O	78	12	12	66	182	2090	10	10	68	434	1838
Metabolism	P	98	9	9	89	185	2067	11	11	87	433	1819
Metabolism	Q	23	2	2	21	192	2135	3	3	20	441	1886
Poorly characterized	R	194	16	16	178	178	1978	26	26	168	418	1738
Poorly characterized	S	157	8	8	149	186	2007	26	26	131	418	1775
Cellular processes and signalling	T	37	4	4	33	190	2123	10	10	27	434	1879
Cellular processes and signalling	U	62	11	11	51	183	2105	26	26	36	418	1870
Cellular processes and signalling	V	22	1	1	21	193	2135	5	5	17	439	1889
Cellular processes and signalling	W	2	0	0	2	194	2154	2	2	0	442	1906
Not in COG	x	574	10	10	564	184	1592	153	153	421	291	1485
total feature number with COG_ID		2350	194					444

## Sheet: Fig 3d, e
Fig. 3d, e						Fig. 3e
	sRNA as denoted in Heidrich et al (2017)	sRNA nucleotide sequence	calculated folding free energies				sRNA as denoted in Heidrich et al (2017)	sRNA nucleotide sequence	Poly U tail lenght
ProQ and Hfq associated sRNAs	NMnc0001	TACCATAAATTTTAAATAAATCAAGCGGTAAGTGATTTTCCACGGCCACTCGGATTAATCCGGGTGGCTTCCTTTTT	-22.3			ProQ and Hfq associated sRNAs	NMnc0001	TACCATAAATTTTAAATAAATCAAGCGGTAAGTGATTTTCCACGGCCACTCGGATTAATCCGGGTGGCTTCCTTTTT	5
	Bns1	ACAAGTCCAAGTATTATAAAGGCTGAATAAAGAGGAAACAGCAGGCAGATATATTCGGGAGGTGCAGTCCGAATATATCTGCTTTTTT	-28.6				Bns1	ACAAGTCCAAGTATTATAAAGGCTGAATAAAGAGGAAACAGCAGGCAGATATATTCGGGAGGTGCAGTCCGAATATATCTGCTTTTTT	6
	NMnc0044	GCTGATTACCGCTGCCGTTTCTCCCTTTTCGGCAGTGCAGCAAGTAAGACGTTTTCCCGCAATGTATTGACCATTCATACTTACCCTTGGTATGAATGGTTTTTTTTTTGCACGTTGAAAATGCCGTCTGAACGTTCAGACGGCATTTTTAT	-63.5				NMnc0044	GCTGATTACCGCTGCCGTTTCTCCCTTTTCGGCAGTGCAGCAAGTAAGACGTTTTCCCGCAATGTATTGACCATTCATACTTACCCTTGGTATGAATGGTTTTTTTTTTGCACGTTGAAAATGCCGTCTGAACGTTCAGACGGCATTTTTAT	6
	NMnc0034	TCAACCCAAACCATTTTTTTGCGGAAGTTTAAAAAGCTCATTAGAGATCCCAAGCAATTTTTTTATGACTCTAAATGGTTTAGAAGAAGAAATAGTTGAGTTTGAAAAAAAAGCGTGAAGATGGTTCCTTCACGCTTTTTTGATTGGATTT	-35.3				NMnc0034	TCAACCCAAACCATTTTTTTGCGGAAGTTTAAAAAGCTCATTAGAGATCCCAAGCAATTTTTTTATGACTCTAAATGGTTTAGAAGAAGAAATAGTTGAGTTTGAAAAAAAAGCGTGAAGATGGTTCCTTCACGCTTTTTTGATTGGATTT	3
	AniS	ATGAAATCTAGATTACTTGTTTGCTGTTTCCCAATCCGTCTTGATTTTACCTCTTTCCTCTTGATGTGTGTGTGTTTGGGTGTGGCTGCCGCCACCCCTTTTTTTT	-20.7				AniS	ATGAAATCTAGATTACTTGTTTGCTGTTTCCCAATCCGTCTTGATTTTACCTCTTTCCTCTTGATGTGTGTGTGTTTGGGTGTGGCTGCCGCCACCCCTTTTTTTT	8
	Bns2	GTTTTAGCAATGTCTGTTTCGCAGACTCATTGAGTAAGACGTTTTCCCCGTAATGTGTTTGGCCGTCTGTCCCCTTTGGGTTCGGACGGCTTTTTTTT	-33.3				Bns2	GTTTTAGCAATGTCTGTTTCGCAGACTCATTGAGTAAGACGTTTTCCCCGTAATGTGTTTGGCCGTCTGTCCCCTTTGGGTTCGGACGGCTTTTTTTT	8
ProQ associated sRNAs	NMnc0006	ATGCAAGAGCTTTTTCAGGACGTACAAACCAGCGAACGGGCGTTCTGATGTGGGCAGGTTGGTTGTCGCTAACCAATTTCAGTAGCTCAATCGTCAGATTGGTATCCGACCCTATCAAGCTAAGGAGAGGCTGCGGCTACTACACAAAGCACCTGAAATTATTGGGTGCTTTTGTCTTTTT	-55.5			ProQ associated sRNAs	NMnc0006	ATGCAAGAGCTTTTTCAGGACGTACAAACCAGCGAACGGGCGTTCTGATGTGGGCAGGTTGGTTGTCGCTAACCAATTTCAGTAGCTCAATCGTCAGATTGGTATCCGACCCTATCAAGCTAAGGAGAGGCTGCGGCTACTACACAAAGCACCTGAAATTATTGGGTGCTTTTGTCTTTTT	5
	NMnc0007	TTTATTTGGGAGGGGTGTAAGCCCTTCCAAATCAGGACGACACATAGGGCGGTGCTTTAAGTGTCGTCCTGCGTGTTGGAACATAGTTTCGGATGTTCCGGTAAAAAGCGGATTGTAGCATTTTT	-51.9				NMnc0007	TTTATTTGGGAGGGGTGTAAGCCCTTCCAAATCAGGACGACACATAGGGCGGTGCTTTAAGTGTCGTCCTGCGTGTTGGAACATAGTTTCGGATGTTCCGGTAAAAAGCGGATTGTAGCATTTTT	5
	NMnc0015	TTCCTCTCCACTCCCAAACTATCCAACAATTCTGGATACAAATAGTATCACCCGATTCGAACGGGCGGATAATGAAATGCCGTCTGAACAGCATTTGCGGTTCGGACGGCATTTTGTTT	-43.4				NMnc0015	TTCCTCTCCACTCCCAAACTATCCAACAATTCTGGATACAAATAGTATCACCCGATTCGAACGGGCGGATAATGAAATGCCGTCTGAACAGCATTTGCGGTTCGGACGGCATTTTGTTT	3
	NMnc024	AACAACTCCCCCAACTTTGCCAACCTACGCGGTTGGAGCAACAAGGTTGGGGGCTTTCTTTTAT	-28.2				NMnc024	AACAACTCCCCCAACTTTGCCAACCTACGCGGTTGGAGCAACAAGGTTGGGGGCTTTCTTTTAT	5
	NMnc0030	ATAGTGGATTAACAAAAATCAGGACAAGGCGACGAAGCCGCAGACAGTACAAATAGTACGGCAAGGCGAGGCAACGCCGTACTGGTTTAAATTTAATCCGCTATAATTTTTGAGAATGGGAACTTGCCATAATGGTTAAAGCCGTTACTTCGTTTAATCCTGTTCGGGTCAGGGATGCGGGGAAGGCGGGTTTTATCAAGCTAGTGCGTTTTGATGTGAGAATGCCGTCTGAAATCATTGTTTCAGACGGCATTGCTATTGCTGATGCGGGTTTTTTCT	-97.1				NMnc0030	ATAGTGGATTAACAAAAATCAGGACAAGGCGACGAAGCCGCAGACAGTACAAATAGTACGGCAAGGCGAGGCAACGCCGTACTGGTTTAAATTTAATCCGCTATAATTTTTGAGAATGGGAACTTGCCATAATGGTTAAAGCCGTTACTTCGTTTAATCCTGTTCGGGTCAGGGATGCGGGGAAGGCGGGTTTTATCAAGCTAGTGCGTTTTGATGTGAGAATGCCGTCTGAAATCATTGTTTCAGACGGCATTGCTATTGCTGATGCGGGTTTTTTCT	7
	NMnc041	GGTCATATCCGCGCCGCGTATCGTTATGCGGTCGAACGCGAATACCGTTTCTTCAGCTACGGCGATGCGATGGTTTTGGGGCGGAACGAAGGGGTGGTACGTTAGAACAGCCCCAAGTCTATTGGGGGGAAGACAAGTGCCGTCTGAACGGACGTTCGGACGGCATTCTTTTGTT	-69.3				NMnc041	GGTCATATCCGCGCCGCGTATCGTTATGCGGTCGAACGCGAATACCGTTTCTTCAGCTACGGCGATGCGATGGTTTTGGGGCGGAACGAAGGGGTGGTACGTTAGAACAGCCCCAAGTCTATTGGGGGGAAGACAAGTGCCGTCTGAACGGACGTTCGGACGGCATTCTTTTGTT	6
	6S RNA	ATGGACAACGCCTGCCAAAAAGCACTATCCCGCTTGGCGCAGGAATAACCCCTTTTTCCCTGCGGTGTCCGCGAAGGCATATATTCCTTTGAACCAATAAGTTCGCTTAAGGTTGCCGGGAGCAGTAGTGGGCGCGAGCGTCCTTTTGCGGACGCACCCGAAACTACCCGAGGCAGCCGCCTTGTCAGCAAGGTTCAAGCGGATTCGGCCGAAACGGCTCTCGCGGGGATTCC	-85.3				6S RNA	ATGGACAACGCCTGCCAAAAAGCACTATCCCGCTTGGCGCAGGAATAACCCCTTTTTCCCTGCGGTGTCCGCGAAGGCATATATTCCTTTGAACCAATAAGTTCGCTTAAGGTTGCCGGGAGCAGTAGTGGGCGCGAGCGTCCTTTTGCGGACGCACCCGAAACTACCCGAGGCAGCCGCCTTGTCAGCAAGGTTCAAGCGGATTCGGCCGAAACGGCTCTCGCGGGGATTCC	0
	NMnc0012	TTGTGAAGCCGAAGTTGCCAAACTGGGTGCGAAAGTCTCTAAAGCCAAAAAACGTGAGGCTCTGATTGCATGTATCGAACCTGACCGCCGCGTGGATGTGAAAATCCGCAGCATCGTAACCCGTCAGGTTGTGCCGGCACACAATCATCACCAACACTAAGGCTAGGCAATATCTTGCCGATGCATGAGGTTAGCGGATTTTGTACCGGGTACTGTTGCAATATTCGTGAAACGTCGGTCGGCATCGATGATGTGAAACAAACCCCCGCTTTTGCGGGGTTTGTTTTTTT	-91.8				NMnc0012	TTGTGAAGCCGAAGTTGCCAAACTGGGTGCGAAAGTCTCTAAAGCCAAAAAACGTGAGGCTCTGATTGCATGTATCGAACCTGACCGCCGCGTGGATGTGAAAATCCGCAGCATCGTAACCCGTCAGGTTGTGCCGGCACACAATCATCACCAACACTAAGGCTAGGCAATATCTTGCCGATGCATGAGGTTAGCGGATTTTGTACCGGGTACTGTTGCAATATTCGTGAAACGTCGGTCGGCATCGATGATGTGAAACAAACCCCCGCTTTTGCGGGGTTTGTTTTTTT	7
	NMnc0031	TTCCCTTAAAGGGGCTTGCAAGACTGTTCTGAAATATGGGCAGCCGCGCACGGGCGACAGGCGATGACAAGCCGTCCGTGCGTGTGATGGGGCGCGGAATGCGCCCCTTGTCATATCTGCAAACGCCTACAAATCCCAACCAGCCTTTCAAGCAAAGCCGTTTTGGATAAACCCGCCTTTGCCGCCTGCTTTTTT	-61.02				NMnc0031	TTCCCTTAAAGGGGCTTGCAAGACTGTTCTGAAATATGGGCAGCCGCGCACGGGCGACAGGCGATGACAAGCCGTCCGTGCGTGTGATGGGGCGCGGAATGCGCCCCTTGTCATATCTGCAAACGCCTACAAATCCCAACCAGCCTTTCAAGCAAAGCCGTTTTGGATAAACCCGCCTTTGCCGCCTGCTTTTTT	6
	RNaseP RNA	GCACACGGGACGGGCAGACAGTCGCCGCGTATCGCGTAAGGCATACGGGGAGGAAAGTCCGGGCTCCGCAGGGTAGAATGCCGGTTAACGGCCGGGCGCGGTAACGCGACGGAAAGTGGAACAGAAAGCAAAACCGCCGATGGCTGCTTTGGCAGCACAGGCAAGGGTGAAAAGGTGCGGTAAGGGCGCACCGCGCATTTGGTAACAATATGCGGCAGGCCAAACCCCATTCGGAGCAAGACCAAACAGAACGCAATGACGCTGCCCGCCGAGCGTTCGGGTAGGTTGCTTGAGCATACCGGTAACGGTATGCCTAGAGGAATGACTGTCCGAGACAGAACCCGGCTTACCGCCCGTCCGGTGTGCATCCGACACGCAAATGCCGTCTGAAACCTGAAA…	-166.9				RNaseP RNA	GCACACGGGACGGGCAGACAGTCGCCGCGTATCGCGTAAGGCATACGGGGAGGAAAGTCCGGGCTCCGCAGGGTAGAATGCCGGTTAACGGCCGGGCGCGGTAACGCGACGGAAAGTGGAACAGAAAGCAAAACCGCCGATGGCTGCTTTGGCAGCACAGGCAAGGGTGAAAAGGTGCGGTAAGGGCGCACCGCGCATTTGGTAACAATATGCGGCAGGCCAAACCCCATTCGGAGCAAGACCAAACAGAACGCAATGACGCTGCCCGCCGAGCGTTCGGGTAGGTTGCTTGAGCATACCGGTAACGGTATGCCTAGAGGAATGACTGTCCGAGACAGAACCCGGCTTACCGCCCGTCCGGTGTGCATCCGACACGCAAATGCCGTCTGAAACCTGAAA…	3
Hfq associated sRNAs	NMnc0022	CTGCGTCAGTAACATATGTAGTATGTGTAGTAAACGAAGATAAAAAAACCATCTATACAAGGGGGAGAAGTATAGATGGCAAAACACATTACGGGGAAAACGTCTTACTCATAAGCCTGCTTGAACAGGCGTTACTCAGACAAGCGAATTATATCGCAAGCTAACTGTTTTTTTTTTTTT	-40.2			Hfq associated sRNAs	NMnc0022	CTGCGTCAGTAACATATGTAGTATGTGTAGTAAACGAAGATAAAAAAACCATCTATACAAGGGGGAGAAGTATAGATGGCAAAACACATTACGGGGAAAACGTCTTACTCATAAGCCTGCTTGAACAGGCGTTACTCAGACAAGCGAATTATATCGCAAGCTAACTGTTTTTTTTTTTTT	13
	RcoF2	GTTAGCTGGTTCGAGTAGTCAGTTAATAGTTTCTCCTCTATTTCTCCTTTGTAGACTTGGCACACATTCTATTGAATGTGTGCATTTTTTT	-25.9				RcoF2	GTTAGCTGGTTCGAGTAGTCAGTTAATAGTTTCTCCTCTATTTCTCCTTTGTAGACTTGGCACACATTCTATTGAATGTGTGCATTTTTTT	7
	RcoF1	GTCGAGTTGCTTGATGCAGCTTGATTTTTCTCCTCTATTTCTCCTTTGTAGACTTGGCACACATTCAACTGGATGTGTGCATTTTTTT	-30.8				RcoF1	GTCGAGTTGCTTGATGCAGCTTGATTTTTCTCCTCTATTTCTCCTTTGTAGACTTGGCACACATTCAACTGGATGTGTGCATTTTTTT	7
	NMnc0023	GTCTGAGTAACGCCTGTTCAAGCAGGCTTATGAGTAAGACGTTTTCCCCGTAATGTGTTTTGCCATCTATACTTCTCCCCCTTGTATAGATGGTTTTTTTATCTTCGTTTACTACACATACTACATATGTTACTGACGCAGCATTCCCGATCATATGACATATGAAATTTTATTT	-44.5				NMnc0023	GTCTGAGTAACGCCTGTTCAAGCAGGCTTATGAGTAAGACGTTTTCCCCGTAATGTGTTTTGCCATCTATACTTCTCCCCCTTGTATAGATGGTTTTTTTATCTTCGTTTACTACACATACTACATATGTTACTGACGCAGCATTCCCGATCATATGACATATGAAATTTTATTT	7
	NMnc0005	AATAGGGGGAATATACCAATTACTTTAACTACATCATTTTTTGACATTTTTCTTGCCTTTCAATTTAAAATCCAAAATCATACTGCCATAATTTAGCAATCCAAAAAAATTTAGGCAGCAGTAATGGTTTCGTATTTTAGAAAACGAAACTTGGTTTGGTGTTTT	-23.4				NMnc0005	AATAGGGGGAATATACCAATTACTTTAACTACATCATTTTTTGACATTTTTCTTGCCTTTCAATTTAAAATCCAAAATCATACTGCCATAATTTAGCAATCCAAAAAAATTTAGGCAGCAGTAATGGTTTCGTATTTTAGAAAACGAAACTTGGTTTGGTGTTTT	4
	NMnc0021	TTATGTCTCTGTCGGCAATTTTCCTATTGTAGAAAATCTATACACAAGCTTTGTGGATAACCGTGTTGATAAGCCAAGGCTTGTGTTAAAAAAGTCTTACGCAACAAATGTACGCTTATTTT	-21.6				NMnc0021	TTATGTCTCTGTCGGCAATTTTCCTATTGTAGAAAATCTATACACAAGCTTTGTGGATAACCGTGTTGATAAGCCAAGGCTTGTGTTAAAAAAGTCTTACGCAACAAATGTACGCTTATTTT	4
	NMnc0042	TCTGAAAAATACCTCGAAAAAATACCGCAAAAATAAAGCTGAACGACCGCCAAATCAGGAATGCCAAGCGGAAAAGAGCTTGCGGGGAATACTGCCAAGACGTAGGGAACAAGGGGGAAACCGTCCAAGATGCAGGGCGGTTTTTTTTGGGTTTTT	-39.9				NMnc0042	TCTGAAAAATACCTCGAAAAAATACCGCAAAAATAAAGCTGAACGACCGCCAAATCAGGAATGCCAAGCGGAAAAGAGCTTGCGGGGAATACTGCCAAGACGTAGGGAACAAGGGGGAAACCGTCCAAGATGCAGGGCGGTTTTTTTTGGGTTTTT	13
	NMnc0003	TTCCTTGGGCGAACAATTCGGCTTCAACGGCACGCCGACCCTCGTCTTCCCCAACGGGCGCAGCCAAAGCGGCTACAGCCCGATGCCCCAACTGGAGGAAATCATCCGCAAAAATCAATAATCCATCCGCAAAACAAAAGGCTTGGAAAATTCCAAGCCTTTTTT	-52.5				NMnc0003	TTCCTTGGGCGAACAATTCGGCTTCAACGGCACGCCGACCCTCGTCTTCCCCAACGGGCGCAGCCAAAGCGGCTACAGCCCGATGCCCCAACTGGAGGAAATCATCCGCAAAAATCAATAATCCATCCGCAAAACAAAAGGCTTGGAAAATTCCAAGCCTTTTTT	6
	NMnc0033	CATCGAATTTCCGGATTCCTGCCTTCGTGGGAATGGCGAAATTTGAAAATTGTGGGAATTTATCGGAAATAACCGAAACGTAACAAACTCAAACGCCGTTGACGTATCAATCAGTCAACAACACAAATGCCGTCTGAAAAACCTTTCAGACGGCATTTT	-50.8				NMnc0033	CATCGAATTTCCGGATTCCTGCCTTCGTGGGAATGGCGAAATTTGAAAATTGTGGGAATTTATCGGAAATAACCGAAACGTAACAAACTCAAACGCCGTTGACGTATCAATCAGTCAACAACACAAATGCCGTCTGAAAAACCTTTCAGACGGCATTTT	4
	NMnc0025	ATCCCTGCTGGCAAAAGTCAAAACACAACTTGCCCAAATCGAAGAGGTTTGGCTGGCTTGTCAAGAAGAATTGGAACGGATTGAAACTGAAATCGAGAAACAGTTTGCCGAGCGATAAAGAAGCGCGGACAGGGTGCTTATCTTTGCCTGCCAATAACGGTATAATTCGGGCGTTATCACCGCCTTTTACCGGTATAAACATCAGACTTTTT	-50.4				NMnc0025	ATCCCTGCTGGCAAAAGTCAAAACACAACTTGCCCAAATCGAAGAGGTTTGGCTGGCTTGTCAAGAAGAATTGGAACGGATTGAAACTGAAATCGAGAAACAGTTTGCCGAGCGATAAAGAAGCGCGGACAGGGTGCTTATCTTTGCCTGCCAATAACGGTATAATTCGGGCGTTATCACCGCCTTTTACCGGTATAAACATCAGACTTTTT	5
	NMnc0037	ATGTGCAGGAGAGTGTTACACCCAACTACAATGTAACCACCGAAGGCGCAGACACCCTTAAATCGCTCAGGTATCAGGGACTGCACATTGAAACAAACAATCTGGAGAGCGGCGTTGGAATAACGTCCACCGAAGGGGAGAAGGCCGTCTGAACCACCATTCAGACAACCGCGCAAAGCAGTGAGCAGACTGGTTTGCCATCATGCGGATACGGCCGAAAATCTCAGGTTCAAGGACAGATAGGGTCATCCGCGCACAGGTGCGCGGGTGGCATCTGAACAAAAAATCCGGAGAAACTTGAGAATGATTACTCTGAAAACCACCCCATTTCATCAAGCCCATCAAGATGCAGGCGCGAAGCTGGTAGATTTT	-39				NMnc0037	ATGTGCAGGAGAGTGTTACACCCAACTACAATGTAACCACCGAAGGCGCAGACACCCTTAAATCGCTCAGGTATCAGGGACTGCACATTGAAACAAACAATCTGGAGAGCGGCGTTGGAATAACGTCCACCGAAGGGGAGAAGGCCGTCTGAACCACCATTCAGACAACCGCGCAAAGCAGTGAGCAGACTGGTTTGCCATCATGCGGATACGGCCGAAAATCTCAGGTTCAAGGACAGATAGGGTCATCCGCGCACAGGTGCGCGGGTGGCATCTGAACAAAAAATCCGGAGAAACTTGAGAATGATTACTCTGAAAACCACCCCATTTCATCAAGCCCATCAAGATGCAGGCGCGAAGCTGGTAGATTTT	4
	NMnc0014	TTGCAATTTCGGCGGATGTACCATGAACGATTACACAGCCATGCCGTCTGAAGACGGAGGAATCAGCTCATTATCGCTTCCGCCGCACTCAATGGAGGCGGAGCAGTCAAAATATCGGCAGCGGAACGGGTGGTAGCTTGGAGTACGAAAAATTCAAGCAGTTTCTTTTGAACTCTATTGTTTAATTTACAATTGGTTATCTTTATTTT	-52.2				NMnc0014	TTGCAATTTCGGCGGATGTACCATGAACGATTACACAGCCATGCCGTCTGAAGACGGAGGAATCAGCTCATTATCGCTTCCGCCGCACTCAATGGAGGCGGAGCAGTCAAAATATCGGCAGCGGAACGGGTGGTAGCTTGGAGTACGAAAAATTCAAGCAGTTTCTTTTGAACTCTATTGTTTAATTTACAATTGGTTATCTTTATTTT	7
	NMnc0010	TTCCCCCGAAGATGGGAATCCGGGATTTTAAAGTTAGGGTAATTTATCCGAAATAACAACAATCTTCCATCGTCATTCCCGCAAAAGCGGGAATCCGGAAACGAAAAGCTAAAGCAATTTATCGGAAAAAACCGAAGTTTAAAGAACCGGATTCCCGCCTGCGCGGGAATGACGAGATTTTAGGTTATGGGGATTTATTGGGAATAATGGAACAAAGAAAGCAGAAATAAGGATATAGAGGCTGTCTTTGGATTTGCGATGGTTGTCGGAGAATGCCGTCTGAAGCCGCTTCAGACGGCATTTTT	-113.6				NMnc0010	TTCCCCCGAAGATGGGAATCCGGGATTTTAAAGTTAGGGTAATTTATCCGAAATAACAACAATCTTCCATCGTCATTCCCGCAAAAGCGGGAATCCGGAAACGAAAAGCTAAAGCAATTTATCGGAAAAAACCGAAGTTTAAAGAACCGGATTCCCGCCTGCGCGGGAATGACGAGATTTTAGGTTATGGGGATTTATTGGGAATAATGGAACAAAGAAAGCAGAAATAAGGATATAGAGGCTGTCTTTGGATTTGCGATGGTTGTCGGAGAATGCCGTCTGAAGCCGCTTCAGACGGCATTTTT	5
	NMnc0026	CCCAGCAGGAACTGATCGGCAAAATCGGTTTGCCGAACTACCTGCAAACAGCGGCGCAAGAGGACTAAAACACAAACCACTGCCAAATACAGCAGTCCCCTGCATCATCAGACGGCATATCCGTATAAACGGGTATGCCGTTTTTCTTT	-52				NMnc0026	CCCAGCAGGAACTGATCGGCAAAATCGGTTTGCCGAACTACCTGCAAACAGCGGCGCAAGAGGACTAAAACACAAACCACTGCCAAATACAGCAGTCCCCTGCATCATCAGACGGCATATCCGTATAAACGGGTATGCCGTTTTTCTTT	8
	NMnc0004	TCTTAGTTATCTAGGACAGCCCCGTTTGTGTACTGAAATGCTTCAAAACACCAAACCAAGTTTCGTTTTCTAAAATACGAAACCATTACTGCTGCCTAAATTTTTTTGGATTGCTAAATTATGGCAGTATGATTTTGGATTTTAAATTGAAAGGCAAGAAAAATGTCAAAAAATGATGTAGTTAAAGTAATTGGTATATTCCCCCTATTGTCCGAACAATAGAGCAGACTTCTCGGCAGGTCAAATTGTTTT	-48.6				NMnc0004	TCTTAGTTATCTAGGACAGCCCCGTTTGTGTACTGAAATGCTTCAAAACACCAAACCAAGTTTCGTTTTCTAAAATACGAAACCATTACTGCTGCCTAAATTTTTTTGGATTGCTAAATTATGGCAGTATGATTTTGGATTTTAAATTGAAAGGCAAGAAAAATGTCAAAAAATGATGTAGTTAAAGTAATTGGTATATTCCCCCTATTGTCCGAACAATAGAGCAGACTTCTCGGCAGGTCAAATTGTTTT	6
	sigEsRNA	ACTAGTTTGATAGTCCTTTATATCTATCAATACTCCTTGGGAAGCCTCCGCCACACGGCAGGAGGCATTTTTTT	-23.7				sigEsRNA	ACTAGTTTGATAGTCCTTTATATCTATCAATACTCCTTGGGAAGCCTCCGCCACACGGCAGGAGGCATTTTTTT	7
	NMnc0019	ACAAGTCCAAGTATTATAAAGGCTGAATAAAGAGGAAACAGCAGGCAGATATATTCGGGAGGTGCAGTCCGAATATATCTGCTTTTTTAT	-28.6				NMnc0019	ACAAGTCCAAGTATTATAAAGGCTGAATAAAGAGGAAACAGCAGGCAGATATATTCGGGAGGTGCAGTCCGAATATATCTGCTTTTTTAT	7

## Sheet: Fig. 4a, S.Fig. 5c, 6c, 7c
Fig. 4a, Supplementary Fig. 5c, 6c, 7c
								Autoradiograph, γ‐32P‐ATP labeled antisense DNA oligos to the indicated genes which can be found in supplementary table 9
								ethidiumbromide stained gels

## Sheet: Fig. 4b, S.Fig. 9a, 10a
Fig. 4b, Supplementary Fig. 9a, 10a			Rifampicin assay: half-life calculations of sRNAs wt vs. proQ ko
RNA.class	Background	Strain	Exp.no	RNA.type	Calculated halftime (min)
sRNA	proQ+	wild-type	1	AniS	0.75
sRNA	proQ+	wild-type	2	AniS	0.75
sRNA	proQ+	wild-type	3	AniS	0.75
	mean				0.75
	SD				0
sRNA	proQ+	complemented	1	AniS	0.75
sRNA	proQ+	complemented	2	AniS	0.75
sRNA	proQ+	complemented	3	AniS	0.75
	mean				0.75
	SD				0
sRNA	proQ-	mutant	1	AniS	0.5
sRNA	proQ-	mutant	2	AniS	0.5
sRNA	proQ-	mutant	3	AniS	0.5
	mean				0.5
	SD				0
sRNA	proQ+	wild-type	1	Bns1	32
sRNA	proQ+	wild-type	2	Bns1	32
sRNA	proQ+	wild-type	3	Bns1	32
	mean				32
	SD				0
sRNA	proQ+	complemented	1	Bns1	32
sRNA	proQ+	complemented	2	Bns1	32
sRNA	proQ+	complemented	3	Bns1	31
	mean				31.6667
	SD				0.57735
sRNA	proQ-	mutant	1	Bns1	8
sRNA	proQ-	mutant	2	Bns1	32
sRNA	proQ-	mutant	3	Bns1	3
	mean				14.3333
	SD				15.5027
sRNA	proQ+	wild-type	1	NMnc0006	1.5
sRNA	proQ+	wild-type	2	NMnc0006	6.5
sRNA	proQ+	wild-type	3	NMnc0006	4
	mean				4
	SD				2.5
sRNA	proQ+	complemented	1	NMnc0006	1
sRNA	proQ+	complemented	2	NMnc0006	2.5
sRNA	proQ+	complemented	3	NMnc0006	3
	mean				2.16667
	SD				1.04083
sRNA	proQ-	mutant	1	NMnc0006	1.5
sRNA	proQ-	mutant	2	NMnc0006	1.5
sRNA	proQ-	mutant	3	NMnc0006	1.5
	mean				1.5
	SD				0
sRNA	proQ+	wild-type	1	NMnc0034	1.5
sRNA	proQ+	wild-type	2	NMnc0034	1.5
sRNA	proQ+	wild-type	3	NMnc0034	1.5
	mean				1.5
	SD				0
sRNA	proQ+	complemented	1	NMnc0034	1
sRNA	proQ+	complemented	2	NMnc0034	2
sRNA	proQ+	complemented	3	NMnc0034	1.75
	mean				1.58333
	SD				0.520416
sRNA	proQ-	mutant	1	NMnc0034	1
sRNA	proQ-	mutant	2	NMnc0034	1
sRNA	proQ-	mutant	3	NMnc0034	1
	mean				1
	SD				0
sRNA	proQ+	wild-type	1	NMnc0041	7
sRNA	proQ+	wild-type	2	NMnc0041	5
sRNA	proQ+	wild-type	3	NMnc0041	4
	mean				5.33333
	SD				1.52753
sRNA	proQ+	complemented	1	NMnc0041	8
sRNA	proQ+	complemented	2	NMnc0041	6
sRNA	proQ+	complemented	3	NMnc0041	4
	mean				6
	SD				2
sRNA	proQ-	mutant	1	NMnc0041	4
sRNA	proQ-	mutant	2	NMnc0041	2.5
sRNA	proQ-	mutant	3	NMnc0041	2
	mean				2.83333
	SD				1.04083

## Sheet: Fig.4b, S.Fig. 5d, 6d, 7d
Fig. 4a, Supplementary Fig. 5d, 6d, 7d
														Autoradiograph, γ‐32P‐ATP labeled antisense DNA oligos to the indicated genes which can be found in supplementary table 9
																	ethidiumbromide stained gels

[truncated: 16 more sheets: Fig. 4d, S.Fig. 5b, 6b, 7b, Fig. 4b, S.Fig. 5d, 6d, 7d, Fig. 5a, S.Fig. 8, Fig. 5b, S.Fig. 9b, Fig. 5d, S.Fig. 9c, Fig 6a, b, Fig. 7, S.Fig. 2, S.Fig. 3, S.Fig 4b, S.Fig. 9b, S.Fig. 9b, 10b, S.Fig 12, S.Fig. 13f, S.Fig. 13 c, d, S.Fig. 13 a, b, e]
